# Supplementary material for: Keeping Pace with the Red Queen: Identifying the Genetic Basis of Susceptibility to Infectious Disease
Source: Genetics. 2017 Dec 8;208(2):779–89. doi: 10.1534/genetics.117.300481 (PMC5788537; doi:10.1534/genetics.117.300481)
Supplement: Supplementary file 3 [file 779FileS1.zip]

Archive with 3 entries (3 files):
- 1270_0_final_file_27094_p0mzzz.txt
- 1270_0_final_file_27093_p0m666.txt
- 1270_0_new_final_file_27091_p0mff4_sty.mht
