# Supplementary material for: Keeping Pace with the Red Queen: Identifying the Genetic Basis of Susceptibility to Infectious Disease
Source: Genetics. 2017 Dec 8;208(2):779–89. doi: 10.1534/genetics.117.300481 (PMC5788537; doi:10.1534/genetics.117.300481)
Supplement: Supplementary file 3 [file 779FileS1.zip › 1270_0_final_file_27093_p0m666.txt]

(* Content-type: application/vnd.wolfram.mathematica *)

(*** Wolfram Notebook File ***)
(* http://www.wolfram.com/nb *)

(* CreatedBy='Mathematica 11.0' *)

(*CacheID: 234*)
(* Internal cache information:
NotebookFileLineBreakTest
NotebookFileLineBreakTest
NotebookDataPosition[       158,          7]
NotebookDataLength[    975657,      20429]
NotebookOptionsPosition[    959722,      19936]
NotebookOutlinePosition[    960114,      19953]
CellTagsIndexPosition[    960071,      19950]
WindowFrame->Normal*)

(* Beginning of Notebook Content *)
Notebook[{

Cell[CellGroupData[{
Cell["\<\
Mathematica Supplement: Host-parasite genome wide association studies and \
Coevolutionary simulations. \
\>", "Title",
 CellChangeTimes->{{3.708791232946456*^9, 3.708791245845277*^9}, {
  3.7087912945347443`*^9, 3.708791321086467*^9}, {3.708791380889209*^9, 
  3.7087914193921347`*^9}}],

Cell[TextData[StyleBox["Keeping pace with the Red Queen: identifying the \
genetic basis of susceptibility to infectious disease.  Ailene MacPherson, \
Sarah P. Otto, and Scott L. Nuismer. Genetics.",
 FontSize->18,
 FontSlant->"Italic"]], "Text",
 CellChangeTimes->{{3.7087913299106283`*^9, 3.70879135047863*^9}, {
  3.708791427151944*^9, 3.7087914940063457`*^9}}],

Cell[BoxData[
 RowBox[{"Clear", "[", "\"\<Global`*\>\"", "]"}]], "Input",
 CellChangeTimes->{{3.708791541898834*^9, 3.708791541901705*^9}}],

Cell[TextData[{
 "We are interested in determining the genetic basis of susceptibility ",
 Cell[BoxData[
  FormBox[
   RowBox[{"(", "S", ")"}], TraditionalForm]]],
 " of a host ",
 Cell[BoxData[
  FormBox[
   RowBox[{"(", "H", ")"}], TraditionalForm]]],
 " to a parasite (P).  We begin by deriving defining three different \
functions for the susceptibility as a function of host and pathogen genes. \
These functional forms include the phentoypic-difference model, the \
phenotypic matching-model, the 2-locus matching-alleles model"
}], "Text",
 CellChangeTimes->{{3.708791811774124*^9, 3.708791875063307*^9}, {
  3.708959479680794*^9, 3.708959612698099*^9}, {3.708959654989463*^9, 
  3.708959658571308*^9}}],

Cell[CellGroupData[{

Cell[TextData[{
 "Defining Interactions: Deriving expressions for ",
 Cell[BoxData[
  FormBox[
   RowBox[{"S", "(", 
    RowBox[{
     SubscriptBox["X", "H"], ",", 
     SubscriptBox["X", "P"]}], ")"}], TraditionalForm]],
  FormatType->"TraditionalForm"]
}], "Chapter",
 CellChangeTimes->{{3.708791537701034*^9, 3.70879160613083*^9}}],

Cell[CellGroupData[{

Cell["Phenotypic-Difference model", "Section",
 CellChangeTimes->{{3.7089598620735693`*^9, 3.7089598671443443`*^9}}],

Cell[TextData[{
 "We begin by considering a host-parasite interaction which is determined by \
a phenotype ",
 Cell[BoxData[
  FormBox[
   SubscriptBox["z", "H"], TraditionalForm]]],
 " in the host and a phenotype ",
 Cell[BoxData[
  FormBox[
   SubscriptBox["z", "P"], TraditionalForm]]],
 " in the pathogen. We begin by considering the phenotypes ",
 Cell[BoxData[
  FormBox[
   SubscriptBox["z", "H"], TraditionalForm]]],
 " and ",
 Cell[BoxData[
  FormBox[
   SubscriptBox["z", "P"], TraditionalForm]]],
 " have the simplest possible genetic basis for a \
\[OpenCurlyDoubleQuote]complex trait\[CloseCurlyDoubleQuote].  In particular, \
suppose they are each determined by two additive loci each with two alleles.  \
If we let ",
 Cell[BoxData[
  FormBox[
   RowBox[{
    SubscriptBox["X", "S"], "[", "i", "]"}], TraditionalForm]]],
 " be an indicator variable that takes on a value of 0 or 1 depending on the \
allele present at locus ",
 StyleBox["i",
  FontSlant->"Italic"],
 " in species ",
 StyleBox["S, ",
  FontSlant->"Italic"],
 "and let ",
 StyleBox["bSi",
  FontSlant->"Italic"],
 " be the additive effect size of a \[OpenCurlyDoubleQuote]1\
\[CloseCurlyDoubleQuote] allele at locus ",
 StyleBox["i ",
  FontSlant->"Italic"],
 "in species ",
 StyleBox["S, ",
  FontSlant->"Italic"],
 "we can express the phenotypes of the two species as follows."
}], "Text",
 CellChangeTimes->{3.708959897816008*^9}],

Cell[BoxData[{
 RowBox[{
  RowBox[{
   RowBox[{"zH", "[", 
    RowBox[{"XH1_", ",", "XH2_"}], "]"}], ":=", 
   RowBox[{"bH0", "+", 
    RowBox[{"bH1", " ", "XH1"}], "+", 
    RowBox[{"bH2", " ", "XH2"}], "+", "eH"}]}], 
  ";"}], "\[IndentingNewLine]", 
 RowBox[{
  RowBox[{
   RowBox[{"zP", "[", 
    RowBox[{"XP1_", ",", "XP2_"}], "]"}], ":=", 
   RowBox[{"bP0", "+", 
    RowBox[{"bP1", " ", "XP1"}], "+", 
    RowBox[{"bP2", " ", "XP2"}], "+", "eP"}]}], ";"}]}], "Input",
 CellChangeTimes->{{3.694885976399129*^9, 3.694886037225608*^9}, {
  3.6948879007871976`*^9, 3.694887933491068*^9}, {3.694892133092272*^9, 
  3.694892149859231*^9}, {3.694892231155881*^9, 3.6948922511880264`*^9}, {
  3.694892507125665*^9, 3.694892577755705*^9}, {3.694959741715787*^9, 
  3.694959783288165*^9}, {3.698582430392784*^9, 3.698582435616076*^9}}],

Cell["\<\
Here bH0 and bP0 is the phenotype of an individual with both \
\[OpenCurlyDoubleQuote]0\[CloseCurlyDoubleQuote] alleles present.\
\>", "Text",
 CellChangeTimes->{{3.6948860411188307`*^9, 3.6948861097507563`*^9}, {
  3.6948862828956594`*^9, 3.69488636071111*^9}, {3.694886491447588*^9, 
  3.6948864926956596`*^9}, {3.69495978757041*^9, 3.6949597938327675`*^9}, {
  3.696254257923309*^9, 3.696254259498399*^9}, {3.708960238574746*^9, 
  3.708960239661623*^9}}],

Cell[TextData[{
 "In the difference phenotype model, host susceptibility (probability of \
infection) is given by the following function of ",
 Cell[BoxData[
  FormBox[
   SubscriptBox["z", "H"], TraditionalForm]],
  FormatType->"TraditionalForm"],
 " and ",
 Cell[BoxData[
  FormBox[
   SubscriptBox["z", "P"], TraditionalForm]],
  FormatType->"TraditionalForm"],
 ":"
}], "Text",
 CellChangeTimes->{{3.694886383542416*^9, 3.6948864139271545`*^9}, {
  3.696254271441082*^9, 3.6962542722731295`*^9}, {3.708960249937907*^9, 
  3.708960325936047*^9}}],

Cell[BoxData[
 RowBox[{
  RowBox[{"Pdiff", "[", 
   RowBox[{"zH_", ",", "zP_"}], "]"}], ":=", 
  FractionBox["1", 
   RowBox[{"1", "+", 
    RowBox[{"Exp", "[", 
     RowBox[{"\[Alpha]", " ", 
      RowBox[{"(", 
       RowBox[{"zH", "-", "zP"}], ")"}]}], "]"}]}]]}]], "Input",
 CellChangeTimes->{{3.6948864157592587`*^9, 3.694886443633853*^9}, {
   3.694886857083501*^9, 3.694886859699651*^9}, {3.6948869242833447`*^9, 
   3.6948869245873623`*^9}, {3.694886966927784*^9, 3.6948869745712214`*^9}, {
   3.6948870081001387`*^9, 3.6948870252431192`*^9}, {3.6948871549715395`*^9, 
   3.694887158978769*^9}, {3.694959872403262*^9, 3.694959874018354*^9}, 
   3.698761657201035*^9}],

Cell[TextData[{
 "Assuming that the difference between the host and pathogens phenotypes is \
small, ",
 Cell[BoxData[
  FormBox[
   RowBox[{
    RowBox[{"(", 
     RowBox[{"zH", "-", "zP"}], ")"}], "\[TildeTilde]", "0"}], 
   TraditionalForm]]],
 ", in this case susceptibility can be approximated by the first few terms \
(2nd order) Taylor series expansion"
}], "Text",
 CellChangeTimes->{{3.6948865404303894`*^9, 3.6948866796073503`*^9}, 
   3.696254277481427*^9, {3.70896033550828*^9, 3.708960405069736*^9}}],

Cell[BoxData[
 RowBox[{
  RowBox[{"PdiffA", "[", 
   RowBox[{"zH_", ",", "zP_"}], "]"}], ":=", 
  RowBox[{
   RowBox[{"Normal", "[", 
    RowBox[{"Series", "[", 
     RowBox[{
      RowBox[{
       RowBox[{"Pdiff", "[", 
        RowBox[{"zh", ",", "zp"}], "]"}], "/.", 
       RowBox[{"{", 
        RowBox[{
         RowBox[{"(", 
          RowBox[{"zh", "-", "zp"}], ")"}], "\[Rule]", "x"}], "}"}]}], ",", 
      RowBox[{"{", 
       RowBox[{"x", ",", "0", ",", "2"}], "}"}]}], "]"}], "]"}], "/.", 
   RowBox[{"x", "\[Rule]", 
    RowBox[{"(", 
     RowBox[{"zH", "-", "zP"}], ")"}]}]}]}]], "Input",
 CellChangeTimes->{{3.6948867838013096`*^9, 3.6948868180982714`*^9}, {
   3.694887229826821*^9, 3.694887247906855*^9}, 3.7089607334975023`*^9}],

Cell["\<\
Substituting in zH and zP we have an expression for susceptibility becomes.\
\>", "Text",
 CellChangeTimes->{{3.694887944798715*^9, 3.694887976646537*^9}, 
   3.6962542794975424`*^9, {3.708960436834494*^9, 3.708960444610928*^9}}],

Cell[CellGroupData[{

Cell[BoxData[
 RowBox[{"PdiffA", "[", 
  RowBox[{
   RowBox[{"zH", "[", 
    RowBox[{"XH1", ",", "XH2"}], "]"}], ",", 
   RowBox[{"zP", "[", 
    RowBox[{"XP1", ",", "XP2"}], "]"}]}], "]"}]], "Input",
 CellChangeTimes->{{3.694887499521247*^9, 3.6948875026174235`*^9}, {
   3.6948879389053783`*^9, 3.694887939504412*^9}, {3.6948879797127123`*^9, 
   3.69488799296947*^9}, {3.6948921950498157`*^9, 3.694892210968726*^9}, 
   3.694892581257905*^9, {3.6949598685770426`*^9, 3.694959888561186*^9}, 
   3.7089607317389507`*^9}],

Cell[BoxData[
 RowBox[{
  FractionBox["1", "2"], "-", 
  RowBox[{
   FractionBox["1", "4"], " ", 
   RowBox[{"(", 
    RowBox[{"bH0", "-", "bP0", "+", "eH", "-", "eP", "+", 
     RowBox[{"bH1", " ", "XH1"}], "+", 
     RowBox[{"bH2", " ", "XH2"}], "-", 
     RowBox[{"bP1", " ", "XP1"}], "-", 
     RowBox[{"bP2", " ", "XP2"}]}], ")"}], " ", "\[Alpha]"}]}]], "Output",
 CellChangeTimes->{
  3.6948875030674496`*^9, 3.694887993700512*^9, {3.6948921814630384`*^9, 
   3.694892211419752*^9}, {3.694892255356265*^9, 3.6948922690580482`*^9}, 
   3.6948925859761753`*^9, 3.694959582796697*^9, {3.6949598803237147`*^9, 
   3.694959889040213*^9}, 3.694963510844369*^9, 3.69496356419742*^9, 
   3.695041825951617*^9, 3.6950454440858345`*^9, 3.695045936274783*^9, 
   3.695047102969515*^9, 3.695062902145754*^9, 3.6950662359144344`*^9, 
   3.69512493262323*^9, 3.6953961713125567`*^9, 3.695396705545845*^9, 
   3.6953985373375454`*^9, 3.6954844047175937`*^9, 3.695563012428217*^9, 
   3.6961795311701746`*^9, 3.696185958758428*^9, 3.696189108170455*^9, 
   3.6962514614693604`*^9, 3.696251508641059*^9, 3.6962611796812105`*^9, 
   3.6962712985291243`*^9, 3.6962763536077375`*^9, 3.6962829518001328`*^9, 
   3.696284320824436*^9, 3.697204517209695*^9, 3.698063378915883*^9, 
   3.6980637511636353`*^9, 3.69849280729394*^9, 3.698500649700466*^9, 
   3.698582444035026*^9, 3.698587851694447*^9, 3.698588473456785*^9, 
   3.698589765349636*^9, 3.698619937042831*^9, 3.698663004261467*^9, 
   3.6986630348699303`*^9, 3.698664518023821*^9, 3.698670274798321*^9, 
   3.6986716434289637`*^9, 3.698671706218457*^9, 3.698673158317212*^9, 
   3.698674496863536*^9, 3.6987614822106037`*^9, 3.698761860411005*^9, 
   3.6989522945304403`*^9, 3.698954297450397*^9, 3.699015298852428*^9, 
   3.6990208436229486`*^9, 3.6990362695664473`*^9, 3.700838195725622*^9, 
   3.700909528107991*^9, 3.700913514333349*^9, 3.701006537518929*^9, 
   3.701704155485429*^9, 3.70689673354044*^9, 3.706958343414138*^9, 
   3.7086902829864492`*^9, 3.708960037395035*^9, 3.708960739456492*^9, 
   3.708965383069539*^9, 3.7092935695284853`*^9, 3.7177600673888483`*^9}]
}, Open  ]],

Cell["\<\
Finally by letting variable XH be a vector of the host alleles and XP a \
vector or the pathogen alleles\
\>", "Text",
 CellChangeTimes->{{3.708960004220871*^9, 3.708960031952566*^9}}],

Cell[BoxData[
 RowBox[{
  RowBox[{"PdiffX", "[", 
   RowBox[{"XH_", ",", "XP_"}], "]"}], ":=", 
  RowBox[{"PdiffA", "[", 
   RowBox[{
    RowBox[{"zH", "[", 
     RowBox[{
      RowBox[{"XH", "[", 
       RowBox[{"[", "1", "]"}], "]"}], ",", 
      RowBox[{"XH", "[", 
       RowBox[{"[", "2", "]"}], "]"}]}], "]"}], ",", 
    RowBox[{"zP", "[", 
     RowBox[{
      RowBox[{"XP", "[", 
       RowBox[{"[", "1", "]"}], "]"}], ",", 
      RowBox[{"XP", "[", 
       RowBox[{"[", "2", "]"}], "]"}]}], "]"}]}], "]"}]}]], "Input",
 CellChangeTimes->{{3.708959928790621*^9, 3.708959964727228*^9}, 
   3.7089600418452177`*^9, 3.708960741481689*^9}]
}, Closed]],

Cell[CellGroupData[{

Cell["The Phenotypic-Matching model", "Section",
 CellChangeTimes->{{3.70896006550143*^9, 3.708960080009801*^9}}],

Cell[TextData[{
 "As with the phenotypic-difference model we begin by defining a simple \
genetic architecture to two traits ",
 Cell[BoxData[
  FormBox[
   SubscriptBox["z", "H"], TraditionalForm]],
  FormatType->"TraditionalForm"],
 " and ",
 Cell[BoxData[
  FormBox[
   SubscriptBox["z", "P"], TraditionalForm]],
  FormatType->"TraditionalForm"],
 " as a additive function of two loci in the host and two loci in the \
pathogen respectively."
}], "Text",
 CellChangeTimes->{{3.7089601405070744`*^9, 3.708960220237348*^9}}],

Cell[BoxData[{
 RowBox[{
  RowBox[{
   RowBox[{"zH", "[", 
    RowBox[{"XH1_", ",", "XH2_"}], "]"}], ":=", 
   RowBox[{"bH0", "+", 
    RowBox[{"bH1", " ", "XH1"}], "+", 
    RowBox[{"bH2", " ", "XH2"}], "+", "eH"}]}], 
  ";"}], "\[IndentingNewLine]", 
 RowBox[{
  RowBox[{
   RowBox[{"zP", "[", 
    RowBox[{"XP1_", ",", "XP2_"}], "]"}], ":=", 
   RowBox[{"bP0", "+", 
    RowBox[{"bP1", " ", "XP1"}], "+", 
    RowBox[{"bP2", " ", "XP2"}], "+", "eP"}]}], ";"}]}], "Input",
 CellChangeTimes->{{3.694885976399129*^9, 3.694886037225608*^9}, {
  3.6948879007871976`*^9, 3.694887933491068*^9}, {3.694892133092272*^9, 
  3.694892149859231*^9}, {3.694892231155881*^9, 3.6948922511880264`*^9}, {
  3.694892507125665*^9, 3.694892577755705*^9}, {3.694959741715787*^9, 
  3.694959783288165*^9}, {3.698582430392784*^9, 3.698582435616076*^9}}],

Cell["However now susceptibility has a gaussian form: ", "Text",
 CellChangeTimes->{{3.7089604788917227`*^9, 3.7089605155283623`*^9}}],

Cell[BoxData[
 RowBox[{
  RowBox[{"Pmatch", "[", 
   RowBox[{"zH_", ",", "zP_"}], "]"}], ":=", 
  RowBox[{"Exp", "[", 
   RowBox[{
    RowBox[{"-", "\[Alpha]"}], " ", 
    SuperscriptBox[
     RowBox[{"(", 
      RowBox[{"zH", "-", "zP"}], ")"}], "2"]}], "]"}]}]], "Input",
 CellChangeTimes->{{3.6948864157592587`*^9, 3.694886443633853*^9}, {
   3.694886857083501*^9, 3.694886859699651*^9}, {3.6948869242833447`*^9, 
   3.6948869245873623`*^9}, {3.694886966927784*^9, 3.6948869745712214`*^9}, {
   3.6948870081001387`*^9, 3.6948870252431192`*^9}, {3.6948871549715395`*^9, 
   3.694887158978769*^9}, {3.694959872403262*^9, 3.694959874018354*^9}, 
   3.698761657201035*^9, {3.708960520926195*^9, 3.7089605309821568`*^9}, {
   3.70896065968542*^9, 3.708960664443902*^9}}],

Cell[TextData[{
 "When we approximate this function with the first 2 terms of the Taylor \
series about ",
 Cell[BoxData[
  FormBox[
   RowBox[{
    RowBox[{"(", 
     RowBox[{"zH", "-", "zP"}], ")"}], "\[TildeTilde]", "0"}], 
   TraditionalForm]]],
 " we have"
}], "Text",
 CellChangeTimes->{{3.708960574442575*^9, 3.708960604082502*^9}}],

Cell[BoxData[
 RowBox[{
  RowBox[{"PmatchA", "[", 
   RowBox[{"zH_", ",", "zP_"}], "]"}], ":=", 
  RowBox[{
   RowBox[{"Normal", "[", 
    RowBox[{"Series", "[", 
     RowBox[{
      RowBox[{
       RowBox[{"Pmatch", "[", 
        RowBox[{"zh", ",", "zp"}], "]"}], "/.", 
       RowBox[{"{", 
        RowBox[{
         RowBox[{"(", 
          RowBox[{"zh", "-", "zp"}], ")"}], "\[Rule]", "x"}], "}"}]}], ",", 
      RowBox[{"{", 
       RowBox[{"x", ",", "0", ",", "2"}], "}"}]}], "]"}], "]"}], "/.", 
   RowBox[{"x", "\[Rule]", 
    RowBox[{"(", 
     RowBox[{"zH", "-", "zP"}], ")"}]}]}]}]], "Input",
 CellChangeTimes->{{3.708960612888688*^9, 3.708960618047213*^9}, 
   3.708960706638773*^9}],

Cell["\<\
Substituting in zH and zP we have an expression for susceptibility becomes.\
\>", "Text",
 CellChangeTimes->{{3.694887944798715*^9, 3.694887976646537*^9}, 
   3.6962542794975424`*^9, {3.708960436834494*^9, 3.708960444610928*^9}}],

Cell[CellGroupData[{

Cell[BoxData[
 RowBox[{"PmatchA", "[", 
  RowBox[{
   RowBox[{"zH", "[", 
    RowBox[{"XH1", ",", "XH2"}], "]"}], ",", 
   RowBox[{"zP", "[", 
    RowBox[{"XP1", ",", "XP2"}], "]"}]}], "]"}]], "Input",
 CellChangeTimes->{{3.694887499521247*^9, 3.6948875026174235`*^9}, {
   3.6948879389053783`*^9, 3.694887939504412*^9}, {3.6948879797127123`*^9, 
   3.69488799296947*^9}, {3.6948921950498157`*^9, 3.694892210968726*^9}, 
   3.694892581257905*^9, {3.6949598685770426`*^9, 3.694959888561186*^9}, {
   3.708960633143455*^9, 3.7089606357393723`*^9}, {3.708960709117908*^9, 
   3.708960709405094*^9}}],

Cell[BoxData[
 RowBox[{"1", "-", 
  RowBox[{
   SuperscriptBox[
    RowBox[{"(", 
     RowBox[{"bH0", "-", "bP0", "+", "eH", "-", "eP", "+", 
      RowBox[{"bH1", " ", "XH1"}], "+", 
      RowBox[{"bH2", " ", "XH2"}], "-", 
      RowBox[{"bP1", " ", "XP1"}], "-", 
      RowBox[{"bP2", " ", "XP2"}]}], ")"}], "2"], " ", 
   "\[Alpha]"}]}]], "Output",
 CellChangeTimes->{
  3.6948875030674496`*^9, 3.694887993700512*^9, {3.6948921814630384`*^9, 
   3.694892211419752*^9}, {3.694892255356265*^9, 3.6948922690580482`*^9}, 
   3.6948925859761753`*^9, 3.694959582796697*^9, {3.6949598803237147`*^9, 
   3.694959889040213*^9}, 3.694963510844369*^9, 3.69496356419742*^9, 
   3.695041825951617*^9, 3.6950454440858345`*^9, 3.695045936274783*^9, 
   3.695047102969515*^9, 3.695062902145754*^9, 3.6950662359144344`*^9, 
   3.69512493262323*^9, 3.6953961713125567`*^9, 3.695396705545845*^9, 
   3.6953985373375454`*^9, 3.6954844047175937`*^9, 3.695563012428217*^9, 
   3.6961795311701746`*^9, 3.696185958758428*^9, 3.696189108170455*^9, 
   3.6962514614693604`*^9, 3.696251508641059*^9, 3.6962611796812105`*^9, 
   3.6962712985291243`*^9, 3.6962763536077375`*^9, 3.6962829518001328`*^9, 
   3.696284320824436*^9, 3.697204517209695*^9, 3.698063378915883*^9, 
   3.6980637511636353`*^9, 3.69849280729394*^9, 3.698500649700466*^9, 
   3.698582444035026*^9, 3.698587851694447*^9, 3.698588473456785*^9, 
   3.698589765349636*^9, 3.698619937042831*^9, 3.698663004261467*^9, 
   3.6986630348699303`*^9, 3.698664518023821*^9, 3.698670274798321*^9, 
   3.6986716434289637`*^9, 3.698671706218457*^9, 3.698673158317212*^9, 
   3.698674496863536*^9, 3.6987614822106037`*^9, 3.698761860411005*^9, 
   3.6989522945304403`*^9, 3.698954297450397*^9, 3.699015298852428*^9, 
   3.6990208436229486`*^9, 3.6990362695664473`*^9, 3.700838195725622*^9, 
   3.700909528107991*^9, 3.700913514333349*^9, 3.701006537518929*^9, 
   3.701704155485429*^9, 3.70689673354044*^9, 3.706958343414138*^9, 
   3.7086902829864492`*^9, 3.708960037395035*^9, 3.708960636284688*^9, 
   3.708960667868215*^9, 3.708960713554543*^9, 3.7089653831899137`*^9, 
   3.70929356963118*^9, 3.717760067522794*^9}]
}, Open  ]],

Cell["\<\
Finally by letting variable XH be a vector of the host alleles and XP a \
vector or the pathogen alleles\
\>", "Text",
 CellChangeTimes->{{3.708960004220871*^9, 3.708960031952566*^9}}],

Cell[BoxData[
 RowBox[{
  RowBox[{"PmatchX", "[", 
   RowBox[{"XH_", ",", "XP_"}], "]"}], ":=", 
  RowBox[{"PmatchA", "[", 
   RowBox[{
    RowBox[{"zH", "[", 
     RowBox[{
      RowBox[{"XH", "[", 
       RowBox[{"[", "1", "]"}], "]"}], ",", 
      RowBox[{"XH", "[", 
       RowBox[{"[", "2", "]"}], "]"}]}], "]"}], ",", 
    RowBox[{"zP", "[", 
     RowBox[{
      RowBox[{"XP", "[", 
       RowBox[{"[", "1", "]"}], "]"}], ",", 
      RowBox[{"XP", "[", 
       RowBox[{"[", "2", "]"}], "]"}]}], "]"}]}], "]"}]}]], "Input",
 CellChangeTimes->{{3.708959928790621*^9, 3.708959964727228*^9}, 
   3.7089600418452177`*^9, {3.708960699982643*^9, 3.7089607041968317`*^9}, 
   3.708960752876133*^9}]
}, Closed]],

Cell[CellGroupData[{

Cell["2-locus Matching-alleles model", "Section",
 CellChangeTimes->{{3.708959786350444*^9, 3.7089597932144003`*^9}, 
   3.708961286452135*^9}],

Cell["\<\
For the final model of susceptibility we use an interaction which is \
explicitly defined to depend on the combination of host and parasite loci \
present. In particular for a haploid 2-locus host and parasite each of the \
four host genotypes can be infected by the corresponding genotype in the \
pathogen.  We define IM as a infection matrix which gives the probability of \
host genotype i being infected by pathogen genotype j, in this case it is \
simply the 4x4 identify matrix.\
\>", "Text",
 CellChangeTimes->{{3.70896068334538*^9, 3.708960687728376*^9}, {
  3.708961272423478*^9, 3.708961432525704*^9}, {3.708961554768507*^9, 
  3.7089615628166857`*^9}, {3.70896162504209*^9, 3.708961625562291*^9}}],

Cell[BoxData[
 RowBox[{
  RowBox[{"IM", "=", 
   RowBox[{"{", 
    RowBox[{
     RowBox[{"{", 
      RowBox[{"1", ",", "0", ",", "0", ",", "0"}], "}"}], ",", 
     RowBox[{"{", 
      RowBox[{"0", ",", "1", ",", "0", ",", "0"}], "}"}], ",", 
     RowBox[{"{", 
      RowBox[{"0", ",", "0", ",", "1", ",", "0"}], "}"}], ",", 
     RowBox[{"{", 
      RowBox[{"0", ",", "0", ",", "0", ",", "1"}], "}"}]}], "}"}]}], 
  ";"}]], "Input",
 CellChangeTimes->{{3.7061954519842653`*^9, 3.7061955762234507`*^9}, {
   3.7089598091960697`*^9, 3.708959819339436*^9}, 3.7089614353021603`*^9}],

Cell["\<\
The resulting susceptibility of the host genotype given by the vector XH by \
the pathogen genotype XP is given by:\
\>", "Text",
 CellChangeTimes->{{3.708961541105443*^9, 3.708961598837339*^9}}],

Cell[BoxData[
 RowBox[{
  RowBox[{"PmamX", "[", 
   RowBox[{"XH_", ",", "XP_"}], "]"}], ":=", 
  RowBox[{"IM", "[", 
   RowBox[{"[", 
    RowBox[{
     RowBox[{"1", "+", 
      RowBox[{"2", 
       RowBox[{"XH", "[", 
        RowBox[{"[", "1", "]"}], "]"}]}], "+", 
      RowBox[{"XH", "[", 
       RowBox[{"[", "2", "]"}], "]"}]}], ",", 
     RowBox[{"1", "+", 
      RowBox[{"2", 
       RowBox[{"XP", "[", 
        RowBox[{"[", "1", "]"}], "]"}]}], "+", 
      RowBox[{"XP", "[", 
       RowBox[{"[", "2", "]"}], "]"}]}]}], "]"}], "]"}]}]], "Input",
 CellChangeTimes->{
  3.7089598259000072`*^9, {3.708960054166523*^9, 3.7089600554615726`*^9}}]
}, Closed]]
}, Open  ]],

Cell[CellGroupData[{

Cell["\<\
Inferring genetic effects: Deriving analytical expressions for \[Beta]s\
\>", "Chapter",
 CellChangeTimes->{{3.708791613739039*^9, 3.7087916401353407`*^9}}],

Cell["\<\
Here we use two different genetic association study designs to infer the \
genetic basis of susceptibility.  In the first design, single-species GWAS, \
we infer the additive effects and epistatic interaction between the loci of a \
single species.  We arbitrarily chose to focus on the host in this design.  \
The second design, the two-species CoGWAS, infers the additive effects and \
epistatic interactions between the loci of both species including the \
interactions between host and pathogen loci.  The results attained here are \
derived analytically and represent the expectations given an infinite sample \
size. We conclude this section by considering the effect of finite sample \
sizes.\
\>", "Text",
 CellChangeTimes->{{3.6948881349585915`*^9, 3.694888417950778*^9}, {
   3.696254370698759*^9, 3.6962543815153775`*^9}, {3.7089616580089827`*^9, 
   3.708961727500607*^9}, 3.7089646810660887`*^9}],

Cell[CellGroupData[{

Cell["Single-species (Host-Only) GWAS", "Subchapter",
 CellChangeTimes->{{3.708961761174247*^9, 3.708961785205339*^9}, 
   3.708964668975893*^9}],

Cell[CellGroupData[{

Cell["The Linear Regression Model", "Section",
 CellChangeTimes->{{3.709303082898612*^9, 3.709303087629668*^9}}],

Cell["\<\
In the host-only method we fit susceptibility with a the following linear \
regression.\
\>", "Text",
 CellChangeTimes->{{3.694889855695012*^9, 3.694889962887143*^9}, {
   3.708961806183783*^9, 3.708961807894182*^9}, 3.709292802234622*^9}],

Cell[BoxData[
 RowBox[{
  RowBox[{"Pfit1", "[", "XH_", "]"}], ":=", 
  RowBox[{"\[Beta]0", "+", 
   RowBox[{"\[Beta]H1", " ", 
    RowBox[{"XH", "[", 
     RowBox[{"[", "1", "]"}], "]"}]}], "+", 
   RowBox[{"\[Beta]H2", " ", 
    RowBox[{"XH", "[", 
     RowBox[{"[", "2", "]"}], "]"}]}], "+", 
   RowBox[{"\[Beta]H12", " ", 
    RowBox[{"XH", "[", 
     RowBox[{"[", "1", "]"}], "]"}], " ", 
    RowBox[{"XH", "[", 
     RowBox[{"[", "2", "]"}], "]"}]}]}]}]], "Input",
 CellChangeTimes->{{3.6948899766349297`*^9, 3.6948900274588366`*^9}, {
  3.6948921557865696`*^9, 3.6948921640990453`*^9}, {3.6948931534516325`*^9, 
  3.6948931604590335`*^9}, {3.6949599247622566`*^9, 3.6949599525218444`*^9}, {
  3.6949604990181017`*^9, 3.694960499609136*^9}, {3.7092929784729853`*^9, 
  3.709292997560007*^9}}],

Cell["\<\
Here \[Beta]H1 and \[Beta]H2 are the inferred additive effects of the \
\[OpenCurlyDoubleQuote]1\[CloseCurlyDoubleQuote] allele at host locus 1 and 2 \
whereas \[Beta]H[1,2] is the inferred epistatic interaction between the host \
loci.  Finally, \[Beta][0] is the intercept which approximates the phenotype \
of a host individual with all \
\[OpenCurlyDoubleQuote]0\[CloseCurlyDoubleQuote] alleles.\
\>", "Text",
 CellChangeTimes->{{3.694890038870489*^9, 3.6948902072791214`*^9}, {
  3.6949615677772317`*^9, 3.694961569530332*^9}, {3.696254384459546*^9, 
  3.696254395612184*^9}}],

Cell[TextData[{
 "Using least squares regression to fit susceptibility of the form, PinfX, we \
first calculate the mean squared error.  This requires information on the \
genetic makeup of the host and pathogen populations.  In particular, suppose \
that the frequency of the \[OpenCurlyDoubleQuote]1\[CloseCurlyDoubleQuote] \
allele at locus i in species S is given by pS[i] and the linkage \
disequilibrium between the loci in species S is given by LDS.  Assuming \
Hardy-Weinberg proportions in the host and pathogen the resulting frequency \
of genotype ",
 StyleBox["xh1,xh2",
  FontSlant->"Italic"],
 " in each species is given by:"
}], "Text",
 CellChangeTimes->{{3.694890234854699*^9, 3.6948905290405254`*^9}, {
   3.6948909561719556`*^9, 3.6948909628643384`*^9}, 3.6948911231605067`*^9, {
   3.694891927794529*^9, 3.6948919284555674`*^9}, {3.696254398699361*^9, 
   3.6962544115640965`*^9}, {3.708961863081258*^9, 3.7089618711517553`*^9}, {
   3.709293054809677*^9, 3.70929309366955*^9}}],

Cell[BoxData[{
 RowBox[{
  RowBox[{"FreqH", "[", 
   RowBox[{"XH1_", ",", "XH2_"}], "]"}], ":=", 
  RowBox[{
   RowBox[{
    RowBox[{
     SuperscriptBox["pH1", "XH1"], 
     SuperscriptBox[
      RowBox[{"(", 
       RowBox[{"1", "-", "pH1"}], ")"}], 
      RowBox[{"(", 
       RowBox[{"1", "-", "XH1"}], ")"}]], 
     SuperscriptBox["pH2", "XH2"], 
     SuperscriptBox[
      RowBox[{"(", 
       RowBox[{"1", "-", "pH2"}], ")"}], 
      RowBox[{"(", 
       RowBox[{"1", "-", "XH2"}], ")"}]]}], "+", 
    RowBox[{
     SuperscriptBox[
      RowBox[{"(", 
       RowBox[{"-", "1"}], ")"}], 
      RowBox[{"Abs", "[", 
       RowBox[{"XH1", "-", "XH2"}], "]"}]], "LDH"}]}], "//", 
   "Simplify"}]}], "\[IndentingNewLine]", 
 RowBox[{
  RowBox[{"FreqP", "[", 
   RowBox[{"XP1_", ",", "XP2_"}], "]"}], ":=", 
  RowBox[{
   RowBox[{
    RowBox[{
     SuperscriptBox["pP1", "XP1"], 
     SuperscriptBox[
      RowBox[{"(", 
       RowBox[{"1", "-", "pP1"}], ")"}], 
      RowBox[{"(", 
       RowBox[{"1", "-", "XP1"}], ")"}]], 
     SuperscriptBox["pP2", "XP2"], 
     SuperscriptBox[
      RowBox[{"(", 
       RowBox[{"1", "-", "pP2"}], ")"}], 
      RowBox[{"(", 
       RowBox[{"1", "-", "XP2"}], ")"}]]}], "+", 
    RowBox[{
     SuperscriptBox[
      RowBox[{"(", 
       RowBox[{"-", "1"}], ")"}], 
      RowBox[{"Abs", "[", 
       RowBox[{"XP1", "-", "XP2"}], "]"}]], "LDP"}]}], "//", 
   "Simplify"}]}]}], "Input",
 CellChangeTimes->{{3.694890495290595*^9, 3.694890732894185*^9}, {
  3.694890799887017*^9, 3.6948908874940276`*^9}, {3.694890917855764*^9, 
  3.694891025989949*^9}, {3.694891114030985*^9, 3.6948911342911434`*^9}, {
  3.694891205444213*^9, 3.6948912086123943`*^9}, {3.694891251876869*^9, 
  3.694891270563938*^9}, {3.694891587963092*^9, 3.6948916369418936`*^9}, {
  3.694892302356953*^9, 3.6948923327366905`*^9}, {3.6948931450001497`*^9, 
  3.6948931717666807`*^9}, {3.6949599571501093`*^9, 3.694960019181657*^9}}],

Cell["\<\
Given these genotype frequencies, if we assume hosts and pathogens come into \
contact with one another at random and that the probability of infection is \
given by the function PinfX we can write the mean squared error as:\
\>", "Text",
 CellChangeTimes->{{3.6948918151830883`*^9, 3.694891856839471*^9}, {
   3.694891909912506*^9, 3.6948919328718195`*^9}, 3.696254412713162*^9, {
   3.7089619275460367`*^9, 3.7089619790245647`*^9}}],

Cell[BoxData[
 RowBox[{
  RowBox[{
   RowBox[{"MSE", "[", "PinfX_", "]"}], ":=", 
   RowBox[{
    RowBox[{"Sum", "[", 
     RowBox[{
      RowBox[{
       RowBox[{"FreqH", "[", 
        RowBox[{"XH1", ",", "XH2"}], "]"}], 
       RowBox[{"FreqP", "[", 
        RowBox[{"XP1", ",", "XP2"}], "]"}], 
       SuperscriptBox[
        RowBox[{"(", 
         RowBox[{
          RowBox[{"PinfX", "[", 
           RowBox[{
            RowBox[{"{", 
             RowBox[{"XH1", ",", "XH2"}], "}"}], ",", 
            RowBox[{"{", 
             RowBox[{"XP1", ",", "XP2"}], "}"}]}], "]"}], "-", 
          RowBox[{"Pfit1", "[", 
           RowBox[{"{", 
            RowBox[{"XH1", ",", "XH2"}], "}"}], "]"}]}], ")"}], "2"]}], ",", 
      RowBox[{"{", 
       RowBox[{"XH1", ",", "0", ",", "1"}], "}"}], ",", 
      RowBox[{"{", 
       RowBox[{"XH2", ",", "0", ",", "1"}], "}"}], ",", 
      RowBox[{"{", 
       RowBox[{"XP1", ",", "0", ",", "1"}], "}"}], ",", 
      RowBox[{"{", 
       RowBox[{"XP2", ",", "0", ",", "1"}], "}"}]}], "]"}], "//", 
    "Simplify"}]}], ";"}]], "Input",
 CellChangeTimes->{{3.6948902971782637`*^9, 3.6948902990163684`*^9}, {
   3.6948919357689857`*^9, 3.694891936793044*^9}, {3.694892019231759*^9, 
   3.6948920805862684`*^9}, {3.694892339528079*^9, 3.694892385043682*^9}, {
   3.6948924187396097`*^9, 3.694892466246327*^9}, {3.6948926160858974`*^9, 
   3.69489263134077*^9}, {3.6948930822855625`*^9, 3.694893107724017*^9}, 
   3.6949595764703355`*^9, {3.6949603868846884`*^9, 3.694960422603731*^9}, {
   3.6949604924847283`*^9, 3.694960494308833*^9}, {3.7089619626934433`*^9, 
   3.7089620114115477`*^9}, {3.709292959371591*^9, 3.709292962339472*^9}}],

Cell["\<\
We can then solve for \[Beta]0, \[Beta]H1, \[Beta]H2, and \[Beta]H12 by \
minimizing this error. In other words by solving the following equations for \
\[Beta]0,\[Beta]H1, \[Beta]H2, and \[Beta]H12\
\>", "Text",
 CellChangeTimes->{{3.7089620532359047`*^9, 3.708962112679607*^9}}],

Cell[BoxData[{
 RowBox[{
  RowBox[{
   RowBox[{"Equs", "[", "PinfX_", "]"}], ":=", 
   RowBox[{"{", 
    RowBox[{
     RowBox[{
      RowBox[{"D", "[", 
       RowBox[{
        RowBox[{"MSE", "[", "PinfX", "]"}], ",", "\[Beta]0"}], "]"}], 
      "\[Equal]", "0"}], ",", 
     RowBox[{
      RowBox[{"D", "[", 
       RowBox[{
        RowBox[{"MSE", "[", "PinfX", "]"}], ",", "\[Beta]H1"}], "]"}], 
      "\[Equal]", "0"}], ",", 
     RowBox[{
      RowBox[{"D", "[", 
       RowBox[{
        RowBox[{"MSE", "[", "PinfX", "]"}], ",", "\[Beta]H2"}], "]"}], 
      "\[Equal]", "0"}], ",", 
     RowBox[{
      RowBox[{"D", "[", 
       RowBox[{
        RowBox[{"MSE", "[", "PinfX", "]"}], ",", "\[Beta]H12"}], "]"}], 
      "\[Equal]", "0"}]}], "}"}]}], ";"}], "\[IndentingNewLine]", 
 RowBox[{
  RowBox[{"Vars", "=", 
   RowBox[{"{", 
    RowBox[{
    "\[Beta]0", ",", "\[Beta]H1", ",", "\[Beta]H2", ",", "\[Beta]H12"}], 
    "}"}]}], ";"}]}], "Input",
 CellChangeTimes->{{3.696250532999918*^9, 3.6962505599416056`*^9}, {
  3.708962121077528*^9, 3.7089621410664787`*^9}}]
}, Closed]],

Cell[CellGroupData[{

Cell["Phenotypic-Difference Model", "Section",
 CellChangeTimes->{{3.708962159354445*^9, 3.7089621681046467`*^9}}],

Cell[CellGroupData[{

Cell[BoxData[
 RowBox[{"\[Beta]HOdiff", "=", 
  RowBox[{
   RowBox[{"Solve", "[", 
    RowBox[{
     RowBox[{"Simplify", "[", 
      RowBox[{"Equs", "[", "PdiffX", "]"}], "]"}], ",", "Vars"}], "]"}], "//",
    "Flatten"}]}]], "Input",
 CellChangeTimes->{{3.7089621786632853`*^9, 3.7089622555344973`*^9}}],

Cell[BoxData[
 RowBox[{"{", 
  RowBox[{
   RowBox[{"\[Beta]0", "\[Rule]", 
    RowBox[{
     FractionBox["1", "4"], " ", 
     RowBox[{"(", 
      RowBox[{"2", "-", 
       RowBox[{"bH0", " ", "\[Alpha]"}], "+", 
       RowBox[{"bP0", " ", "\[Alpha]"}], "-", 
       RowBox[{"eH", " ", "\[Alpha]"}], "+", 
       RowBox[{"eP", " ", "\[Alpha]"}], "+", 
       RowBox[{"bP1", " ", "pP1", " ", "\[Alpha]"}], "+", 
       RowBox[{"bP2", " ", "pP2", " ", "\[Alpha]"}]}], ")"}]}]}], ",", 
   RowBox[{"\[Beta]H1", "\[Rule]", 
    RowBox[{"-", 
     FractionBox[
      RowBox[{"bH1", " ", "\[Alpha]"}], "4"]}]}], ",", 
   RowBox[{"\[Beta]H2", "\[Rule]", 
    RowBox[{"-", 
     FractionBox[
      RowBox[{"bH2", " ", "\[Alpha]"}], "4"]}]}], ",", 
   RowBox[{"\[Beta]H12", "\[Rule]", "0"}]}], "}"}]], "Output",
 CellChangeTimes->{{3.7089622218352127`*^9, 3.708962256901661*^9}, 
   3.708962508378923*^9, 3.708965386566169*^9, 3.709299992342705*^9, 
   3.71776007369145*^9}]
}, Open  ]],

Cell["\<\
Plotting these coefficients as a function of pathogen allele frequency pP1=pP2\
\>", "Text",
 CellChangeTimes->{{3.708962344716824*^9, 3.708962373622974*^9}}],

Cell[BoxData[
 RowBox[{
  RowBox[{"pars", "=", 
   RowBox[{"{", 
    RowBox[{
     RowBox[{"\[Alpha]", "\[Rule]", "0.8"}], ",", " ", 
     RowBox[{"LDP", "\[Rule]", "0"}], ",", 
     RowBox[{"bH0", "\[Rule]", "0"}], ",", 
     RowBox[{"bH1", "\[Rule]", "0.5"}], ",", 
     RowBox[{"bH2", "\[Rule]", "0.2"}], ",", 
     RowBox[{"bP0", "\[Rule]", "0"}], ",", 
     RowBox[{"bP1", "\[Rule]", "0.35"}], ",", 
     RowBox[{"bP2", "\[Rule]", "0.5"}], ",", 
     RowBox[{"eH", "\[Rule]", "0.0"}], ",", 
     RowBox[{"eP", "\[Rule]", "0.0"}], ",", 
     RowBox[{"pP1", "\[Rule]", "pP"}], ",", 
     RowBox[{"pP2", "\[Rule]", "pP"}]}], "}"}]}], ";"}]], "Input",
 CellChangeTimes->{{3.708962436781644*^9, 3.708962484800558*^9}, {
  3.70896251546064*^9, 3.708962521859193*^9}, {3.708965704052682*^9, 
  3.708965706245079*^9}}],

Cell[CellGroupData[{

Cell[BoxData[
 RowBox[{"HostOnly", "=", 
  RowBox[{"Plot", "[", 
   RowBox[{
    RowBox[{"{", 
     RowBox[{
      RowBox[{
       RowBox[{"\[Beta]0", "/.", "\[Beta]HOdiff"}], "/.", "pars"}], ",", 
      RowBox[{
       RowBox[{"\[Beta]H1", "/.", "\[Beta]HOdiff"}], "/.", "pars"}], ",", 
      RowBox[{
       RowBox[{"\[Beta]H2", "/.", "\[Beta]HOdiff"}], "/.", "pars"}], ",", 
      RowBox[{
       RowBox[{"\[Beta]H12", "/.", "\[Beta]HOdiff"}], "/.", "pars"}]}], "}"}],
     ",", 
    RowBox[{"{", 
     RowBox[{"pP", ",", "0", ",", "1"}], "}"}], ",", 
    RowBox[{"PlotStyle", "\[Rule]", 
     RowBox[{"{", 
      RowBox[{"Black", ",", "Red", ",", "Red", ",", 
       RowBox[{"Directive", "[", 
        RowBox[{"Pink", ",", "Dashed"}], "]"}]}], "}"}]}]}], "]"}]}]], "Input",\

 CellChangeTimes->{{3.706621792323214*^9, 3.7066219222964087`*^9}, {
   3.706963513438545*^9, 3.706963515405864*^9}, {3.708962382962473*^9, 
   3.708962393409053*^9}, 3.7089624241508913`*^9, {3.708962531092802*^9, 
   3.708962552945405*^9}}],

Cell[BoxData[
 GraphicsBox[{{{}, {}, 
    {GrayLevel[0], AbsoluteThickness[1.6], Opacity[1.], 
     LineBox[CompressedData["
1:eJwVzHs0VAkAx/GZoditSG06I+oQW6TlWITZ7bdbnVV55THFprKimFUYzqkc
lRGxMdhyrLwqj7xOTcX0Qtpi2q28R9SKe+/cK++rB1PtMXb2j9/5ns8/P/PQ
aL9wHofD8dLu/+4MH+l6OCrcLFAOcDkcArpbTWKG+I4I9soMOqL1t5fyi+r4
23BSIbj5SmuPtr5bxfwAPLhbECLnEtgTpm46zw/DluLAZpEOgdd2aVul/Hjs
OKRM7F1I4PIKn7Pn+CnY/fGZumYJAYl+3brf+LkQmzZMClcRCAy6Ipt+W46w
UruEjy4EFs1Lgt1Xy1Br6OpeHkDAyndq5HFGPYwlyWtaowkca3dF/od7cLMP
zXeQElhZbzTI5TZDrnjhW11F4Da19XnHd48wVkDWRikIPBIVrwqaaMGWOFuj
ChWBma+/N7x25AmmHRbfGdYQ4H2qXbrK6ikC7ZPn4k1JOM+H3Pa//hzGK6Qp
i11IPE9xbFfYdEA912fM9yexJmf8U/VUJ85b3tshjiExrh4a7LXvxhkHuyZl
BonysYanBlk9sDsl6DpTTcLArJKlaSXm2tKmKxUkMiPlhy5bvoDFgshdvSSJ
2R9q6YjTfeAkELt85knEO7TUGz/uh9OLid+7TSgMXW/J6DJ/BauY7LhSFwr/
ipSF1gn/YJOBOOSNkMKGH/U0hxoGUHJhVOoUS8G91PzwzZWD+HO3em9nFoVj
ZgcsyOAhuHELRPE1FGwnhIv6vAgoZYkp0lYKyw2n9Vs+E7Apmtn8nqKg21wo
W1tEojdaxy1UQ+FXx4aXX3hQEEgqe81MVajdEXr5wSyFlryMRG9XFWbGTZYO
56lQekE3LD1ABbm/u07uNhqC9uUTBmIVTm9PvVQ/TMNm+k59iVQF89c7+8tS
GQiMi9LLqlRw25SSy3cYhl6C8dyHVhWCV3d84vYMw7rV6pYPqf1/KqViJG+w
0PuZnlqjQr7u/ng/yxG4PFhQUmlCY/mgvJTXMoIshyS0OdFYcFIS4Bo7imI6
RwJ/Gpzq/TJq2Rh4p5x1G47SEBfIpMsejWGtULzuTCaNpg3p+kZHxxFuPyV8
WE3DaKfYNtlgApp3mpaFrTQGNnb2nGicgO/7CuVFisaNEljS+yfx+RVp6ayh
sU/mbGSmmYRCsS/Jnc8gKfWKZKBmCp7T0YkVzgyujZgVGniyWM9deW+xH4P0
4tSQQW8Wf/2ctiJN6zC/Savrviwi6tWxXH8Gpo2NN7z2sKg63G8zq/W57L2K
zFAWNu0Xi4aEDCKcL7798gQL20LTpFtBDCxSvtqud5WFnZOFe+AvDDQuiUv6
qlh0ZJ0v69b65aSq+2oti+gRHscrlEHOnrp9P91kcaNQdffHgwzmbfziUhtZ
2PMqbDaEMxjoyi7R6WHh0LHOQBPB4O5Z9cGeXhbd6/NFxyMZ5AoOWJf1s4hL
1n/yTmuPim/qtwyyqHMaPf1GxOD+8ba/JaMsHItq3nZGMcjb6JTtO8FCOWPi
7XGEQSxVFGDOsoj3yahp1Xq9Z9TQww8s5Lyog/ePMtDlKstz1CyEwQPNjtEM
CLlAFPKZxazc01SmdaOozM5+jkWeYdNx6xgGf6xZNDM/z8I5cmNvmdb/Aebr
dbg=
      "]]}, 
    {RGBColor[1, 0, 0], AbsoluteThickness[1.6], Opacity[1.], 
     LineBox[CompressedData["
1:eJxTTMoPSmViYGAwAWIQ7ZX64uKBl6F2s2aCwM79C0T927okW+xh/EaOzeqd
klPg/IjIhes/fFwC53P/b4xxl1sP56sGvntxuHsLnF9+ztJ+xpedcL74FsF7
jIz74fxtj5zPnLc5BOcfyporHfnmCJz/Vc2Wf23ucTif6edqAWnVU3C+2f+E
bcHrzsD5Z1pMzh3TOg/ny094/XPluwtw/uvv9+9dNbgE5y95tfsUX99lOJ9P
dvn7J0+uwPk9mVvTFqhcg/O/Oax+klF/Hc4vMTqyRezwDTj//roj3RcVb8H5
v7OuzNasug3nazuy/0vbfQfOd1+kmL5R/B4ivGTjlR7G3Ifzdd6Ecl/3fQDn
C/N/4DjyC8Fn2T97vfKch3B+tsnum5zej+D81Z5JC/Z9Q/C/vpYSeDbtMZy/
NdideYrLEzi/3qN1/pZnCL7iXa8bi1ufwvlW5i1TJI2ewfkxcud/Ml5G8L+e
6n1U0Pgczp/BElcSpPIC4f57WxcxHUHwWWsbQywLX8L5DCvj1j8SegXnF81a
3yt0CMHfq93BIZj3Gs4X9CrSaeJ7A+ff0b1wuXIPgr9hnr3Kk7i3cH7sejNB
2X8IfkPrwsY7q97B+WtfyM7m83kP5yu1iHiwL0Pwp8tzf/3/H8EHAN6Z2wc=

      "]]}, 
    {RGBColor[1, 0, 0], AbsoluteThickness[1.6], Opacity[1.], 
     LineBox[CompressedData["
1:eJxTTMoPSmViYGAwAWIQ7ZX64uKBl6F2NSLr3B9WLdm/QNS/rUuyxR7Gb+TY
rN4pOQXOj4hcuP7DxyVwPvf/xhh3ufVwvmrguxeHu7fA+eXnLO1nfNkJ54tv
EbzHyLgfzt/2yPnMeZtDcP6hrLnSkW+OwPlf1Wz51+Yeh/OZfq4WkFY9Beeb
/U/YFrzuDJx/psXk3DGt83C+/ITXP1e+uwDnv/5+/95Vg0tw/pJXu0/x9V2G
8/lkl79/8uQKnN+TuTVtgco1OP+bw+onGfXX4fwSoyNbxA7fgPPvrzvSfVHx
Fpz/O+vKbM2q23C+tiP7v7Tdd+B890WK6RvF7yHCSzZe6WHMfThf500o93Xf
B3C+MP8HjiO/EHyW/bPXK895COdnm+y+yen9CM5f7Zm0YN83BP/raymBZ9Me
w/lbg92Zp7g8gfPrPVrnb3mG4Cve9bqxuPUpnG9l3jJF0ugZnB8jd/4n42UE
/+up3kcFjc/h/BkscSVBKi8Q7r+3dRHTEQSftbYxxLLwJZzPsDJu/SOhV3B+
0az1vUKHEPy92h0cgnmv4XxBryKdJr43cP4d3QuXK/cg+Bvm2as8iXsL58eu
NxOU/YfgN7QubLyz6h2cv/aF7Gw+n/dwvlKLiAf7MgR/ujz31///EXwAx7Sx
lw==
      "]]}, 
    {RGBColor[1, 0.5, 0.5], AbsoluteThickness[1.6], Opacity[1.], 
     Dashing[{Small, Small}], LineBox[CompressedData["
1:eJxF0H0s1AEYB/A7rlHW6fRiPzp2ovIWk5RUKhZ5qXmbLG8T0vWGbKXVdM1J
XmLtJuX9JaUbR+6scmLctMz7EYo7ziXceducGy1XbfU8z/bdd5//vnsYUTf9
Y7RIJJLvn/xtr5iZ/tbZoBOkf0dxM4qXEo6u/32wJL+wgXAHe3cPvy0iAsHB
0ermp0Q0eNzukVs2kQQu3Xk+LYNIBbN0G/Y9JjjgCyFlvKXlSrCehhXqYcID
W/gtzLRn8sG3e5xd81fegw35NAmZ3AJulLl19R5rA7cxi4xDlCKwau9x/Zrr
n8Baa9xtxhadYCdNZGNAbRe4K9Wxp8OqF2yaq1irXugDK9RSyZD9ALhyrqmT
+kQMptJfLcrlg+CsK4LYUvMv4NWTXHlcyjA4yUHE39U+ApbWijL7GV/BP5mD
BZZ3v4GtT+lsxDaNgT3KGZfrDSX4L3qE2WSoFGyjDNIb9p0Ab9df0hWtoykt
Bbw9hZPgq45No5u9ZWDu2ajSj6tolcJo23TeFFgQ4KHNcZeDUzzZJfxpNGPc
a6SC/R189HAqh3CYBoea9K6RxWhVZ7YsnvUDnE8JT/I3n8H9EkG5lgi96T4r
0DlhFkyqDufJDObAiS942QZt6GbrdF3aDQWY5pVo85CqBI/Z9omThei6Yldz
efg8OIznRKNvoB+wy1hjbxbANTP0AqrPIji9iB0pOYeO9p+3qPVD7xYK63yD
0Rk5FzuyotBxTs+XtySjzVJ3eOpUoTeO3Ns6/Bo9Oj81UMVF5wY3hJ2pR2us
/G+xheix/pxibTH6XZr6kngIzXGJsKwYQXu/PMA/LUF/uNP9mTWLzrM9lOOn
RCfICgMZi+j9PtekrStoCnmwMleNnhC4MCPX0UJmhZ39L/QzUz2VRoP+DRRC
Ph8=
      "]]}}, {}, {}},
  AspectRatio->NCache[GoldenRatio^(-1), 0.6180339887498948],
  Axes->{True, True},
  AxesLabel->{None, None},
  AxesOrigin->{0, 0},
  DisplayFunction->Identity,
  Frame->{{False, False}, {False, False}},
  FrameLabel->{{None, None}, {None, None}},
  FrameTicks->{{Automatic, Automatic}, {Automatic, Automatic}},
  GridLines->{None, None},
  GridLinesStyle->Directive[
    GrayLevel[0.5, 0.4]],
  ImagePadding->All,
  Method->{
   "DefaultBoundaryStyle" -> Automatic, "DefaultMeshStyle" -> 
    AbsolutePointSize[6], "ScalingFunctions" -> None, 
    "CoordinatesToolOptions" -> {"DisplayFunction" -> ({
        (Part[{{Identity, Identity}, {Identity, Identity}}, 1, 2][#]& )[
         Part[#, 1]], 
        (Part[{{Identity, Identity}, {Identity, Identity}}, 2, 2][#]& )[
         Part[#, 2]]}& ), "CopiedValueFunction" -> ({
        (Part[{{Identity, Identity}, {Identity, Identity}}, 1, 2][#]& )[
         Part[#, 1]], 
        (Part[{{Identity, Identity}, {Identity, Identity}}, 2, 2][#]& )[
         Part[#, 2]]}& )}},
  PlotRange->{{0, 1}, {-0.1, 0.6699999965306123}},
  PlotRangeClipping->True,
  PlotRangePadding->{{
     Scaled[0.02], 
     Scaled[0.02]}, {
     Scaled[0.05], 
     Scaled[0.05]}},
  Ticks->{Automatic, Automatic}]], "Output",
 CellChangeTimes->{{3.706621825241982*^9, 3.706621837727253*^9}, {
   3.706621874194006*^9, 3.706621922741033*^9}, {3.7068021079272137`*^9, 
   3.706802130055572*^9}, {3.7069634921043673`*^9, 3.7069635162975082`*^9}, {
   3.7089625368195667`*^9, 3.708962553988029*^9}, 3.708965386794776*^9, 
   3.708965708533701*^9, 3.7092999957719803`*^9, 3.7177600737940483`*^9}]
}, Open  ]]
}, Closed]],

Cell[CellGroupData[{

Cell["Phenotypic-Matching Model", "Section",
 CellChangeTimes->{{3.708962159354445*^9, 3.7089621681046467`*^9}, {
  3.708962263343769*^9, 3.70896226430223*^9}}],

Cell[CellGroupData[{

Cell[BoxData[
 RowBox[{"\[Beta]HOmatch", "=", 
  RowBox[{
   RowBox[{"Solve", "[", 
    RowBox[{
     RowBox[{"Simplify", "[", 
      RowBox[{"Equs", "[", "PmatchX", "]"}], "]"}], ",", "Vars"}], "]"}], "//",
    "Flatten"}]}]], "Input",
 CellChangeTimes->{{3.7089621786632853`*^9, 3.708962282538597*^9}}],

Cell[BoxData[
 RowBox[{"{", 
  RowBox[{
   RowBox[{"\[Beta]0", "\[Rule]", 
    RowBox[{"1", "-", 
     RowBox[{
      SuperscriptBox["bH0", "2"], " ", "\[Alpha]"}], "+", 
     RowBox[{"2", " ", "bH0", " ", "bP0", " ", "\[Alpha]"}], "-", 
     RowBox[{
      SuperscriptBox["bP0", "2"], " ", "\[Alpha]"}], "-", 
     RowBox[{"2", " ", "bH0", " ", "eH", " ", "\[Alpha]"}], "+", 
     RowBox[{"2", " ", "bP0", " ", "eH", " ", "\[Alpha]"}], "-", 
     RowBox[{
      SuperscriptBox["eH", "2"], " ", "\[Alpha]"}], "+", 
     RowBox[{"2", " ", "bH0", " ", "eP", " ", "\[Alpha]"}], "-", 
     RowBox[{"2", " ", "bP0", " ", "eP", " ", "\[Alpha]"}], "+", 
     RowBox[{"2", " ", "eH", " ", "eP", " ", "\[Alpha]"}], "-", 
     RowBox[{
      SuperscriptBox["eP", "2"], " ", "\[Alpha]"}], "-", 
     RowBox[{"2", " ", "bP1", " ", "bP2", " ", "LDP", " ", "\[Alpha]"}], "+", 
     
     RowBox[{"2", " ", "bH0", " ", "bP1", " ", "pP1", " ", "\[Alpha]"}], "-", 
     
     RowBox[{"2", " ", "bP0", " ", "bP1", " ", "pP1", " ", "\[Alpha]"}], "-", 
     
     RowBox[{
      SuperscriptBox["bP1", "2"], " ", "pP1", " ", "\[Alpha]"}], "+", 
     RowBox[{"2", " ", "bP1", " ", "eH", " ", "pP1", " ", "\[Alpha]"}], "-", 
     RowBox[{"2", " ", "bP1", " ", "eP", " ", "pP1", " ", "\[Alpha]"}], "+", 
     RowBox[{"2", " ", "bH0", " ", "bP2", " ", "pP2", " ", "\[Alpha]"}], "-", 
     
     RowBox[{"2", " ", "bP0", " ", "bP2", " ", "pP2", " ", "\[Alpha]"}], "-", 
     
     RowBox[{
      SuperscriptBox["bP2", "2"], " ", "pP2", " ", "\[Alpha]"}], "+", 
     RowBox[{"2", " ", "bP2", " ", "eH", " ", "pP2", " ", "\[Alpha]"}], "-", 
     RowBox[{"2", " ", "bP2", " ", "eP", " ", "pP2", " ", "\[Alpha]"}], "-", 
     RowBox[{
     "2", " ", "bP1", " ", "bP2", " ", "pP1", " ", "pP2", " ", 
      "\[Alpha]"}]}]}], ",", 
   RowBox[{"\[Beta]H1", "\[Rule]", 
    RowBox[{
     RowBox[{
      RowBox[{"-", "2"}], " ", "bH0", " ", "bH1", " ", "\[Alpha]"}], "-", 
     RowBox[{
      SuperscriptBox["bH1", "2"], " ", "\[Alpha]"}], "+", 
     RowBox[{"2", " ", "bH1", " ", "bP0", " ", "\[Alpha]"}], "-", 
     RowBox[{"2", " ", "bH1", " ", "eH", " ", "\[Alpha]"}], "+", 
     RowBox[{"2", " ", "bH1", " ", "eP", " ", "\[Alpha]"}], "+", 
     RowBox[{"2", " ", "bH1", " ", "bP1", " ", "pP1", " ", "\[Alpha]"}], "+", 
     
     RowBox[{"2", " ", "bH1", " ", "bP2", " ", "pP2", " ", "\[Alpha]"}]}]}], 
   ",", 
   RowBox[{"\[Beta]H2", "\[Rule]", 
    RowBox[{
     RowBox[{
      RowBox[{"-", "2"}], " ", "bH0", " ", "bH2", " ", "\[Alpha]"}], "-", 
     RowBox[{
      SuperscriptBox["bH2", "2"], " ", "\[Alpha]"}], "+", 
     RowBox[{"2", " ", "bH2", " ", "bP0", " ", "\[Alpha]"}], "-", 
     RowBox[{"2", " ", "bH2", " ", "eH", " ", "\[Alpha]"}], "+", 
     RowBox[{"2", " ", "bH2", " ", "eP", " ", "\[Alpha]"}], "+", 
     RowBox[{"2", " ", "bH2", " ", "bP1", " ", "pP1", " ", "\[Alpha]"}], "+", 
     
     RowBox[{"2", " ", "bH2", " ", "bP2", " ", "pP2", " ", "\[Alpha]"}]}]}], 
   ",", 
   RowBox[{"\[Beta]H12", "\[Rule]", 
    RowBox[{
     RowBox[{"-", "2"}], " ", "bH1", " ", "bH2", " ", "\[Alpha]"}]}]}], 
  "}"}]], "Output",
 CellChangeTimes->{{3.7089622218352127`*^9, 3.708962256901661*^9}, 
   3.70896228776597*^9, 3.7089653917337523`*^9, 3.708965713385931*^9, 
   3.709301679350457*^9, 3.7177600785969563`*^9}]
}, Open  ]],

Cell[CellGroupData[{

Cell[BoxData[
 RowBox[{"HostOnly", "=", 
  RowBox[{"Plot", "[", 
   RowBox[{
    RowBox[{"{", 
     RowBox[{
      RowBox[{
       RowBox[{"\[Beta]0", "/.", "\[Beta]HOmatch"}], "/.", "pars"}], ",", 
      RowBox[{
       RowBox[{"\[Beta]H1", "/.", "\[Beta]HOmatch"}], "/.", "pars"}], ",", 
      RowBox[{
       RowBox[{"\[Beta]H2", "/.", "\[Beta]HOmatch"}], "/.", "pars"}], ",", 
      RowBox[{
       RowBox[{"\[Beta]H12", "/.", "\[Beta]HOmatch"}], "/.", "pars"}]}], 
     "}"}], ",", 
    RowBox[{"{", 
     RowBox[{"pP", ",", "0", ",", "1"}], "}"}], ",", 
    RowBox[{"PlotStyle", "\[Rule]", 
     RowBox[{"{", 
      RowBox[{"Black", ",", "Red", ",", "Red", ",", 
       RowBox[{"Directive", "[", 
        RowBox[{"Pink", ",", "Dashed"}], "]"}]}], "}"}]}]}], "]"}]}]], "Input",\

 CellChangeTimes->{{3.706621792323214*^9, 3.7066219222964087`*^9}, {
   3.706963513438545*^9, 3.706963515405864*^9}, {3.708962382962473*^9, 
   3.708962393409053*^9}, 3.7089624241508913`*^9, {3.708962531092802*^9, 
   3.708962598730589*^9}}],

Cell[BoxData[
 GraphicsBox[{{{}, {}, 
    {GrayLevel[0], AbsoluteThickness[1.6], Opacity[1.], 
     LineBox[CompressedData["
1:eJwVlHs01HkYxpEuKLeixq0zxeYaB2sr6iFt5NJFYtsdEqWadFMd1dbWbMhU
SlbSukQkUqYybEWxUs4WIST9ZgZjjJkxM98u5FKZnf54z3s+5/nnfd5znoce
vS9ku5aGhkawer7vgO2StjrpphXpNjVfVSoCbV+z/T00d5SWtq70VrPbtayc
CtoqKE7nxp2aJAhs7rqfSwvFxLKo3RrfCMK3jT5Op22DYwXbRDVOwHc+45tK
O4QPL+MsRj8R5JusSz5LS8R43sHhtkEC1oyKRWxaBjRfnm52bSH4ZXMB5/2H
IpTbiTMDswj0VCyGnxUHYt14zqIYApsNSsnTc1zgtj87yIkg4dVSZA0/RIOA
K5e8V2Iu10igqVmLNlXHp4oqJaqEvk0tXvVYs1tam31YiXpmrvlmeQPsfMoL
St2UGPlhucGdPY1I71hhHDqsgNZ4maG5zQss2hsfceuOAh6qqKqN5U1wsPrd
q3OXAk2J7q+e27cgVrbaM9NGgflpQ+OlylbcFvmNZHTLMTTaI+h0eY3xy8sD
2tPkKJJVv9C/0I5LhkfeDEMOfcubRCTqQOyUS4StHML5XZWx+dZv8O5uoE9T
/hA+e5eJdp7swjq3S86sgCEccm3gmj59C92ryW7mYzL0lDeca6O/QyODOdiU
I8MXZke23TEKc0rKrln4yODgM30ytpqHT5tSU2qlUvhdp++4N1eAvmPUVB22
FAmWWxb0MXqgO4vdxneUwlG+Sa8ruBdGXsb8ulYJZhu8n9Ew0YvQHbsceUwJ
tGuzOQtz+sBdP09TqSPBbvfqbp1AIUIKSvfw8wZRtiY6/8lnIcLj5AkP3AYx
MmRmKM7sB6N0ZudosxiVG/2mZKwSIb/KerIwQoyT/knXuGIRgg0F++QfB0Dn
B7wtTBqA+9VWZlrKAJb9lJhBcxXjeGOFi9vsATCsWsY128UoaXxmyy8UYeRF
qnA/axDuj1JPOdiJkKUdeSjEWoKZnuPeD7n9mC2ovK7VIMGTGFVxk3c/pp5g
hS49IEXwVrnM5F8hNEojOUJjGcKUwZM6/kLE/81JNa5X//Esx7y7vg+PHVJm
GO0dQvJiLye9FX0wCoh3/FNfjppn2Xphdb3gObW2H62Rg+fa+1nXoxd382At
ilQgB8Jj9NgeRHA8jCwnFRgO97Zv3yrAqaQCFu+WEtNYYxeO+/JxR2KZrR9E
sMrElJ/rzkNKblKUYC1BTsqStTxnHraFKGzKNxCUJCYfMXPgwaKm5m5wOIHE
9MbYZToPZy/+9vx8NMFYobyYrc/DTo+rH3SPEoRE3aiOkVBYkDjHf3qxOrfR
j58JsylMLjk+q6uEwEW+njHvCoVuRf/r4jICY5XB7eB0CmnhFRGr7xFMPDFM
+CeFgso+5GBSDcGvNy2qzxymwGu7mDelnSDMLPKL2ToKD5JHY9o7CWTOt6yD
AihkeG6xK3xL4PGKPv3EzxQCbyzmrhQQfCz6a5TvSeHRkeb/WFL1vY9YyTm2
FDKdfry4Qa72b2p/9OVCCgeEOaF0ouaJb9YTVhRsg+J66oYJmAzbkjATCtqa
HUVpowRp7/44mWhIobfSkxk1odb7NAzv61GoYRY6u6h75+v+8s090yhcma83
8r23VrPPMGZqUfgfQyWCvg==
      "]]}, 
    {RGBColor[1, 0, 0], AbsoluteThickness[1.6], Opacity[1.], 
     LineBox[CompressedData["
1:eJwVx3k4lAkAx/EhSSwRHZOkiVJolWS3y09R5EjEdpgiuiihekJZmpYcZbVR
EePIrJJjlCOLvJaJxpFr5Jp5h2lCrlfPhqUn1v7xfb7Ph+Hh63RWlkaj2c/3
/23ODrZUfnYxG3VpuJmYyCfkLFb5iekmEFcLaLwHfGJbakJyAd0SrVtF4WN3
+YRtY8crNt0ZxcpjsRYhfOLomak3D+hnEPp2CWfUg0+IjCIsYujXoLr9SMNe
Qz6RtszhTjQ9DCYa3auHKt4RLIUCvSh6PG60DrzZKa0ljh1P545/4cD9auqk
mmINoTTHYlqt4UKSorDBxYFHrHccG6y+WwjzSP90K3YVEfB+BxK+/oXJh9fV
/WoqiRWFaqSMDIGHzBP/KqypIIolFg1Nu6sw1D5XzD5bSlR5szWPj/AwU8dR
/qOimJjYsGdJrk8tLNtzHJm/FBCy09mqmuvrEHi4e6HeQS5hOudefCSvAb1r
GRb7PZ8TDWEm72v0m1AyeC5/bVo6oX1/eDprrBnNv+0cfxYXTwxPicn2La24
ZfheUBJ1k+AMldWp/N4GcwO+ha8gFCpazyipVIDerasCDCIe4Z5X0bk03Q+g
SboLRlWeYtI8W3ohtAMl9JIWH58sXDPmFS6v7kRw3HlFbb18iPN4d1sY3bjQ
Umqm2VeAb96CpE03esCJU+kpiXoNg72LZs+VCZFsPhcV8k8prJ4yzr9cQWKE
89q2M7MCAVpu6/qYYswGyavmKv8NwxEXpQ77Xrzw3JpnRlRBfcm4Am+mF7Kb
Kl2ePORBjkji6iT3odSTLR9tV4OLJmVdi20lWHmDrLTY+A7ZBz3SKiYlSGnV
Njr0jY+J4VWq/Y8+4k4aN3Mkrx5FR6wWxFtKoWGToecS0YhQ6/DUwn4p5L0+
vXQ0bwJDZNOZEf4JKp/UAx0Cm7Hzp7B4unE/fBYMaPZ4tIC5pmlapq0fvzJP
8/L3tGKiLkbixxqAZ0aM/7B+GxLkTl1z0h3EtO5pHT8FAdTJoqeyvEGk1poY
sfsEWPgry3mH/2doHiuFUWM7aFmnuJKlQ7DSGXBWyvqAK0+4MUurhnBQ+Pay
3eMOvDGIVFC7PIyTxRzJdlYn1GyuGN5WGQGjXt/Vy7ULws3NbUHlIyhr9OiU
se5Gfgp0padGsVBp3wmpbg9Ock3VtGZH4ebFMPX93oNb4eks4YsxxBa9Wu42
KETuoFaSih0F393D3xKqRYhkh7uThyhcXXxZfLFWhDNOo+vzHOf9YbzKrF6E
1eXl+fZHKQT4TUZJW0WIjnWtuedBIZQjs3KLRIQLpolfFIMoxP6w0qSWRmJd
mIb1okwKWULLSxN7SMz+HKzc8ZxCdlatw7u9JLpGP7ZmZlPIvW6zLWk/iftH
C04eeEmBq3p4xtyexJy+09XwcgqvLV0j7zFJCFtiUxa0UajO8efo3CRRcmfK
s62dQm3Q14jJEBLxu9w2ZXRSqD8QcJF/m4Ttnz8W7iPn3Rts7BtNojSwkc/6
TKFNI7KyNJHEo83bYx1HKHT0KXJi2CT8JcnODGreeTER7ukkNtpdEld+pdBj
HXdIPouEnIyAc3+KgmjZcuOuHBK9Rbu83WcoiCUJy3LySZR7Zxht+U6hj6s5
HVJI4rG20sTcHIWPwSlCxxIS/wEquIH9
      "]]}, 
    {RGBColor[1, 0, 0], AbsoluteThickness[1.6], Opacity[1.], 
     LineBox[CompressedData["
1:eJwVz3k41AkAxnFKGwkpHVNJrixq0zHUdry5VhlqyRErPCqLcnUstans4z52
rFTEZByVYzVpjCWjn8Y4wvwkhMidI8evnjBLGWv/eJ/v8/nzVffwtz23REpK
ynpx/9fy3EhTxaj94RNtJlnWHmxCxnRjQA9tL95sVQ12dWQTe9KT07g0Mzj4
iK38rdgEQ9T2jEWzw+n5/JkEQzbheFZcnkg7i/Oaay1bVrCJ9zsjTeNpl6HU
Q/bxPNMJ9toTETG0MNxS2hDyWvYBESrL1YmmJcEjII+7zDqVOOWUwfn0ORsr
j+h6F7vdIeQXQl0stnAw880pdbiASWjbTI5UxhZh84XZEHFzGBFE7kfyVCm0
JlP6dVQvEuuLlLulpQlUfOfceqbzOIr7TRsaDwpwal9U8XDe7xD4sDY5jQuR
9PC+W1p4NKa3HVIq8K3B85wvAnvDRCyZzV+1SbsOtZ8IhXtqyTBccC8++aQB
ipaRuYxsFhrC9pLVeo1Yb2/cdT8iA2oJY7O5k69hJPmLGL+SjTFxT3erwRt8
2enO+Hf3Y2R/LKtT/LMZ5c7S3F69PCiqPqYGB1vwJepgy4BKAeK8eZ5srbeo
wTSL3bD480j+oNfNNrQEVaiz3ApxebewaF1lO1RUqmqriWfoeSKMbVJ/h3fb
ue9dDxXhq09Lqu61Tpyy8DshU8SDvvFyiWdZFzS2ed2JUP4HFpnqvxau78Zv
oYxjQXElCFJ10+hz6cG6DN8ms8lSbB+3l2+z7sUFgUux2rEyrFH6JCuc64Wl
O13O+yUfMkQqRzOtD8ECKwPm1hc4v7esQ47RD70M6ypNFoH8Yx7sFzP9qK+I
7/SIrsD02MZVQ3cHoLMm6XCm0UvwTlosTTIbRI0msz156iVuHg1PLxoaBPNu
btd8tgDq7y3bs8I/YFeMHnPUphI/GoUl0XYPYd1BdnCcghAuWxpnpZuHoPkz
vYHFF2K6Lr4/IHQYlzQIB89rVUiWcb1sqzWCMQcvBku/Gmu6eZlLhCM4tDJ4
0rmjGstCQu32B46i9eb12sY7NZDKdeX0r/6IRHv2Sq55LS7e58SvFnzE7dGS
SGuZVyjXj5JV9huDv8So0I94BWXLi9v/UBzHpStvzSS+deja8br5Kn8cz/O8
lcz16/H0AbQGXSega7LZbK6zHqc5hsqqkgkEOtN1DKMbcCs8I7QrbxLzBqbG
uuYiFIyopipaUSj0DqiKmRIhihXu3n2cAlehoy9FLMJZ2wntJzYUeIXGkpw5
ETbz+U+tHSmUzq42qpEiEcP8pTrOg0J5NC9nqQIJL8OUzyuuUqjPnYu9rk1C
I0zl6PJHFPpGw2z9HEhI9l1XaMtZdPyEX4gTiY6JgTeP8ikM7HKIjXMhkeDI
Pf1TIYUPV3WEeR4kFvRsL4XzKYzJ1dGH/Uh0NTEfLG2mMK2rRHOPJFESIT7T
3EphVhRE948hkXTATTerfdGBvTY34kkwHv5QZNJN4WtpYUzabRLPg0WvQkcp
SFvafWtPJ3F3B51pM05h2SR/w0gmicD+NDt1atGJ2nTxQxLfW13oqZiisPzd
jO/av0nISLdkJ4gpyN1wi9HikOjlHfBxn6Mgr1H7aM8zEnyfrJ0G8xQUqg0q
TXgk7qnJTy8sLNonpcemhMR/pfF1Xg==
      "]]}, 
    {RGBColor[1, 0.5, 0.5], AbsoluteThickness[1.6], Opacity[1.], 
     Dashing[{Small, Small}], LineBox[CompressedData["
1:eJxTTMoPSmViYGAwAWIQ7ZX64uKBl6F2NSLr3B9WHdm/QNS/rUuyxR7Gb+TY
rN4pOQXOj4hcuP7DxyVwPvf/xhh3ufVwvmrguxeHu7fA+eXnLO1nfNkJ54tv
EbzHyLgfzt/2yPnMeZtDcP6hrLnSkW+OwPlf1Wz51+Yeh/OZfq4WkFY9Beeb
/U/YFrzuDJx/psXk3DGt83C+/ITXP1e+uwDnv/5+/95Vg0tw/pJXu0/x9V2G
8/lkl79/8uQKnN+TuTVtgco1OP+bw+onGfXX4fwSoyNbxA7fgPPvrzvSfVHx
Fpz/O+vKbM2q23C+tiP7v7Tdd+B890WK6RvF7yHCSzZe6WHMfThf500o93Xf
B3C+MP8HjiO/EHyW/bPXK895COdnm+y+yen9CM5f7Zm0YN83BP/raymBZ9Me
w/lbg92Zp7g8gfPrPVrnb3mG4Cve9bqxuPUpnG9l3jJF0ugZnB8jd/4n42UE
/+up3kcFjc/h/BkscSVBKi8Q7r+3dRHTEQSftbYxxLLwJZzPsDJu/SOhV3B+
0az1vUKHEPy92h0cgnmv4XxBryKdJr43cP4d3QuXK/cg+Bvm2as8iXsL58eu
NxOU/YfgN7QubLyz6h2cv/aF7Gw+n/dwvlKLiAf7MgR/ujz31///EXwAMVm4
Fw==
      "]]}}, {}, {}},
  AspectRatio->NCache[GoldenRatio^(-1), 0.6180339887498948],
  Axes->{True, True},
  AxesLabel->{None, None},
  AxesOrigin->{0, 0},
  DisplayFunction->Identity,
  Frame->{{False, False}, {False, False}},
  FrameLabel->{{None, None}, {None, None}},
  FrameTicks->{{Automatic, Automatic}, {Automatic, Automatic}},
  GridLines->{None, None},
  GridLinesStyle->Directive[
    GrayLevel[0.5, 0.4]],
  ImagePadding->All,
  Method->{
   "DefaultBoundaryStyle" -> Automatic, "DefaultMeshStyle" -> 
    AbsolutePointSize[6], "ScalingFunctions" -> None, 
    "CoordinatesToolOptions" -> {"DisplayFunction" -> ({
        (Part[{{Identity, Identity}, {Identity, Identity}}, 1, 2][#]& )[
         Part[#, 1]], 
        (Part[{{Identity, Identity}, {Identity, Identity}}, 2, 2][#]& )[
         Part[#, 2]]}& ), "CopiedValueFunction" -> ({
        (Part[{{Identity, Identity}, {Identity, Identity}}, 1, 2][#]& )[
         Part[#, 1]], 
        (Part[{{Identity, Identity}, {Identity, Identity}}, 2, 2][#]& )[
         Part[#, 2]]}& )}},
  PlotRange->{{0, 1}, {-0.19999998612244899`, 0.9999999939183672}},
  PlotRangeClipping->True,
  PlotRangePadding->{{
     Scaled[0.02], 
     Scaled[0.02]}, {
     Scaled[0.05], 
     Scaled[0.05]}},
  Ticks->{Automatic, Automatic}]], "Output",
 CellChangeTimes->{{3.706621825241982*^9, 3.706621837727253*^9}, {
   3.706621874194006*^9, 3.706621922741033*^9}, {3.7068021079272137`*^9, 
   3.706802130055572*^9}, {3.7069634921043673`*^9, 3.7069635162975082`*^9}, {
   3.7089625368195667`*^9, 3.708962553988029*^9}, 3.708962600612043*^9, 
   3.708965391844829*^9, 3.7089657134972887`*^9, 3.71776007871247*^9}]
}, Open  ]]
}, Closed]],

Cell[CellGroupData[{

Cell["Matching-Alleles Model", "Section",
 CellChangeTimes->{{3.708962159354445*^9, 3.7089621681046467`*^9}, {
  3.708962263343769*^9, 3.70896226430223*^9}, {3.708962316024707*^9, 
  3.7089623231514997`*^9}}],

Cell[CellGroupData[{

Cell[BoxData[
 RowBox[{"\[Beta]HOmam", "=", 
  RowBox[{
   RowBox[{"Solve", "[", 
    RowBox[{
     RowBox[{"Simplify", "[", 
      RowBox[{"Equs", "[", "PmamX", "]"}], "]"}], ",", "Vars"}], "]"}], "//", 
   "Flatten"}]}]], "Input",
 CellChangeTimes->{{3.7089621786632853`*^9, 3.708962282538597*^9}, {
  3.708962326859152*^9, 3.708962331509129*^9}}],

Cell[BoxData[
 RowBox[{"{", 
  RowBox[{
   RowBox[{"\[Beta]0", "\[Rule]", 
    RowBox[{"1", "+", "LDP", "-", "pP1", "-", "pP2", "+", 
     RowBox[{"pP1", " ", "pP2"}]}]}], ",", 
   RowBox[{"\[Beta]H1", "\[Rule]", 
    RowBox[{
     RowBox[{"-", "1"}], "-", 
     RowBox[{"2", " ", "LDP"}], "+", 
     RowBox[{"2", " ", "pP1"}], "+", "pP2", "-", 
     RowBox[{"2", " ", "pP1", " ", "pP2"}]}]}], ",", 
   RowBox[{"\[Beta]H2", "\[Rule]", 
    RowBox[{
     RowBox[{"-", "1"}], "-", 
     RowBox[{"2", " ", "LDP"}], "+", "pP1", "+", 
     RowBox[{"2", " ", "pP2"}], "-", 
     RowBox[{"2", " ", "pP1", " ", "pP2"}]}]}], ",", 
   RowBox[{"\[Beta]H12", "\[Rule]", 
    RowBox[{"1", "+", 
     RowBox[{"4", " ", "LDP"}], "-", 
     RowBox[{"2", " ", "pP1"}], "-", 
     RowBox[{"2", " ", "pP2"}], "+", 
     RowBox[{"4", " ", "pP1", " ", "pP2"}]}]}]}], "}"}]], "Output",
 CellChangeTimes->{{3.7089622218352127`*^9, 3.708962256901661*^9}, 
   3.70896228776597*^9, 3.708962333548499*^9, 3.70896539225403*^9, 
   3.708965713741993*^9, 3.709302547561677*^9, {3.717760054736133*^9, 
   3.71776007911804*^9}}]
}, Open  ]],

Cell[CellGroupData[{

Cell[BoxData[
 RowBox[{"HostOnly", "=", 
  RowBox[{"Plot", "[", 
   RowBox[{
    RowBox[{"{", 
     RowBox[{
      RowBox[{
       RowBox[{"\[Beta]0", "/.", "\[Beta]HOmam"}], "/.", "pars"}], ",", 
      RowBox[{
       RowBox[{"\[Beta]H1", "/.", "\[Beta]HOmam"}], "/.", "pars"}], ",", 
      RowBox[{
       RowBox[{"\[Beta]H2", "/.", "\[Beta]HOmam"}], "/.", "pars"}], ",", 
      RowBox[{
       RowBox[{"\[Beta]H12", "/.", "\[Beta]HOmam"}], "/.", "pars"}]}], "}"}], 
    ",", 
    RowBox[{"{", 
     RowBox[{"pP", ",", "0", ",", "1"}], "}"}], ",", 
    RowBox[{"PlotStyle", "\[Rule]", 
     RowBox[{"{", 
      RowBox[{"Black", ",", "Red", ",", "Red", ",", 
       RowBox[{"Directive", "[", 
        RowBox[{"Pink", ",", "Dashed"}], "]"}]}], "}"}]}]}], "]"}]}]], "Input",\

 CellChangeTimes->{{3.706621792323214*^9, 3.7066219222964087`*^9}, {
   3.706963513438545*^9, 3.706963515405864*^9}, {3.708962382962473*^9, 
   3.708962393409053*^9}, 3.7089624241508913`*^9, {3.708962531092802*^9, 
   3.708962611922804*^9}}],

Cell[BoxData[
 GraphicsBox[{{{}, {}, 
    {GrayLevel[0], AbsoluteThickness[1.6], Opacity[1.], 
     LineBox[CompressedData["
1:eJwd1nk01ekfB/BLBqXoIrpJslQUJVlb7lvD2ClilBQJSYslTVnKEiUJv8aU
km0iLUJcFMoaWZoIXbJ2u+FmufySVGKe73zPec73vM7n8/6c53u+zx+PopuP
nYcgjUZLIYt6W3gMt1byHJhakPk0P8+HkNEK336GNqwfZJV++87HlrSk24UM
Y+gI60x8/sKH5St2QQrDHv4Je2J4I3w4un99do3hjhvj8UFdbD56N10yusoI
wOXWXyyb8/hIX7brYgwjEgytwYc/XfgIFy1cd5mRCO6BwBPxVePYuy8jb2Iy
EzvrFELO+IxBbD7c2XRVHhK99nUHbh3FGtvx4ZorLGzPkzvcRh/BmX8MkDT1
FGxZiT4JNg+yLHqfgEAFlKSXOQ6VDKOYY9T8ens1ghcZ8T9eGkK1d4rcvtFa
aMbFRZS4D+LL2h0Sj07Uo2dQ7ULy/o8Q/PZwqdyaRgzb1g0ZGHGhO+9avCe3
Gauqi7KVjD+gOVL7n7r1r7FydQPTZjcHCgkj3+6Pt6DaJybqmc17jHzt7+vQ
fAPxS8m8GfcBZH4qaxSPa4NCU1zkH719EJfP5nO57ah91Nl5RrQXsUeLPNNV
3qLilJ6PoGs3pg0fcr1C2WgWnkVFRhcCtGpZMjWdeOnka/WHeCf6c2uvtCq+
g/79ZlHekbf44d2erBbUDbMr8ZL32e3YsFNkzrOsB2XipQO7fdpg+rfikcey
fehUemfaM92KM/IuSu+d+9GSP5z6PLMF6qMOYmzrAeQIs7VvNv0DKYkJ0drv
A3BdpmWZuaUZQhXJecq33+N4LzvlEKcBx7TLuhZacpDjkndQPqQeD83d0p9P
c3CPN7ZBgfkCX0ZWLB28/gEDCT1JBYY1KNpjuiDRmIvKrdId8dpVCDWLSmMN
cmHl5HHxedNzKPZadN6J+ojKHxa1x/zLsFUvMpGcDRgei7/5WeQJnFe9/ibQ
NoilO7w2+S0uwpfGqxzf8CGcPSpaPbCwAElCBwPsVIbhG8ASpA3kQqqv6G/B
2mEk1A2NT61/gF/Ohdsb+PHQIrcx6mxYFmj3D+ZxJD8hrCJQ3y0+A/638q5K
Vn/CgHJ38M6gZDzbEC1KPzmCdP81u+5xEkG38FePEB9FZfG0bgQjHulVEmJb
6cQrTdrzx+OgafCINylFHFAxP1sTBxvV4buHGKMwnN0kMH4yDjHCBxV3qhAf
Ec3VqrsKoRpzGRo5x4Y51/NMgmIxvU2Rdt6D5KdU7W7OXEaPRktbYPkoaOdU
lvGso5A2Qj+3oIL0L9+W1K4eBbf7e9ZerRpFmCatr0ssCjwV9tn0OmL2X483
N0ZiWq5Pvr6F5AX4Z2XMIkFfNHpE+iNx1d5oltkFmAyKzOYuGYPhl4UPfj0Q
joWZ5ln6S8cQtnEiwhPhaD50xaZacgyV3MhVmYrh2NMrntEhS1z/NOX4YBhc
25eZzCqS/FHbci2/MARXKyeY646BtsV3aq1sKPJTocI9SObtr5u0zg7G56DP
IocOkXqG2xT9VDB0HbNHeg8Tew0EiSAYZRIShWwv4pAwqUvsINSF9e1s8if5
ErtTnYuC0O12zqXgInE4xmqCzkJ4XdmtsFzig1sbn4WehvkCn/M/84nfCZsX
2J5GbL+SW1AhmdfFsuxUPg16UoxawBNip6KeJy8DsHKh05Mj1aTfz0yjWToA
WiMzHTZvif9fHL2t2B8H8nTp8nPEO4pUd6zyRbHTjHgLbRw065KjCwZ9IC5c
uvjCAuK9b6QEEnxQ6bxDlCdKLHNK3unjSSgtMp5nSREbuAhf+OsEBt1tx6zU
iJdzNuaLHcPJFccbQuyJ9a69O7PLE3UvNOo3ORIz7qr/KeIJBT9+LWcf8Zbo
pcqVHmip9680cyGWLLmaruUBrdOBJdLexH9UHJCUd8fX1xezckKJO4LsW0Xc
EBaVEd7zgHhYzyDwqDOWnBGxOPSI+Pb13DNz+3HL64TkYB6xKF1lZ+J+FFoa
3OGziBfvk9CpdsIgvbVWsIK4XGcofd0+WKbSRNXaiGsVb0cv/x2d8Z4tjzqI
hbZL6ZU6wD28OUmrk3jOLybf2QHn3ZPUtvcSr9wcKJRpj/z1mpa7hogFZx01
t++BTIlL3Okf1P5rVyRd24079178/v0nsfGtP6cNd0Pz1gaFUBoftERZhuHA
Lpif+5oX/QuxaOTP7AwbhBjFtyZLEBtOvwzVswLn9XPpamVimqH3rjxT+FSp
9JqsJX7i5nJ8jSlmC2KymlSJB8rtFVJMsOz677odGsTRsoam//sNZs7jjsN6
xOqejLRYIzwalk8WtyIOa83pTQWiU6Jc+2yIzXzKB+4w4W43tibXltjLNJud
swMry8vzrR2JW+6KZzRuQ0z8/rpYN2JVJZW/dfThaVxzxdmDeObaEmMnPfz6
bb2tuhfxauabrghdfHP73t10gjjdaGygXxteujcnFwVSeTHvAw2bYTxCK3kX
TOVtNFKXbIZCulfIg/PEmq+a3jho4u1CfRGLSOKESe1NXA381vt25eV44onl
P1exVLH6GpOz9xpxvoleX/A6zJrczVb9i8rz1kVZrgUr/7TWy1vU98aqxwiq
QClS2kzkLuWki+9TFTCnH7KEfY/ar6Fbd448usY+vLn7kNi19UFmoxwSHAsP
mDymnB+RpbMcxxfLKcuwqP45em+EDMyqIoY/FlN1HXFuvzTm19udiiqn5rta
uzbQ8a7/qb5DBVW3T+hwWIriRMU5lWqqfjhMm7sEJ+cmomvrqf9r90qZJQqL
wr02iY3ElVGlly2FscarUsr9FeXY8DhBIfS0xqcuaKP6123lpc4zn1z8erit
4z9/eNj4g5m4zUXtTic1/xVydGaYvhN14/7dlBm7P/VPMS2zNrJ+7aP6F0t7
Nkwy1zpdD5R8T9lMFtwxpqDEHJPzgfKLExqsYWZfjYdQwSDluA03BLnM0rOv
GsJ5//VnzKT2M69r6MTbjlJeVPpUp5Ppx7ltr8in7Jnh19DKtLohtGJyknJ+
riHrJVPV6nh/5RTlBB/ZtAqmkEB7ZsJXyqvLoxseMweKtnm7fqfsutghLY1Z
7n1nk+ZPymEmLWmhzBsKYl+oexvtv6dy+79sqJt+
      "]]}, 
    {RGBColor[1, 0, 0], AbsoluteThickness[1.6], Opacity[1.], 
     LineBox[CompressedData["
1:eJwVmHk4FFwXwEcRqRTZKaQFSdpEyhGSLGUriuSTEAlFpAVlUCGJVCihLFmG
7MZcSWlBg2wl6+yWQdllvvv+Nc/vOfs599y5M0ouPtYXlhEIBFE+AuG/T9ML
rJZa9km9JielPh6Pi/gNZX37ZPbCgJ1O0bVZLtrz8mnKOxkjeLzbymJsnIvM
mjqLU2VsoTE6dKhvgIvsXGdq4mVc4dGP35GNH7jo985IwxgZf7hSFE/6FslF
aRInIu7LhENUGj3sf+u4KEzo3bZ7MgmwylZz87DyGLI//apwfCITpNN1loto
jKBVvDDHoxsLQWYiWL3LjYO2WI2xPjwogVSVk4YKpSwU2KwDT/9Wwq2LAvXF
IwwkVSLay8eH4JPTCHvsBB2VDRo2fj9YB5lrklp4L4ZQnWeq3OmRelgXyG9O
5B9EU1sPrc33boBrUsqm6fH9aNnc23VyW76CvJHPtgCFXqTFcy6zKWgEySjB
4BL3X6gxfG/zJ7Xv0Fmn55LS0YUU4obncsaooHZCYl2aagcanunrbddshS3i
x4mV9W0ok1P9VSS2DQZDu9sWTFqQyIYsLo32A7ZPkAxyhptQ9MVSt7TNHSCe
bnLf9MsXNK3/luYR0gnyqcZfmokfkf/u+hLJD10gRD2WvKL2PeorqH/QovQT
TASCAmI/VaMFzx/JqsG/YO+K5uXc1yVo+2HBJbfqHpCe+rlwhJqHjqYruRdJ
9QIVCstObE9DgRvObRpw7APFobUrGr+FI/WRk6s6LfohVCHzoaTUXVi/dlyo
fr4f0hp6NA54pwI/Si5UThkA581EqQq1LPDaW9290mwQxqtbLgdeLoS3x1zS
KNODILRayyLW6h1MDcuuYzwZgi7HMjkB4zJISGU2pDwbgqhI4fA5qzLYc6Ik
xCZlCHwzJR4yzpaBX7EFt/bVEPSXWMbkBpTBaFBoc3LeEFhqnlH7mVkGdAFG
tFUd1n9UxejkK4d2haKVNaNDULtI8rAoK4dSm6PLE4xoYB/o/0hxZSVEmVUQ
5Y/SQPr43rxHYpXgaKgq9PoYDUIjFBwX5Sph2Z5Va8qO00BTPugGRaMSjot9
l+yyx/xrV8WUTSWwqKfU5L1pQMpqUNVMrQTZ425WmYk0CAq+OfpDrQpCTIgv
Sxg08BVcNfN7dzW0Onk4arJpUCE9xYo+UA2bA8xk8oZx/Dh50j6Davj6SvRx
xjgNCEXKFH+rahBfSI2In6dBWrVYd7ZPNWTnl3n7itBB6O9VYXZuNVDFWLrq
WnSImzBw+CJPhk2q32aztOkwW9/9t1iZDAFQUKqsS4egpfzzT9TIIHvJf6ec
Ph2eZoi8N9Umg+tHgrKwKR1IZaTgizZkmA2UEWadxf4JQezbUWRQ+m3alUHE
9grrS1eOkeF+nW7hySg6+KYaBb/7S4bJLPUIwQd00Pd8uHhygQx1V0T2esXR
wXncV5soVAOuQq0PdyfTIbvgfEz0phrI3nP66HsS1v8jmKd3sgY07ruX9f7C
+aeYkTVLa+CJj31MXC8dtKfebJ6sqgGe7TFXgwE61KbImebV1gBVYbvYGwa2
77JsFG6sAb/SMW/vCTqY8A3n+w7WQEl/wJbFFQxwluul962hwIH94QkyuxlA
8kEq5uco0OEio5W6lwGWHK5563kKXI0t6FTcz4A0s+GN1h4UyKN3yaocZIB2
nUGjnh8FNibseKVljP2F+Js33qHAsomOfJszDIjTGRosz6TAt1zVhpg7DPDN
H3VvGaKARwfFQ5SI/f8LPhLDpAD/MlvhxEgG9O9poxoMU0Dv9G2LlGgGzNrS
xp9PUoAk2NaW+4QB0u73TvEICBJcb/Y35DJA/1tv+VN5BI4bv8/xtTGA8Lis
dc0JBCIyV0qr23G+s7JBetYI3q+X8AvowvlKUQvdTyLYutKBxfqN8wlR78hw
QMD9w+j4zmJA10L+Up07gjtflt6lLuH8M9soKbcR7K1/5WPHxwTF54b3ToUh
YFKMtovyM6HChJ8hFI7AvOR+evhKJlCpgafs7iGQeCn5yEucCdIx29YnP0aQ
7a9xWUeNCb6lOQs1bxCc8WlR/aPOBILulmFCDoI1nv70vJ1MiLo+cengWwRX
zlU5Ku5jQprSzW2phQh0TY3NBPWZkL3hTJBABYIxI/aK9wZM0PRymF9dhSAN
ouuCjzCB5JcvsoaMgH9fq86YKRNqcwzHphGCZgUnlfaTmD9q3/NrQBAqy0eL
tWeC/i+UeugLgj0SmS9NHHA9OUlGy74heCrMkSQ7Y30/nWMBzQhcpgIEMrxw
PvlHNJa1I5j6GjPoG8YEj/ZQ9/J+BD2r2j0W72I5qjWYHkBQZy7PjYzA9QX0
ZGgMIYhrzl148YAJloezZh7QEai1Nog3JWK58336LBvBuvVrk+2fYvuMbO7y
YQQzNqeUaM+x/+L0EKERBPXttB0LL5kQuktt19IoAqduvqOquUzoL434mTyB
wEj2WFNJHhPGre+uvzqJYLtDnI1+Ie5/tUOr4R8Esz0bne1KmLBu9OVAy18E
vRvcGINleF5lq3Y/nELw0Sn/0uVKXL+ZjZDxNIL4ft3rRArW7wwwTptBEKR0
l7fuPY7fZFlgOIvgnMtXYsoHJqg8FEzpx6xOs49/9xnHvyq0UnAegdiWNGn4
hu2TrKPiMM9dYL742oTrIQbFrF/A36PMgLcDrbjeD3aqKxYR5KnU7PJux+dj
vWhtAObHF/krZjuZEKTxpqcXc3CumV74TzxfcamQw/8QOA/H16/9jc/jp/NZ
qZiN1X+aJvdhuUH0yT+Yd3grtWwdxPHux90zWEIgXuBhV0zD/U/1NXyAeX6s
8PchJo53Q/1uE+b+nTPnv7Cx/eZ6k5U8BA2+ehzbEVzfs/0JepgLioi+/WO4
X10RF7wxJ0w2TntNMCFuqIiciPnGHvFbM3+Y8LSy4lk5Zhd/h+V3p/H5OZO8
2IrZpDT9nsgc7kfDaToT885p9trnC1h/6Y/NNGbJ/buebFnC55HP02QJ82Jg
kHwRgQWK36vreJiHKlD6weUsUPFg181j/jq3QvWzAAucGydNuJhJB44X2gix
oHah0/Y35qQbifv6hFlgP/2UUY/5Nrmn2nMN9kfet/Qas+s/ZYPptSwgWBQk
h2I21fP6HCaG5TnLkC3mXSHFx9dIsMCDuttjE2bp2rkfT6VY0F+nl8TG/Voi
HHbYLMuC0NCt5rmYaYejBgrlWWC5khPhivnbne/uugosMDl776g05qf8Tv7W
m1lAdXM4cwnPZ+m81L6WrSyIy0lPEcHs+oE6dUKVBfpo8+tcPG/NO4aBFhrY
//luISo+L08GFvc3arJg3eQq19OYF/XLZk33YHub68QefL4+81SCTbRxPx7y
y1HnEGicGzzQcIAFpIubHupjTqAkLxw5xIJxyRtfcvF5db4lcsvQAOfL6Ym7
hM/3zPyfED1zXK+/i+drvB+OZ/L1a45jOePUOhren7pKN76DVrg/2yNuymOO
Deq+o3OKBWk7ErOC8f5tnaYQ9zpj/xIBJiN4P6NPBhm/c2GBr4K+4hze38mS
XYK7L+D6F45QeHi/KVczo3Z6YvmOZRbzeP9PTdx7oOaP5+F/sDQT3w9kS0Pz
nGuYJXopITQEm0iLq1WuY/9RVbG2+D4Zu+wTu+U2ro+tHDaM7x/iiO0jxSgW
BMVWkJp/IeCYiVi/vI/71aA5EvgTgeXbBrGNMbhfrUOjst0I5D0PJMjF4/gu
84bHOxCUMBWSJFMwX2Af8KQikD3abZf4Auvv084ewPdf6Jt4afFXuN6u97+s
m/B9f0HguegbzEnExE1f8fwHOSmrSTi/2WabwA8I1veWpi+rZ0GXycWFqRLc
r9W3bpV/wv2b0mjrK0YgrGtkf+kLtlf6aFdHQrDsaeuajmY8/wUXd7883C8r
blBON66/yDUtMAMB9aPKCUsunsfW0Oub43D8v1xVgUkcr91i47MYPP9N5fxV
f/H5FxjxWfEAAQo5UqU8z4JZ+jOZb0S8vzouW2b42TCeXR2xGIznk5+8kCrL
BpK21GfeeQRCPS4d1hvYkDY8osNzRhAurFYkqIjlGx/bz5zF++1e4ea3hQ1R
AlYpLXYIPJXaW4w0sbw9/pCGGd7vRJHs4SPYf4gGM1ITgcCtMFsdPzYILX7s
IE9RoGRiZA5dxfLtrQQJ/H3u6mb/0vgajicZ+MVtjAL1J3ZybG6wwVf+gdYM
gwLhm36HXCZiOftXyLdO/D74rP024xkbCPcVvx+uwO+L9eN8InVYf2if8wV/
ChRHOmQl1LOBeun02QkfCrgsfjKXa8DxSBJz17woUEdPTVJpZEPcRfvVPi4U
uFNhtsOwA9unrEgXs6QAn1OWfRCHDSZCK+5vU6MAIcepcFCMA6GzceZR3TXw
aaTz8ksJDozz4h0722ogWtNKw1GaA4TT3mMbm2tAqsIwv30DB2Z5uUlJdfi9
1qDy9rMKB3yVTAk739aAI33yTYEeBzSLpdSmg2ugUinyRbAnB6RXjffRxWvg
9gWC035vrG+8qHZEpAaMcq5v+OuDua1/JkUQv+c0L6V4B2D7wd1SWvNkYIHV
c+dQDui3zXuJ9JFB0knuifETLF8ue9kuiwxXnhfGiNXh/J8n/jDdTYbyxeeR
dfUcqAgQKf+N37eLThFhVxo4EMfLcr6I37+RymcDWhs5YK9waKWXOBlS8oTP
xndygBrLLZSaroaPlAvqYqMc6NoRYCNZUQ3SQ3LfRKWHgXBp+Z9srWqo2R4l
JHp5GD6zticob6wCrR9STfG+w1DbyNgbKVEFpJtZj8SvDoNzXUM0bXUVpDd9
kpUOGgbS4ML/ohfw7wsfgR0Kd4ZBcUY9Pa6rEqzf3bHa8QT79y2+7vWoEpgH
bj0/RhkGk1emRM+lChA1vaJ+R2QEPvORRGI/lkPPDmrbdfII9Pvtky//XAKk
F7CZ5jQK6+CrwtTjIjhbqCW6YWkUqFXu6S8l8yCU+CqsJ3cMQlVtrdMeZEA+
a0OyiDkXnJ16CvaFJUJUKtG59zgXan94sMV3JoKr9eiWAisu6AfJEX/0JIA8
mUyysOMCwfhP39/9CXD/ocOnaBcuhP67pFw1Eg8eWs8mhK9j++6ogVOWcbAp
XNxE8A2WJ9b7F/OIsKR9c01nNrav9dhzz4YI3aNDrW/eYv9Gp0sUs8Ihzu7d
WeMirH9G4d8ji7vAU7O+SiRjOQVybyWFQk/LwxfL27B9fTp9Uu8aVETMnG9r
x3zqWl5Frz8k6J5TzejCnDw4w7t1Fcxea5QY9GJ/BkT59dW+UBXU9CWMjeVL
dJ0kJzd4smPfQ6sRzM7SorpPzoPfYIqtEhez6s2JgUZnUDG/1Ff7FzOrMNnv
8ing5/uRGTfzH7983NJuid9hup7O85g96Lo+14yB7JmxU/MfZstXnNhgLUhS
WDXF42EmEOr++x/k//y913Y=
      "]]}, 
    {RGBColor[1, 0, 0], AbsoluteThickness[1.6], Opacity[1.], 
     LineBox[CompressedData["
1:eJwVmHc8FO4fwE8RqYRsSqJCkgaR8hGSjLKKIvlJkRGKSAPlkKxEKpRQRsaR
7dwjKZWRkVUybxtHZYvf8/3rXu/XZ38+z+e5507Oycvy0ioCgSDERSD892l8
idlWyzqt0+wgN7CywkHc+lLeA5IHYNhGq+jGHAftf/k05Z2kATzeZ2E2MclB
Js3dxamS1tAYFTwyMMRBNs6zNfGSzvDo+6/wpg8c9GtPuH60pC/4FMWTGsM5
KE30VFikZCg8SKOF/E+Qg0L43u18IJkA66zVFEblJ5Dt2VeFk1OZIJGutVpA
dQytWwmxP76lECSmAlV6LrPRdosJ5oeHJZCieFpftpSJ/Fu04OnfSrh7hae+
eIyOxEuE+rm4EDQ4jLEmTtFQ2bB+07fDdZC5Ialt5cUIqnNLlT47Vg+C/tym
RO5hNL3jyMZ8zwbwE5c3To8fRKvm3wpKb/8KWwy8dvrJ9iONFccyq4ImEI3g
DSxx+YmaQg+0fFL+Bt11Ok4pXT1INm50PmeiFZROiQqmKXWh0dmB/k61dlAQ
OUmsrO9AmezqrwIxHTAc3NuxaNSGBDZncajU76AyRdLLGW1GUVdKL6cpdIFI
ulGk8ZcvaEb3LdU1qBtkUg2/tBA/It999SViH3qAr/VE8pra92igoP5hm9wP
MOAJ8Iv5VI0W3b4nKwX+BLU1Las5r0vQrqO8y5er+0Bw+sfisdY8dDxdzqVI
vB8+Q2HZqV1pyH/zhW1D9gNAGNm4pqkxFKmMnV7XbTYIwbKZsWLi92HTxkm+
+oVBSGvoUz3kmQrcKLlQPmUIHBWI4hXKWeB+oLp3rckwTFa3XfW/WghvTzil
UWaGgW+9hlmMxTuYHpUSpD8ZgR77MmkewzJISGU0pDwbgYhw/tB5izLYf6ok
yCplBLwzRWPp58vAp9iMU/tqBAZLzKNz/cpgPCC4JTlvBMzVzin/yCwDGg89
yqIO6z+qondzlUOnbNHamvERqF0iuZqVlUOp1fHVCQZUsPX3fbR1bSVEmFQQ
ZY5TQeLkgbxHwpVgr6/E9/oEFYLDZO2XpCth1f51G8pOUkFNJuAWRbUSTgp/
E+uxxfxzb8W0VSUwW88oy3hSgZTVoKSWWglSJy9bZCZSISDw9vh35SoIMiK+
LKFTwZt33eyvfdXQ7uBqr8aiQoXENDPqUDUo+JlI5o3i+HEyJHW9avj6Suhx
xiQVCEXyFF+LahBZTA2LX6BCWrVwb7ZXNWTnl3l6C9CA7+91flZuNbQKM7VV
NGgQN6Vn90WGDNuUGueyNGkwV9/7t1ieDH5QUCqvTYOA5fyLT5TJIOXhu0da
lwZPMwTeG2uSwfkjQZ7fmAakMlLgFSsyzPlL8jPPY/+EANbdCDLI/TLuySBi
e9lNpWsnyBBZp114OoIG3qkGge/+kuF3lkoY70Ma6LrFLp1eJEPdNYED7nE0
cJz01iTy1YAzX3vsvmQaZBdcjI7aVgPZ+88ef0/C+n9483RO14BqpEtZ/0+c
f4oJWa20Bp542UbH9dNAc/qNwu+qGlixPuGsN0SD2hRp47zaGmiV3SX8ho7t
e8yb+JtqwKd0wtNzigZGXKP53sM1UDLot31pDR0cpftpAxsocOhgaILkPjqQ
vJCi6QUKdDlJaqQeoIM5m2PafpEC12MKurcepEOayegWS1cK5NF6pBQP00Gz
Tq9Jx4cCWxJ2v9IwxP6CfE2b7lFg1VRXvtU5OsRpjQyXZ1KgMVepIfoeHbzz
x13aRijg2kVxFSJi//8Cj0UzKMC9ypo/MZwOg/s7WvVGKaBz9q5ZShQd5qyp
k89/U4DE29GR+4QOEi4PzqwQECQ43x5syKWDbmN/+VMZBPZbvs1zddCB8Lis
fcMpBAKS10qrO3G+c1IBOpYI3m8S9fHrwfmKtxa6nEawY60dk/kL5xOk0pVh
h4Dzh971jUmHnsX85ToXBPe+LL9LXcb5Z3ZQUu4iOFD/ysuGiwFbn+s/OBOC
gEEx2CXEzYAKI246XygC05LI9NC1DGht9T9j8wCB6EuxR+4iDJCI3rkp+TGC
bF/Vq1rKDPAuzVmseYPgnFeb0h8VBhC0t48SchBscPOl5e1hQMTNKY/DbxFc
u1Blv1WdAWlyt3emFiLQNjY04dVlQPbmcwE8FQgmDFhr3usxQM3dbmF9FYI0
iKoLPMYAkk++wAYyAm71dq0JYwbU5uhPzCAELbIOip2nMX/UfODTgCBYiosa
Y8sA3Z8o9cgXBPtFM18a2eF6cpIMVjUieMrPFiM7Yn0frRN+LQicpv14Mtxx
PvnHVFd1Ipj+Gj3sHcIA185gl/JBBH3rOl2X7mM5qtWbGUJQZyrDCQ/D9fn1
ZaiOIIhryV188ZAB5kezZh/SECi3N4g0J2K5YyRtjoVAcNPGZNun2D4jm7N6
FMGs1Rk56nPsvzg9iG8MQX0ndffiSwYE71XeuzyOwKGX67hSLgMGS8N+JE8h
MJA60VySx4BJy/ubrv9GsMsuzkq3EPe/2q5d/w+Cub4tjjYlDBAcfznU9hdB
/+bL9OEyPK+ydftipxF8dMj3uFqJ6zex4jOcQRA/qH2TSMH63X6GabMIAuTu
rwi+x/GbzQv05xBccPpKTPnAAMVY3pRBzCpU2/h3n3H863xreRcQCG9Pk4BG
bJ9kGRGHef4S48XXZlwPMSB60yKCTwy/t0PtuN4PNkprlhDkKdbs9ezE52OT
UK0f5sdXuCvmuhkQoPqmrx9zYK6JTugPPF8R8aCj/xA4jsbXb/yFz+Oni1mp
mA1VfhgnD2C5XtTpP5h3e8q17RjG8SLjHugtIxApcLUppuL+p3rrP8S8MFH4
6wgDx7ulcr8Z8+Ce2YtfWNheod5o7Qr+nvfWYVuP4fqeHUzQwVxQRPQenMD9
6gm75Ik54XfTjPsUA+JGisiJmG/tF7kz+4cBTysrnpVjdvK1W31/Bp+fc8lL
7ZiNStMfCMzjfjScpTEw75lhbXy+iPWX/1jNYBY7uPfJ9mV8HrncjJYxL/kH
yBQRmLD1W3XdCuaRCpR+eDUTFF1ZdQuYv86vUfrMwwTHpt9GHMykQycLrfiY
ULvYbf0Lc9KtRPUBfibYzjyl12O+S+6rdtuA/ZHVl19jdv4nrzezkQkEs4Lk
YMzGOu6fQ4SxPGcVssa8N6j45AZRJri27nPdhlmidv77U3EmDNbpJLFwv5YJ
R+0UpJgQHLzDNBcz9WjEUKEME8zXssOcMTfe++aiLcsEo/MPjktgfsrt4Gup
wITWy3bnPPB8li+Kq7ftYEJcTnqKAGbnD63Tp5SYoIsUXufieavd0/c3U8X+
L/byteLz8mRo6WCTGhMEf69zPot5Sbdszng/tre6SezD5+vzimKgkSbuRyy3
dOs8AtULw4caDjGBdGVbrC7mBEry4rEjTJgUu/UlF59XxzsCd/T1cL7svjgP
fL5nF/4E6Zjien2d3F7j/bA/l69bcxLL6WcEqXh/6iovcx22wP3ZFXZbBnNM
QO89rTNMSNudmBWI92/HDIV4wBH7F/UzGsP7GXU6wPCdExO8ZXW3zuP9/V2y
l3ffJVz/4jHKCt5vyvXMiD1uWL57ldkC3v8zUw8eKvviefgeLs3E9wPZXN80
5wZm0X5KEBXBNtLSesWb2H9EVYw1vk8mrnrFbL+L62PJh4zi+4c4Zv1oawQT
AmIqSC0/EbBNBCxfRuJ+NaiN+f9AYP62QXhLNO5X+8i4VC8CGbdDCdLxOL7T
gv7JLgQlDNkksRTMl1iH3FoRSB3vtUl8gfXVNbOH8P0X/CZeQuQVrrfn/U/L
ZnzfX+J5LvQGcxIxcdtXPP9hdsp6Es5vrsXK/wOCTf2l6avqmdBjdGVxugT3
a/2dO+WfcP+mVTsGihHwaxvYenzB9nIfbepICFY9bd/Q1YLnv+jk4pOH+2XB
CcjpxfUXOaf5ZyBo/ah4ypyD57Ej+KZCHI7/l6PE8xvH6zTb8iwaz39bOXfV
X3z+eca81jxEgIKOVckvMGGO9kyykYj3V8tp+yw3Cyazq8OWAvF88pMXU6VY
QNIU/7xyEQFfn1OX5WYWpI2Oaa04IgjlVy7i3YrlWx7bzp7H++1ScdlnOwsi
eCxS2mwQuMl1thmoYXln/BFVE7zfiQLZo8ew/yBVRrgaAp47IdZaPizgW/rY
RZ6mQMnU2Dy6juW72gmi+Pvc+bLtS8MbOJ6Y/5fLExSoP7WHbXWLBd4yDzVm
6RQI3fYr6CoRy1k/gxq78fvgs+bbjGcsIERu/Xa0Ar8vNk1yCdRh/RF1x0u+
FCgOt8tKqGdBq8fZ81NeFHBa+mQq3YDjkUTnb7hToI6WmqTYxIK4K7brvZwo
cK/CZLd+F7ZPWZMubE4BLocs2wA2C4z41kTuVKYAIcehcFiYDcFzcaYRvTXw
aaz76ktRNkyuxNt3d9RAlJqFqr0EGwhnPSe2tNSAeIV+fudmNsyt5CYl1eH3
WoPi28+KbPCWMybseVsD9rTfbwp02KBWLK48E1gDlXLhLwLd2CCxbnKAJlID
dy8RHA56Yn3DJeVjAjVgkHNz818vzB2Dsym8+D2n5pHi6Yfth/eJayyQgQkW
zx2D2aDbseAuMEAGMQfpJ4ZPsHy11FWbLDJce14YLVyH83+e+N14HxnKl56H
19WzocJPoPwXft8uOYSFXGtgQ9xKluMV/P4Nlz/v197EBlvZI2vdRciQksd/
Pr6bDa0xnELxmWr4SLmkIjzOhp7dflZiFdUgMSLdKCQxCgSP1X+yNaqhZlcE
n9DVUfjM3JUgv6UKNL6LN8d7j0JtE/1AuGgVkG5nPRK5PgqOdQ1R1PVVkN78
SUoiYBRIw4v/i1rEvy+8eHbL3huFrbMq6XE9lWD57p7F7ifYv3fxTfdHlcA4
dOf5CcooGL0yJrotV4CQ8TWVewJj8JmLJBDzsRz6drd23CSPwaCPukz55xIg
vQAFqsM4CMJX2enHRXC+UENo8/I4tFa5pL8Uy4Ng4quQvtwJCFaytkx7mAH5
zM3JAqYccHToK1APSYSIVKJj/0kO1H53ZYnsSQRny/HtBRYc0A2QJn7vSwAZ
MplkZsMBguGfgb8HEyAy1u5TlBMHgv95yFeNxYOrxrMp/pvYvjdi6Ix5HGwL
FTHifYPlifW+xStEWNa8vaE7G9vXuu5/YEWE3vGR9jdvsX+DsyVbs0Ihzubd
ecMirH9O9t8js/uwomx5nUjGcgrk3kkKhr622BerO7B9fTrtt84NqAibvdjR
ifnMjbyKfl9I0L6glNGDOXl4duXOdTB5rVqi14/96RFlNlV7Q1VA85cQFpYv
07SSHC7Dk93qsRZjmB0lhLSfXASf4RRrOQ5mpdtTQ02OoGjqMVD7FzOzMNnn
6hng5vqeGTf7H7983NZpjt9h2m6OC5hdadpeNwyB7JaxR+0fZvNX7JhADUiS
XTe9soKZQKj773+Q/wOYaNc9
      "]]}, 
    {RGBColor[1, 0.5, 0.5], AbsoluteThickness[1.6], Opacity[1.], 
     Dashing[{Small, Small}], LineBox[CompressedData["
1:eJwt2GlYje3XBvBdoohmUkKzVEgiQ/bZoyRNpJkmKQpPmtAgDSqVJkpKoVGa
B0VRbElIE81zmlW7XZ5IlN5r/4/30z5+xzqvtdZ13F/ufYvZXDphx0qhUPhY
KBTmr5bd2GfaNyPqhevyzUtLDLCpCTv1CSnB8Jle538/GNj1KC7xqZA6Lhc6
uX2bYEC7rq3ogZAhbGee2na0MWBiO1dxR8gW4/eUd9fmM9Cz46ZauJAbUn12
xS5aMZC09lhQqFAAXpUtmkS+mYIfx9MtIUIxeNje1ekYQoepWXL+9EwaTl06
J3Ly9zg4l/zMj2zKB794kLpH4Rik9KfG3t4qhv/wsO+O8BFcrd+HuNkyxGt0
3LtlPATBYt5eFpbXiJa10N5kPYBnA2q1DSqVSF19POSceT8qzz/YYDZZBdYj
+dqOf7vxQ/ogd+6/71ET8FF5T2kHWOezeTZI1eCAX6jVcttW7FmyfmaQVwsb
bqescu8m1AYo1VfLNsBzVdGdpbZGbI6amM+caoSk9zIZmdO1mJjr621R+AJV
hdKog63vkTb+soYrognr84w8Zc3fgmtjBmNoqBkiuQs3a1teIcyh5GySZCsK
musst2mV4qdq9pC9TxtEr7lp+fMVoTxtIuFqQBsUpoMecywWwp9D3iAopA2a
9PjahNFCcDXmvEmNbkOS/5srY+WFkLbKe9ib0QYeYUG1DfaFMPYuNDVsbEPp
n66XI7QClJQ9r4VYO6wF4k/J/sqDm2JV8bq37fDNuC2dtDMLZ5VEk25/aAfP
uD+dbVUWTPdcu7W6vh2N01nlNwcycWC/kg1rRztoWo9cR6MzwXoojXtqipxX
EFLn/vUEkfoB598Jd8D6rf4lSnUGspzURd1cOhC1onXK3j0diS5JnIyrHeCp
f1QeYZiOcLeFnw7eHaCZJd35opAOJ/fiOqtgkq84bFL8LQ3KvpJe2g87MP1M
TK3fPA1VkWyt4jUdEHXelN6hmYq+vKpbn8U6wbNM7s4J5WQ00tkmFbd0QvTp
6Kt6wWTQ5A/rxMh3Iuq3U++5X0lIynq32kS5E9bHvv2YLkuCzePq8G4dcp7X
OciSmoSRBx8iR692on+s7JRe/EPQw2qjF+s6oXpFR75n8T56P62etWzqBC17
Yi9f9X3Ur9I1pLWTPLeknF/EfeQF1wncGCR5W2vaatH7cAqov8sx3wnKQfa8
zsPxmPVqvMcv2QXVvDWx+on38Od8c8JWzy5Qbi/GZbvFwHCPxe3tPl1ImuSK
tDgSgxyWkaBdAV2gbfEd+0c4BpZxc84HI7ogquL/LpkWjTfvhDX1U8j5XjaZ
V9zRuCl6eta9pgvWK9giHZ7fBn8rXeeDcDdUm5o+rjWLwMXkK4fqNneDcnYq
nI8zAlUXl5S/SHbD9/mH9W4V4biyjFeiezvJ3yv3t5MIR4eC0jzjEMkfTc5g
mb2FR7c80wUvkPxly92bn4RA7h/2v2dfEv+XYc04FYiCrOwt7bRu0NT1HNjX
BkJJ4Lj+0WrSzzF87G59AFRG49LkPpP60VatdWoB0AuX1Z4eIRa/8zBt5w24
dOjGefD1QNW8yH9O0g8/D31/My5IrDAye2XYF145sROnNhJ3F/VcfOyLAJ8+
KlWmB5SKdfzlW30RK+U8zErtga8qr3Djhesoc45RDHMg9Z6tXpMfPEHt2mu+
6EgcmqP4wtQTleo9gY5uJD9q3eb2zQM1gtIdx32In1qOFazxQHfFc5+1d0k+
Mk9G/fRVUFZ11T6kERs9Em9TcsORFLFzhYK9oPwTOmex4V8oxXFJV4sQP674
JOx3EaIRf4Y6xYhPyRW5jV3Ab48WGzZ54uclJUsvzyNXP8TSRJV4V9A9lyv2
4GeZMVq0J6auq/601xaUuR4BPkfizKkKs9IzmJysaZJ2JbZj+RCw7wyq29P0
j3sT17XwFanawKPAVDf1NvGZ/TccbKzRZ0VTP/qCWHX4wb0RM9Qa5S6zfE0s
3t9sJGSGUu37lS5VzH2PKegdM8UdZTfVxHriqDBDepUxDnPLqDAGiKe8Twy3
GkBx+do/y8aIWzfmukkYYNMflhfr6cTWivJU1xP4NdKlfGiO2Ljsno+IPrJf
Re66y9kHSpy3prucLuKKr33P5CF2Zz+875c2ArIcCl+tZdY9Qx0/acEyVm3H
2GbiRJHp3YGa4HWckz2gRFx+THqvhjr+nhn6dmwf8ROJ8wkaahg3+/zElkrc
3P/TRfcQqg5nS0doEk+vm7juqIqrG63Ev5oT+w5dE1jYB5vjCsbdp4l5uNNZ
L+6F3g2W0LazxLTPXaZjeyD9LXWmzok4avPlgyuUwCdyWerjZeLSrLZPGYpY
1NMwq/Ik5qjXrDTaiebiMdqLAGKFF7n1udtAGy2bLQkhLrg9Kmcoh2zhWzKF
Ecz58VQz/q3w990WlRHHnL9fXbJbEo5P/75NeUDc+OX7m2FxmI00zD1IIe5P
eLWDQwwKOi5WMTnM/bxPzW3fABEftejIQuKknSlPOdaDvUjgfegzYlUNCR6B
tfg+NPw78CWx9cve1fp86BV8vt2PxqyLZxr4cKNGK9jm2jtiSuTK+terUOJt
Fnu1humK3uAzK5BUIFvj0sB0jkzAeVaEDf5Z/LeZ6bJ6n8xFqvu6up0OHcz7
JO52V5+jnjn60M62l1lnDZpJn6HqXbsUbzXIdLNPW8I36v581bqTY0xnVde5
f6VKD/CyGNOZ5nhz610LlXftoJL+d6bDdi+dfU9dOFJsrzPHtML5bnoRdcwz
MPHIAtM0Ts28W9RxYzn7ZEo/MWXvamczqvU0P+vmZf/zTIJXKrU1ZCEhcTnT
CqYj3q+p2hLDu4U5mOYwvOHQSKWV1zXcW/U/l0at6abuMX7msHYN06u+NtoN
U3MYD5dFczO9bl+X/hRVPOTmAx4+pvmLXO1mqXHiTsoRAkxvLPS0/03lKjf9
zCnIdIsOSzwFAUb/XAgRIvbtLll+mg3zU1uXs4swnR6tFcYBx2C+RwGbmN4x
0iC8BkNif/ayijFd0aq1gheNhrUXF6WYltWdCVsHjaniFV4yzP7f+4rvC6H8
5oOkX7JMC+eu7xRBxgvH5v92MK3h1f9TDCKGJo7OikxfKGP9KoE7dHAwlIhV
aQI/BqVwXZRXZXwfMe2PuJaSLGbL5lvOqRD3f23J8ZPHeYOBS8NUYutf6X2j
22EU9DS1X41Yoav+5NJOyE8acbbpMvMvLvNmK6PUUOd16HFm3b+S1WQf1CoO
uVINiKf15sN5D+BkxI6udFPixl+SLkVUhCiszHY7Q8xz5EWpvhoE4pcsZc4S
R9E4hGzUkcTyk6/bnviDik61x2GUfhnwVHMktj9YxP76CEbcyrX4PJi2+i2V
rAOXnqK/77yY95mapk/oYvFwZpHHdeY8325W6jEICMYKf71BHGb8ceXCcaiV
XRrPjyBWiT449tUASYviobppxJJ6m7rNT0L+rBCVJYM4LftNhsopPK/n/l6c
SRwQ2ickao76RwtmIvnEprWhMzMWWPyndetEGbFiwbHn/dY4GRTyMbiBmNWu
v4HdDiNTPt4qX4jzNgV9i7GDs8mVndPNxBxCDq0SZxEscybepJO4pmFk65Fz
eFaj4iA9zHz+h988T3UAP/c0R9Vv4hz9747FjvhSEXrz6CKzf6e1rsEl3Lko
taJhibh3R0nlf5fAV3NyWSfbV1D4UtjLEp3AF/hukcFF7HyzambCGTx/7n/f
IEEcG/sxuMANjZm7nZOliIc0duSvvowo00aGtAzxjx72ZIfL4H62nL5zG7E5
jXdU6gq4nJ1GjygTHzYOXsi4itWjh7tdtYm9qym6XzxRe7f/5Lwu8dRAjOwB
L4Spe3VcP04sNpLQlOYFzpSC1hAj4rok1mDPa1hlseHzIytijCp67rgOjqbp
d59cmf3NuSv7fMH2OiFfIpHY6hmvYHkAOlXUNfseEvv13HjOGoj8F5P995OJ
W4pdG44G4uSzg3x8GV/hK+BWa9cRiMLcPjdKEal/V7KR/xsEy0SJ/T3viSVp
m8QsQ1DqkV0V+x/J2y50PbkagYg5A4sTP4lbtrLtq4vAmcsLP9bMk7wHe5aq
RCS5v+6WwL+kbtLk+KwxEnb2jBDXlQNQLTOeehAXBT6TXceObx4ALbJE0oTt
Di4ovexYqT0AilzQ0ziOu6A1tuSU6g7AV1biEH3fXaz9d9rn3HGSz1c963Xh
Ll6nS0m/MyLWWnRUb7gLfsEoF1/yP4b29pp/SHwsXs7bcs5dJvMqYwr79saB
8zXXwaEkYoaMQnlKArKP2iS9+km83Lnt/u1kKMmLUTE/AOtSlk0n8pPxiqu/
6/WfAYh2jjiJ15H35SYLwTeUQVAc8g5wrUzBrIVZxNtVg6AVK9rx+aeA6nL8
2odNg0hi4+Goc09F432q6ReNQVgHbgzn9EjHjwlhnpHYQahyBsTkVmUi5sHo
+8R4Uo/5OFk0kYldx4p9DBLJecNdL1r4suBcpMugJRN7uha7ns4C3d23PiGH
5M0fS/NSsjG8fCRMv3IQ/VdaWb4cykHL5sKVFXSSZ7eOvtCbhxKDI8ti1IeQ
pBPGu7SnCD6agY+KR4bA40FdFbG8FGI9Wu2pgcMQjb4pLHv9FfYrB8QIKY5A
VMvGy3fnW5hvaphnaRpBv1XlH5aj7/GjJnzAyW8Uqv70nAbZWsSxWbqdkBzD
L0uttOg7jeDvLUlhrRpDf5N4eOTuJiz39jPc5/wNPD9TRlZotZL3Msv8Ab5x
8n6ueK/asgMu9/PD+SrHEZzoWivJ6EaFXDAHr+MENC2Wy8cb9oNXy0Xen2sS
BdF7W5LkBtC9rbHJo3wSqkt3+t9pDKHgISSHLOlIzA2jfDIdgUX+Ht6Nf+mw
Pie6/azHGHwDk/26s6bQGPjrl/rQOHLHNiZw6TDgxqnXtVKVjuAHgda9egxU
5bq5fNKiw/YEXSpPnwF1evCySCM6RMrLC3RNGGhX8+QXuUBHaOSp6jAbBlSO
+Y7rxtJhvyd+ZpUHA0p9Qpd56HSIBwhosj9mIG7Qf4EncQp/915b0/aEgQU5
i8+8GVPooA9+eZzNQBSvVJJA0RSiTJ5aaBQyoFPsLSf6YQpLsidcA8sZWG16
Yl5vdgrdnyMfLmti4Mn6EGdOXQZKg+bONLUwsF7p4LCcKQMxB6y2prYzUD7Z
e0LvDAPa6duLD/UyELZ7YkM82euFe91Hv28MuEttsdMge8Vu2x2pP8nARVnN
J1fIXOeBREMxBtmn1nj4CZkro3OxjzbLgP2Yii4/mcvG0pwWNceAqI2Auzbp
219y4Lz1b7KfR0diIOlbfj51h8IiA5Lbwl6+Iefubeb8wfwOcvH/v4f8H6kT
KvE=
      "]]}}, {}, {}},
  AspectRatio->NCache[GoldenRatio^(-1), 0.6180339887498948],
  Axes->{True, True},
  AxesLabel->{None, None},
  AxesOrigin->{0, 0},
  DisplayFunction->Identity,
  Frame->{{False, False}, {False, False}},
  FrameLabel->{{None, None}, {None, None}},
  FrameTicks->{{Automatic, Automatic}, {Automatic, Automatic}},
  GridLines->{None, None},
  GridLinesStyle->Directive[
    GrayLevel[0.5, 0.4]],
  ImagePadding->All,
  Method->{
   "DefaultBoundaryStyle" -> Automatic, "DefaultMeshStyle" -> 
    AbsolutePointSize[6], "ScalingFunctions" -> None, 
    "CoordinatesToolOptions" -> {"DisplayFunction" -> ({
        (Part[{{Identity, Identity}, {Identity, Identity}}, 1, 2][#]& )[
         Part[#, 1]], 
        (Part[{{Identity, Identity}, {Identity, Identity}}, 2, 2][#]& )[
         Part[#, 2]]}& ), "CopiedValueFunction" -> ({
        (Part[{{Identity, Identity}, {Identity, Identity}}, 1, 2][#]& )[
         Part[#, 1]], 
        (Part[{{Identity, Identity}, {Identity, Identity}}, 2, 2][#]& )[
         Part[#, 2]]}& )}},
  PlotRange->{{0, 1}, {-0.9999999387755111, 0.9999999591836739}},
  PlotRangeClipping->True,
  PlotRangePadding->{{
     Scaled[0.02], 
     Scaled[0.02]}, {
     Scaled[0.05], 
     Scaled[0.05]}},
  Ticks->{Automatic, Automatic}]], "Output",
 CellChangeTimes->{{3.706621825241982*^9, 3.706621837727253*^9}, {
   3.706621874194006*^9, 3.706621922741033*^9}, {3.7068021079272137`*^9, 
   3.706802130055572*^9}, {3.7069634921043673`*^9, 3.7069635162975082`*^9}, {
   3.7089625368195667`*^9, 3.708962553988029*^9}, {3.708962600612043*^9, 
   3.708962613202146*^9}, 3.7089653923444233`*^9, 3.708965713841412*^9, 
   3.709302547716579*^9, {3.71776005509179*^9, 3.717760079200603*^9}}]
}, Open  ]]
}, Closed]]
}, Open  ]],

Cell[CellGroupData[{

Cell["Two-species (Host-Pathogen) Co-GWAS", "Subchapter",
 CellChangeTimes->{{3.708964659348502*^9, 3.708964676111953*^9}}],

Cell[CellGroupData[{

Cell["The Linear Regression Model", "Section",
 CellChangeTimes->{{3.709303094137603*^9, 3.70930309864956*^9}}],

Cell["\<\
In the two-species Co-GWAS method we fit susceptibility with a linear \
regression containing the additive effects from both species, pair-wise \
epistatic interactions within each species, and pair-wise GxG interactions \
between the species.  \
\>", "Text",
 CellChangeTimes->{{3.7092928135852413`*^9, 3.7092929117852383`*^9}}],

Cell[BoxData[
 RowBox[{
  RowBox[{"Pfit2", "[", 
   RowBox[{"XH_", ",", "XP_"}], "]"}], ":=", 
  RowBox[{"\[Beta]0", "+", 
   RowBox[{"\[Beta]H1", " ", 
    RowBox[{"XH", "[", 
     RowBox[{"[", "1", "]"}], "]"}]}], "+", 
   RowBox[{"\[Beta]H2", " ", 
    RowBox[{"XH", "[", 
     RowBox[{"[", "2", "]"}], "]"}]}], "+", 
   RowBox[{"\[Beta]H12", " ", 
    RowBox[{"XH", "[", 
     RowBox[{"[", "1", "]"}], "]"}], " ", 
    RowBox[{"XH", "[", 
     RowBox[{"[", "2", "]"}], "]"}]}], "+", 
   RowBox[{"\[Beta]P1", " ", 
    RowBox[{"XP", "[", 
     RowBox[{"[", "1", "]"}], "]"}]}], "+", 
   RowBox[{"\[Beta]P2", " ", 
    RowBox[{"XP", "[", 
     RowBox[{"[", "2", "]"}], "]"}]}], "+", 
   RowBox[{"\[Beta]P12", " ", 
    RowBox[{"XP", "[", 
     RowBox[{"[", "1", "]"}], "]"}], " ", 
    RowBox[{"XP", "[", 
     RowBox[{"[", "2", "]"}], "]"}]}], "+", 
   RowBox[{"\[Beta]H1P1", " ", 
    RowBox[{"XH", "[", 
     RowBox[{"[", "1", "]"}], "]"}], " ", 
    RowBox[{"XP", "[", 
     RowBox[{"[", "1", "]"}], "]"}]}], "+", 
   RowBox[{"\[Beta]H1P2", " ", 
    RowBox[{"XH", "[", 
     RowBox[{"[", "1", "]"}], "]"}], " ", 
    RowBox[{"XP", "[", 
     RowBox[{"[", "2", "]"}], "]"}]}], "+", 
   RowBox[{"\[Beta]H2P1", " ", 
    RowBox[{"XH", "[", 
     RowBox[{"[", "2", "]"}], "]"}], " ", 
    RowBox[{"XP", "[", 
     RowBox[{"[", "1", "]"}], "]"}]}], "+", 
   RowBox[{"\[Beta]H2P2", " ", 
    RowBox[{"XH", "[", 
     RowBox[{"[", "2", "]"}], "]"}], " ", 
    RowBox[{"XP", "[", 
     RowBox[{"[", "2", "]"}], "]"}]}]}]}]], "Input",
 CellChangeTimes->{{3.6948899766349297`*^9, 3.6948900274588366`*^9}, {
  3.6948921557865696`*^9, 3.6948921640990453`*^9}, {3.6948931534516325`*^9, 
  3.6948931604590335`*^9}, {3.6949599247622566`*^9, 3.6949599525218444`*^9}, {
  3.6949604990181017`*^9, 3.694960499609136*^9}, {3.709292913575861*^9, 
  3.7092929369344797`*^9}, {3.7092933238160143`*^9, 3.709293404304923*^9}}],

Cell["\<\
Once again we can use linear least-squares regression to fit susceptibility \
of the form PinfX.  \
\>", "Text",
 CellChangeTimes->{{3.709293450584961*^9, 3.70929350357793*^9}}],

Cell[BoxData[{
 RowBox[{
  RowBox[{"FreqH", "[", 
   RowBox[{"XH1_", ",", "XH2_"}], "]"}], ":=", 
  RowBox[{
   RowBox[{
    RowBox[{
     SuperscriptBox["pH1", "XH1"], 
     SuperscriptBox[
      RowBox[{"(", 
       RowBox[{"1", "-", "pH1"}], ")"}], 
      RowBox[{"(", 
       RowBox[{"1", "-", "XH1"}], ")"}]], 
     SuperscriptBox["pH2", "XH2"], 
     SuperscriptBox[
      RowBox[{"(", 
       RowBox[{"1", "-", "pH2"}], ")"}], 
      RowBox[{"(", 
       RowBox[{"1", "-", "XH2"}], ")"}]]}], "+", 
    RowBox[{
     SuperscriptBox[
      RowBox[{"(", 
       RowBox[{"-", "1"}], ")"}], 
      RowBox[{"Abs", "[", 
       RowBox[{"XH1", "-", "XH2"}], "]"}]], "LDH"}]}], "//", 
   "Simplify"}]}], "\[IndentingNewLine]", 
 RowBox[{
  RowBox[{"FreqP", "[", 
   RowBox[{"XP1_", ",", "XP2_"}], "]"}], ":=", 
  RowBox[{
   RowBox[{
    RowBox[{
     SuperscriptBox["pP1", "XP1"], 
     SuperscriptBox[
      RowBox[{"(", 
       RowBox[{"1", "-", "pP1"}], ")"}], 
      RowBox[{"(", 
       RowBox[{"1", "-", "XP1"}], ")"}]], 
     SuperscriptBox["pP2", "XP2"], 
     SuperscriptBox[
      RowBox[{"(", 
       RowBox[{"1", "-", "pP2"}], ")"}], 
      RowBox[{"(", 
       RowBox[{"1", "-", "XP2"}], ")"}]]}], "+", 
    RowBox[{
     SuperscriptBox[
      RowBox[{"(", 
       RowBox[{"-", "1"}], ")"}], 
      RowBox[{"Abs", "[", 
       RowBox[{"XP1", "-", "XP2"}], "]"}]], "LDP"}]}], "//", 
   "Simplify"}]}]}], "Input",
 CellChangeTimes->{{3.694890495290595*^9, 3.694890732894185*^9}, {
  3.694890799887017*^9, 3.6948908874940276`*^9}, {3.694890917855764*^9, 
  3.694891025989949*^9}, {3.694891114030985*^9, 3.6948911342911434`*^9}, {
  3.694891205444213*^9, 3.6948912086123943`*^9}, {3.694891251876869*^9, 
  3.694891270563938*^9}, {3.694891587963092*^9, 3.6948916369418936`*^9}, {
  3.694892302356953*^9, 3.6948923327366905`*^9}, {3.6948931450001497`*^9, 
  3.6948931717666807`*^9}, {3.6949599571501093`*^9, 3.694960019181657*^9}}],

Cell[BoxData[
 RowBox[{
  RowBox[{
   RowBox[{"MSE2", "[", "PinfX_", "]"}], ":=", 
   RowBox[{
    RowBox[{"Sum", "[", 
     RowBox[{
      RowBox[{
       RowBox[{"FreqH", "[", 
        RowBox[{"XH1", ",", "XH2"}], "]"}], 
       RowBox[{"FreqP", "[", 
        RowBox[{"XP1", ",", "XP2"}], "]"}], 
       SuperscriptBox[
        RowBox[{"(", 
         RowBox[{
          RowBox[{"PinfX", "[", 
           RowBox[{
            RowBox[{"{", 
             RowBox[{"XH1", ",", "XH2"}], "}"}], ",", 
            RowBox[{"{", 
             RowBox[{"XP1", ",", "XP2"}], "}"}]}], "]"}], "-", 
          RowBox[{"Pfit2", "[", 
           RowBox[{
            RowBox[{"{", 
             RowBox[{"XH1", ",", "XH2"}], "}"}], ",", 
            RowBox[{"{", 
             RowBox[{"XP1", ",", "XP2"}], "}"}]}], "]"}]}], ")"}], "2"]}], 
      ",", 
      RowBox[{"{", 
       RowBox[{"XH1", ",", "0", ",", "1"}], "}"}], ",", 
      RowBox[{"{", 
       RowBox[{"XH2", ",", "0", ",", "1"}], "}"}], ",", 
      RowBox[{"{", 
       RowBox[{"XP1", ",", "0", ",", "1"}], "}"}], ",", 
      RowBox[{"{", 
       RowBox[{"XP2", ",", "0", ",", "1"}], "}"}]}], "]"}], "//", 
    "Simplify"}]}], ";"}]], "Input",
 CellChangeTimes->{{3.6948902971782637`*^9, 3.6948902990163684`*^9}, {
   3.6948919357689857`*^9, 3.694891936793044*^9}, {3.694892019231759*^9, 
   3.6948920805862684`*^9}, {3.694892339528079*^9, 3.694892385043682*^9}, {
   3.6948924187396097`*^9, 3.694892466246327*^9}, {3.6948926160858974`*^9, 
   3.69489263134077*^9}, {3.6948930822855625`*^9, 3.694893107724017*^9}, 
   3.6949595764703355`*^9, {3.6949603868846884`*^9, 3.694960422603731*^9}, {
   3.6949604924847283`*^9, 3.694960494308833*^9}, {3.7089619626934433`*^9, 
   3.7089620114115477`*^9}, {3.709292959371591*^9, 3.709292962339472*^9}, {
   3.709293526752865*^9, 3.709293548215228*^9}}],

Cell[BoxData[{
 RowBox[{
  RowBox[{
   RowBox[{"Equs2", "[", "PinfX_", "]"}], ":=", 
   RowBox[{"{", 
    RowBox[{
     RowBox[{
      RowBox[{"D", "[", 
       RowBox[{
        RowBox[{"MSE2", "[", "PinfX", "]"}], ",", "\[Beta]0"}], "]"}], 
      "\[Equal]", "0"}], ",", 
     RowBox[{
      RowBox[{"D", "[", 
       RowBox[{
        RowBox[{"MSE2", "[", "PinfX", "]"}], ",", "\[Beta]H1"}], "]"}], 
      "\[Equal]", "0"}], ",", 
     RowBox[{
      RowBox[{"D", "[", 
       RowBox[{
        RowBox[{"MSE2", "[", "PinfX", "]"}], ",", "\[Beta]H2"}], "]"}], 
      "\[Equal]", "0"}], ",", 
     RowBox[{
      RowBox[{"D", "[", 
       RowBox[{
        RowBox[{"MSE2", "[", "PinfX", "]"}], ",", "\[Beta]H12"}], "]"}], 
      "\[Equal]", "0"}], ",", 
     RowBox[{
      RowBox[{"D", "[", 
       RowBox[{
        RowBox[{"MSE2", "[", "PinfX", "]"}], ",", "\[Beta]P1"}], "]"}], 
      "\[Equal]", "0"}], ",", 
     RowBox[{
      RowBox[{"D", "[", 
       RowBox[{
        RowBox[{"MSE2", "[", "PinfX", "]"}], ",", "\[Beta]P2"}], "]"}], 
      "\[Equal]", "0"}], ",", 
     RowBox[{
      RowBox[{"D", "[", 
       RowBox[{
        RowBox[{"MSE2", "[", "PinfX", "]"}], ",", "\[Beta]P12"}], "]"}], 
      "\[Equal]", "0"}], ",", 
     RowBox[{
      RowBox[{"D", "[", 
       RowBox[{
        RowBox[{"MSE2", "[", "PinfX", "]"}], ",", "\[Beta]H1P1"}], "]"}], 
      "\[Equal]", "0"}], ",", 
     RowBox[{
      RowBox[{"D", "[", 
       RowBox[{
        RowBox[{"MSE2", "[", "PinfX", "]"}], ",", "\[Beta]H1P2"}], "]"}], 
      "\[Equal]", "0"}], ",", 
     RowBox[{
      RowBox[{"D", "[", 
       RowBox[{
        RowBox[{"MSE2", "[", "PinfX", "]"}], ",", "\[Beta]H2P1"}], "]"}], 
      "\[Equal]", "0"}], ",", 
     RowBox[{
      RowBox[{"D", "[", 
       RowBox[{
        RowBox[{"MSE2", "[", "PinfX", "]"}], ",", "\[Beta]H2P2"}], "]"}], 
      "\[Equal]", "0"}]}], "}"}]}], ";"}], "\[IndentingNewLine]", 
 RowBox[{
  RowBox[{"Vars2", "=", 
   RowBox[{"{", 
    RowBox[{
    "\[Beta]0", ",", "\[Beta]H1", ",", "\[Beta]H2", ",", "\[Beta]H12", ",", 
     "\[Beta]P1", ",", "\[Beta]P2", ",", "\[Beta]P12", ",", "\[Beta]H1P1", 
     ",", "\[Beta]H1P2", ",", "\[Beta]H2P1", ",", "\[Beta]H2P2"}], "}"}]}], 
  ";"}]}], "Input",
 CellChangeTimes->{{3.696250532999918*^9, 3.6962505599416056`*^9}, {
  3.708962121077528*^9, 3.7089621410664787`*^9}, {3.70929355122327*^9, 
  3.70929355574727*^9}, {3.709293587169117*^9, 3.709293667553088*^9}, {
  3.709293731699332*^9, 3.70929373310647*^9}}],

Cell["\<\
Since the equations can not be solved directly by Mathematica we use the \
following list of expressions to solve for the \[Beta]s step by step.\
\>", "Text",
 CellChangeTimes->{{3.709293805555306*^9, 3.709293849739759*^9}}],

Cell[BoxData[
 RowBox[{
  RowBox[{"EquList", "[", "PinfX_", "]"}], ":=", 
  RowBox[{"{", 
   RowBox[{
    RowBox[{"D", "[", 
     RowBox[{
      RowBox[{"MSE2", "[", "PinfX", "]"}], ",", "\[Beta]0"}], "]"}], ",", 
    RowBox[{"D", "[", 
     RowBox[{
      RowBox[{"MSE2", "[", "PinfX", "]"}], ",", "\[Beta]H1"}], "]"}], ",", 
    RowBox[{"D", "[", 
     RowBox[{
      RowBox[{"MSE2", "[", "PinfX", "]"}], ",", "\[Beta]H2"}], "]"}], ",", 
    RowBox[{"D", "[", 
     RowBox[{
      RowBox[{"MSE2", "[", "PinfX", "]"}], ",", "\[Beta]H12"}], "]"}], ",", 
    RowBox[{"D", "[", 
     RowBox[{
      RowBox[{"MSE2", "[", "PinfX", "]"}], ",", "\[Beta]P1"}], "]"}], ",", 
    RowBox[{"D", "[", 
     RowBox[{
      RowBox[{"MSE2", "[", "PinfX", "]"}], ",", "\[Beta]P2"}], "]"}], ",", 
    RowBox[{"D", "[", 
     RowBox[{
      RowBox[{"MSE2", "[", "PinfX", "]"}], ",", "\[Beta]P12"}], "]"}], ",", 
    RowBox[{"D", "[", 
     RowBox[{
      RowBox[{"MSE2", "[", "PinfX", "]"}], ",", "\[Beta]H1P1"}], "]"}], ",", 
    RowBox[{"D", "[", 
     RowBox[{
      RowBox[{"MSE2", "[", "PinfX", "]"}], ",", "\[Beta]H1P2"}], "]"}], ",", 
    RowBox[{"D", "[", 
     RowBox[{
      RowBox[{"MSE2", "[", "PinfX", "]"}], ",", "\[Beta]H2P1"}], "]"}], ",", 
    RowBox[{"D", "[", 
     RowBox[{
      RowBox[{"MSE2", "[", "PinfX", "]"}], ",", "\[Beta]H2P2"}], "]"}]}], 
   "}"}]}]], "Input",
 CellChangeTimes->{{3.709293851282008*^9, 3.7092938941089287`*^9}, 
   3.709300663430414*^9, 3.7093007023680773`*^9}]
}, Closed]],

Cell[CellGroupData[{

Cell["Phenotypic-Difference Model", "Section",
 CellChangeTimes->{{3.7092937172985163`*^9, 3.709293720921616*^9}, 
   3.709294154667965*^9}],

Cell[BoxData[
 RowBox[{
  RowBox[{"pars", "=", 
   RowBox[{"{", 
    RowBox[{
     RowBox[{"\[Alpha]", "\[Rule]", "0.8"}], ",", " ", 
     RowBox[{"LDP", "\[Rule]", "0"}], ",", 
     RowBox[{"bH0", "\[Rule]", "0"}], ",", 
     RowBox[{"bH1", "\[Rule]", "0.5"}], ",", 
     RowBox[{"bH2", "\[Rule]", "0.2"}], ",", 
     RowBox[{"bP0", "\[Rule]", "0"}], ",", 
     RowBox[{"bP1", "\[Rule]", "0.35"}], ",", 
     RowBox[{"bP2", "\[Rule]", "0.5"}], ",", 
     RowBox[{"eH", "\[Rule]", "0.0"}], ",", 
     RowBox[{"eP", "\[Rule]", "0.0"}], ",", 
     RowBox[{"pP1", "\[Rule]", "pP"}], ",", 
     RowBox[{"pP2", "\[Rule]", "pP"}]}], "}"}]}], ";"}]], "Input"],

Cell[BoxData[
 RowBox[{
  RowBox[{"\[Beta]0sub", "=", 
   RowBox[{
    RowBox[{
     RowBox[{"Solve", "[", 
      RowBox[{
       RowBox[{
        RowBox[{"(", 
         RowBox[{
          RowBox[{
           RowBox[{
            RowBox[{"EquList", "[", "PdiffX", "]"}], "[", 
            RowBox[{"[", "1", "]"}], "]"}], "//", "Simplify"}], "//", 
          "Factor"}], ")"}], "\[Equal]", "0"}], ",", "\[Beta]0"}], "]"}], "//",
      "Simplify"}], "//", "Flatten"}]}], ";"}]], "Input",
 CellChangeTimes->{{3.6949620280945606`*^9, 3.6949621112813187`*^9}, 
   3.698063872247196*^9, {3.709293936614212*^9, 3.7092939456814413`*^9}, 
   3.709294047670568*^9, 3.709300670930353*^9, 3.709300703894068*^9}],

Cell[BoxData[
 RowBox[{
  RowBox[{"\[Beta]H1sub", "=", 
   RowBox[{
    RowBox[{
     RowBox[{"Solve", "[", 
      RowBox[{
       RowBox[{
        RowBox[{"(", 
         RowBox[{
          RowBox[{
           RowBox[{
            RowBox[{
             RowBox[{"EquList", "[", "PdiffX", "]"}], "[", 
             RowBox[{"[", "2", "]"}], "]"}], "/.", "\[Beta]0sub"}], "//", 
           "Simplify"}], "//", "Factor"}], ")"}], "\[Equal]", "0"}], ",", 
       "\[Beta]H1"}], "]"}], "//", "Simplify"}], "//", "Flatten"}]}], 
  ";"}]], "Input",
 CellChangeTimes->{{3.6949621327205443`*^9, 3.694962180401272*^9}, 
   3.698063900291527*^9, {3.709293954387121*^9, 3.709293956322295*^9}, 
   3.709294045046896*^9, 3.7093006718113527`*^9, 3.709300704701614*^9}],

Cell[BoxData[
 RowBox[{
  RowBox[{"\[Beta]H2sub", "=", 
   RowBox[{
    RowBox[{
     RowBox[{"Solve", "[", 
      RowBox[{
       RowBox[{
        RowBox[{"(", 
         RowBox[{
          RowBox[{
           RowBox[{
            RowBox[{
             RowBox[{
              RowBox[{"EquList", "[", "PdiffX", "]"}], "[", 
              RowBox[{"[", "4", "]"}], "]"}], "/.", "\[Beta]0sub"}], "/.", 
            "\[Beta]H1sub"}], "//", "Simplify"}], "//", "Factor"}], ")"}], 
        "\[Equal]", "0"}], ",", "\[Beta]H2"}], "]"}], "//", "Simplify"}], "//",
     "Flatten"}]}], ";"}]], "Input",
 CellChangeTimes->{{3.694962187152658*^9, 3.694962257073657*^9}, 
   3.698063909902083*^9, {3.7092939598732653`*^9, 3.7092939631070967`*^9}, {
   3.7092940398548727`*^9, 3.709294041622713*^9}, 3.7093006731387243`*^9, 
   3.709300705565999*^9}],

Cell[BoxData[
 RowBox[{
  RowBox[{"\[Beta]H12sub", "=", 
   RowBox[{
    RowBox[{
     RowBox[{"Solve", "[", 
      RowBox[{
       RowBox[{
        RowBox[{"(", 
         RowBox[{
          RowBox[{
           RowBox[{
            RowBox[{
             RowBox[{
              RowBox[{
               RowBox[{"EquList", "[", "PdiffX", "]"}], "[", 
               RowBox[{"[", "3", "]"}], "]"}], "/.", "\[Beta]0sub"}], "/.", 
             "\[Beta]H1sub"}], "/.", "\[Beta]H2sub"}], "//", "Simplify"}], "//",
           "Factor"}], ")"}], "\[Equal]", "0"}], ",", "\[Beta]H12"}], "]"}], "//",
      "Simplify"}], "//", "Flatten"}]}], ";"}]], "Input",
 CellChangeTimes->{{3.6949622658241577`*^9, 3.694962297457967*^9}, 
   3.698063929750332*^9, {3.7092939658210993`*^9, 3.709293967766816*^9}, 
   3.709294037902776*^9, 3.709300674659028*^9, 3.7093007065187607`*^9}],

Cell[BoxData[
 RowBox[{
  RowBox[{"\[Beta]P1sub", "=", 
   RowBox[{
    RowBox[{
     RowBox[{"Solve", "[", 
      RowBox[{
       RowBox[{
        RowBox[{"(", 
         RowBox[{
          RowBox[{
           RowBox[{
            RowBox[{
             RowBox[{
              RowBox[{
               RowBox[{
                RowBox[{"EquList", "[", "PdiffX", "]"}], "[", 
                RowBox[{"[", "5", "]"}], "]"}], "/.", "\[Beta]0sub"}], "/.", 
              "\[Beta]H1sub"}], "/.", "\[Beta]H2sub"}], "/.", 
            "\[Beta]H12sub"}], "//", "Simplify"}], "//", "Factor"}], ")"}], 
        "\[Equal]", "0"}], ",", "\[Beta]P1"}], "]"}], "//", "Simplify"}], "//",
     "Flatten"}]}], ";"}]], "Input",
 CellChangeTimes->{{3.6949623121058044`*^9, 3.694962369923112*^9}, 
   3.698063925934202*^9, {3.709293972501696*^9, 3.70929397575176*^9}, 
   3.709294035392109*^9, 3.709300676159259*^9, 3.709300707430307*^9}],

Cell[BoxData[
 RowBox[{
  RowBox[{"\[Beta]P2sub", "=", 
   RowBox[{
    RowBox[{
     RowBox[{"Solve", "[", 
      RowBox[{
       RowBox[{
        RowBox[{"(", 
         RowBox[{
          RowBox[{
           RowBox[{
            RowBox[{
             RowBox[{
              RowBox[{
               RowBox[{
                RowBox[{
                 RowBox[{"EquList", "[", "PdiffX", "]"}], "[", 
                 RowBox[{"[", "7", "]"}], "]"}], "/.", "\[Beta]0sub"}], "/.", 
               "\[Beta]H1sub"}], "/.", "\[Beta]H2sub"}], "/.", 
             "\[Beta]H12sub"}], "/.", "\[Beta]P1sub"}], "//", "Simplify"}], "//",
           "Factor"}], ")"}], "\[Equal]", "0"}], ",", "\[Beta]P2"}], "]"}], "//",
      "Simplify"}], "//", "Flatten"}]}], ";"}]], "Input",
 CellChangeTimes->{{3.69496237950566*^9, 3.6949624114744883`*^9}, 
   3.698063940116835*^9, {3.709293978549962*^9, 3.709293980119032*^9}, 
   3.7092940277067957`*^9, 3.7093006772471533`*^9, 3.709300708354775*^9}],

Cell[BoxData[
 RowBox[{
  RowBox[{"\[Beta]P12sub", "=", 
   RowBox[{
    RowBox[{
     RowBox[{"Solve", "[", 
      RowBox[{
       RowBox[{
        RowBox[{"(", 
         RowBox[{
          RowBox[{
           RowBox[{
            RowBox[{
             RowBox[{
              RowBox[{
               RowBox[{
                RowBox[{
                 RowBox[{
                  RowBox[{"EquList", "[", "PdiffX", "]"}], "[", 
                  RowBox[{"[", "6", "]"}], "]"}], "/.", "\[Beta]0sub"}], "/.",
                 "\[Beta]H1sub"}], "/.", "\[Beta]H2sub"}], "/.", 
              "\[Beta]H12sub"}], "/.", "\[Beta]P1sub"}], "/.", 
            "\[Beta]P2sub"}], "//", "Simplify"}], "//", "Factor"}], ")"}], 
        "\[Equal]", "0"}], ",", "\[Beta]P12"}], "]"}], "//", "Simplify"}], "//",
     "Flatten"}]}], ";"}]], "Input",
 CellChangeTimes->{{3.6949624264413443`*^9, 3.6949624672986813`*^9}, 
   3.69806394234905*^9, {3.709293982896781*^9, 3.7092939859110737`*^9}, 
   3.709294025390381*^9, 3.70930067860717*^9, 3.709300709194306*^9}],

Cell[BoxData[
 RowBox[{
  RowBox[{"\[Beta]H1P1sub", "=", 
   RowBox[{
    RowBox[{
     RowBox[{"Solve", "[", 
      RowBox[{
       RowBox[{
        RowBox[{"(", 
         RowBox[{
          RowBox[{
           RowBox[{
            RowBox[{
             RowBox[{
              RowBox[{
               RowBox[{
                RowBox[{
                 RowBox[{
                  RowBox[{
                   RowBox[{"EquList", "[", "PdiffX", "]"}], "[", 
                   RowBox[{"[", "8", "]"}], "]"}], "/.", "\[Beta]0sub"}], "/.",
                  "\[Beta]H1sub"}], "/.", "\[Beta]H2sub"}], "/.", 
               "\[Beta]H12sub"}], "/.", "\[Beta]P1sub"}], "/.", 
             "\[Beta]P2sub"}], "/.", "\[Beta]P12sub"}], "//", "Simplify"}], "//",
           "Factor"}], ")"}], "\[Equal]", "0"}], ",", "\[Beta]H1P1"}], "]"}], 
     "//", "Simplify"}], "//", "Flatten"}]}], ";"}]], "Input",
 CellChangeTimes->{{3.6949624584891777`*^9, 3.694962548507326*^9}, 
   3.698063947533003*^9, {3.70929398914581*^9, 3.709293991138603*^9}, 
   3.7092940234078617`*^9, {3.709300680143684*^9, 3.709300710114779*^9}}],

Cell[BoxData[
 RowBox[{
  RowBox[{"\[Beta]H1P2sub", "=", 
   RowBox[{
    RowBox[{
     RowBox[{"Solve", "[", 
      RowBox[{
       RowBox[{
        RowBox[{"(", 
         RowBox[{
          RowBox[{
           RowBox[{
            RowBox[{
             RowBox[{
              RowBox[{
               RowBox[{
                RowBox[{
                 RowBox[{
                  RowBox[{
                   RowBox[{
                    RowBox[{"EquList", "[", "PdiffX", "]"}], "[", 
                    RowBox[{"[", "9", "]"}], "]"}], "/.", "\[Beta]0sub"}], "/.",
                   "\[Beta]H1sub"}], "/.", "\[Beta]H2sub"}], "/.", 
                "\[Beta]H12sub"}], "/.", "\[Beta]P1sub"}], "/.", 
              "\[Beta]P2sub"}], "/.", "\[Beta]P12sub"}], "/.", 
            "\[Beta]H1P1sub"}], "//", "Simplify"}], "//", "Factor"}], ")"}], 
        "\[Equal]", "0"}], ",", "\[Beta]H1P2"}], "]"}], "//", "Simplify"}], "//",
     "Flatten"}]}], ";"}]], "Input",
 CellChangeTimes->{{3.694962543138019*^9, 3.694962617906296*^9}, 
   3.6980639503251123`*^9, {3.709293994077836*^9, 3.709294020090157*^9}, {
   3.7093006811833572`*^9, 3.709300710954705*^9}}],

Cell[BoxData[
 RowBox[{
  RowBox[{"\[Beta]H2P1sub", "=", 
   RowBox[{
    RowBox[{
     RowBox[{"Solve", "[", 
      RowBox[{
       RowBox[{
        RowBox[{"(", 
         RowBox[{
          RowBox[{
           RowBox[{
            RowBox[{
             RowBox[{
              RowBox[{
               RowBox[{
                RowBox[{
                 RowBox[{
                  RowBox[{
                   RowBox[{
                    RowBox[{
                    RowBox[{"EquList", "[", "PdiffX", "]"}], "[", 
                    RowBox[{"[", "10", "]"}], "]"}], "/.", "\[Beta]0sub"}], "/.",
                    "\[Beta]H1sub"}], "/.", "\[Beta]H2sub"}], "/.", 
                 "\[Beta]H12sub"}], "/.", "\[Beta]P1sub"}], "/.", 
               "\[Beta]P2sub"}], "/.", "\[Beta]P12sub"}], "/.", 
             "\[Beta]H1P1sub"}], "/.", "\[Beta]H1P2sub"}], "//", "Simplify"}],
           "//", "Factor"}], ")"}], "\[Equal]", "0"}], ",", "\[Beta]H2P1"}], 
      "]"}], "//", "Simplify"}], "//", "Flatten"}]}], ";"}]], "Input",
 CellChangeTimes->{{3.694962626617794*^9, 3.6949626670521064`*^9}, 
   3.698063954554027*^9, {3.709293998815938*^9, 3.7092940162357807`*^9}, {
   3.7093006821521273`*^9, 3.709300711770379*^9}}],

Cell[BoxData[
 RowBox[{
  RowBox[{"\[Beta]H2P2sub", "=", 
   RowBox[{
    RowBox[{
     RowBox[{"Solve", "[", 
      RowBox[{
       RowBox[{
        RowBox[{"(", 
         RowBox[{
          RowBox[{
           RowBox[{
            RowBox[{
             RowBox[{
              RowBox[{
               RowBox[{
                RowBox[{
                 RowBox[{
                  RowBox[{
                   RowBox[{
                    RowBox[{
                    RowBox[{
                    RowBox[{"EquList", "[", "PdiffX", "]"}], "[", 
                    RowBox[{"[", "11", "]"}], "]"}], "/.", "\[Beta]0sub"}], "/.",
                     "\[Beta]H1sub"}], "/.", "\[Beta]H2sub"}], "/.", 
                  "\[Beta]H12sub"}], "/.", "\[Beta]P1sub"}], "/.", 
                "\[Beta]P2sub"}], "/.", "\[Beta]P12sub"}], "/.", 
              "\[Beta]H1P1sub"}], "/.", "\[Beta]H1P2sub"}], "/.", 
            "\[Beta]H2P1sub"}], "//", "Simplify"}], "//", "Factor"}], ")"}], 
        "\[Equal]", "0"}], ",", "\[Beta]H2P2"}], "]"}], "//", "Simplify"}], "//",
     "Flatten"}]}], ";"}]], "Input",
 CellChangeTimes->{{3.6949626768256655`*^9, 3.6949627001159973`*^9}, 
   3.698063957225103*^9, {3.709294005298695*^9, 3.7092940115629387`*^9}, {
   3.7093006840631037`*^9, 3.7093007128906507`*^9}}],

Cell["This gives the following solution:", "Text",
 CellChangeTimes->{{3.694962967199274*^9, 3.6949629769268303`*^9}}],

Cell[BoxData[{
 RowBox[{
  RowBox[{"sol", "=", 
   RowBox[{
    RowBox[{
     RowBox[{
      RowBox[{
       RowBox[{
        RowBox[{
         RowBox[{
          RowBox[{
           RowBox[{
            RowBox[{
             RowBox[{
              RowBox[{"Vars2", "/.", "\[Beta]0sub"}], "/.", "\[Beta]H1sub"}], 
             "/.", "\[Beta]H2sub"}], "/.", "\[Beta]H12sub"}], "/.", 
           "\[Beta]P1sub"}], "/.", "\[Beta]P2sub"}], "/.", "\[Beta]P12sub"}], 
        "/.", "\[Beta]H1P1sub"}], "/.", "\[Beta]H1P2sub"}], "/.", 
      "\[Beta]H2P1sub"}], "/.", "\[Beta]H2P2sub"}], "//", "Simplify"}]}], 
  ";"}], "\[IndentingNewLine]", 
 RowBox[{
  RowBox[{"\[Beta]HPdiff", "=", 
   RowBox[{"{", 
    RowBox[{
     RowBox[{"\[Beta]0", "\[Rule]", 
      RowBox[{"sol", "[", 
       RowBox[{"[", "1", "]"}], "]"}]}], ",", 
     RowBox[{"\[Beta]H1", "\[Rule]", " ", 
      RowBox[{"sol", "[", 
       RowBox[{"[", "2", "]"}], "]"}]}], ",", 
     RowBox[{"\[Beta]H2", "\[Rule]", 
      RowBox[{"sol", "[", 
       RowBox[{"[", "3", "]"}], "]"}]}], ",", 
     RowBox[{"\[Beta]H12", "\[Rule]", 
      RowBox[{"sol", "[", 
       RowBox[{"[", "4", "]"}], "]"}]}], ",", 
     RowBox[{"\[Beta]P1", "\[Rule]", 
      RowBox[{"sol", "[", 
       RowBox[{"[", "5", "]"}], "]"}]}], ",", 
     RowBox[{"\[Beta]P2", "\[Rule]", 
      RowBox[{"sol", "[", 
       RowBox[{"[", "6", "]"}], "]"}]}], ",", 
     RowBox[{"\[Beta]P12", "\[Rule]", 
      RowBox[{"sol", "[", 
       RowBox[{"[", "7", "]"}], "]"}]}], ",", 
     RowBox[{"\[Beta]H1P1", "\[Rule]", 
      RowBox[{"sol", "[", 
       RowBox[{"[", "8", "]"}], "]"}]}], ",", 
     RowBox[{"\[Beta]H1P2", "\[Rule]", 
      RowBox[{"sol", "[", 
       RowBox[{"[", "9", "]"}], "]"}]}], ",", 
     RowBox[{"\[Beta]H2P1", "\[Rule]", 
      RowBox[{"sol", "[", 
       RowBox[{"[", "10", "]"}], "]"}]}], ",", 
     RowBox[{"\[Beta]H2P2", "\[Rule]", 
      RowBox[{"sol", "[", 
       RowBox[{"[", "11", "]"}], "]"}]}]}], "}"}]}], ";"}]}], "Input",
 CellChangeTimes->{{3.6949627130847397`*^9, 3.6949627807456093`*^9}, {
   3.6949749769791937`*^9, 3.6949749799393635`*^9}, {3.698063992022869*^9, 
   3.6980639961346607`*^9}, {3.709294071571376*^9, 3.709294094259453*^9}, {
   3.7092952454430723`*^9, 3.709295253870924*^9}, {3.709300570195427*^9, 
   3.70930057388457*^9}, 3.709300695113269*^9}],

Cell[CellGroupData[{

Cell[BoxData[
 RowBox[{"HostPath", "=", 
  RowBox[{"Plot", "[", 
   RowBox[{
    RowBox[{"{", 
     RowBox[{
      RowBox[{
       RowBox[{"\[Beta]0", "/.", "\[Beta]HPdiff"}], "/.", "pars"}], ",", 
      RowBox[{
       RowBox[{"\[Beta]H1", "/.", "\[Beta]HPdiff"}], "/.", "pars"}], ",", 
      RowBox[{
       RowBox[{"\[Beta]H2", "/.", "\[Beta]HPdiff"}], "/.", "pars"}], ",", 
      RowBox[{
       RowBox[{"\[Beta]H12", "/.", "\[Beta]HPdiff"}], "/.", "pars"}], ",", 
      RowBox[{
       RowBox[{"\[Beta]P1", "/.", "\[Beta]HPdiff"}], "/.", "pars"}], ",", 
      RowBox[{
       RowBox[{"\[Beta]P2", "/.", "\[Beta]HPdiff"}], "/.", "pars"}], ",", 
      RowBox[{
       RowBox[{"\[Beta]P12", "/.", "\[Beta]HPdiff"}], "/.", "pars"}], ",", 
      RowBox[{
       RowBox[{"\[Beta]H1P1", "/.", "\[Beta]HPdiff"}], "/.", "pars"}], ",", 
      RowBox[{
       RowBox[{"\[Beta]H1P2", "/.", "\[Beta]HPdiff"}], "/.", "pars"}], ",", 
      RowBox[{
       RowBox[{"\[Beta]H2P1", "/.", "\[Beta]HPdiff"}], "/.", "pars"}], ",", 
      RowBox[{
       RowBox[{"\[Beta]H2P2", "/.", "\[Beta]HPdiff"}], "/.", "pars"}]}], 
     "}"}], ",", 
    RowBox[{"{", 
     RowBox[{"pP", ",", "0", ",", "0.99"}], "}"}], ",", 
    RowBox[{"PlotStyle", "\[Rule]", 
     RowBox[{"{", 
      RowBox[{"Black", ",", "Red", ",", "Red", ",", 
       RowBox[{"Directive", "[", 
        RowBox[{
         RowBox[{"Lighter", "[", "Red", "]"}], ",", "Dashed"}], "]"}], ",", 
       "Blue", ",", "Blue", ",", 
       RowBox[{"Directive", "[", 
        RowBox[{
         RowBox[{"Lighter", "[", "Blue", "]"}], ",", "Dashed"}], "]"}], ",", 
       RowBox[{"Directive", "[", 
        RowBox[{
         RowBox[{"Lighter", "[", "Purple", "]"}], ",", "Dashed"}], "]"}], ",", 
       RowBox[{"Directive", "[", 
        RowBox[{"Purple", ",", "Dashed"}], "]"}], ",", 
       RowBox[{"Directive", "[", 
        RowBox[{
         RowBox[{"Lighter", "[", "Purple", "]"}], ",", "Dashed"}], "]"}], ",", 
       RowBox[{"Directive", "[", 
        RowBox[{
         RowBox[{"Lighter", "[", "Purple", "]"}], ",", "Dashed"}], "]"}]}], 
      "}"}]}]}], "]"}]}]], "Input",
 CellChangeTimes->{{3.706621792323214*^9, 3.7066219222964087`*^9}, {
  3.706622147567236*^9, 3.706622282465704*^9}, {3.7069634458125887`*^9, 
  3.7069634476617317`*^9}, {3.709295286108101*^9, 3.709295351036523*^9}, {
  3.709300581475321*^9, 3.709300594346799*^9}}],

Cell[BoxData[
 GraphicsBox[{{{}, {}, {}, 
    {RGBColor[1, 0, 0], AbsoluteThickness[1.6], Opacity[1.], 
     LineBox[CompressedData["
1:eJxTTMoPSmViYGAwAWIQfaiC59byjaF2s2aCwM79y+JrPog+a7aH8VkfJU4V
eTYZzg+d3CwXtGcJnJ/NJ7Bh7rl1cP6meM2XWuFb4Hw7g0Wiapt2wvnab78r
LN64D84XnXhpsTzfITifZ2fY7RPbjsD5JuGeTJsNj8P5KRufb9N5dBLOP9r4
Jep5yhk4f/59PeW/t87B+QdqumwCD1+A808dMYl3YboE5994tcXjf/RlOH/R
de8j6euvwPmt/2du//D6Kpyfw7qv0NH5OsL/bjMXb2q+AefnpXrNeX3vJpyv
5y2kfsn4NpzPljNR82bhHTj/UdazT8tP3YXzry35ZDyd5z6cf/hSF7OUygM4
X9apPcDnPILP4h9/ky//IZz/1muRq6nMI0T4rfpQZXQMwWdfLvVmf8pjOP/O
pPUOGwWewPm2MgoXjTYi+H845mh1+z2F8/c+aUp3/4ngc8e5Ppg84xmcH32s
yMbF9Tmcb36m+krLMwS/0HSC6ZyWF3D+2l7+KnGDl3B+aXPWL6ULCL59hkHc
pNpXcH76BsbuG+qv4XyZaes+rzuG4F/OOmb/sugNnC92d+fxzcJv4fztm3ZI
hG5E8KPKlXyjYt7B+Z030/e+/43gL1XbIcYU+h7OP1jMUSCyDsEHAJEH2rE=

      "]]}, 
    {RGBColor[1, 0, 0], AbsoluteThickness[1.6], Opacity[1.], 
     LineBox[CompressedData["
1:eJxTTMoPSmViYGAwAWIQfaiC59byjaF2NSLr3B9WLdm/LL7mg+izZnsYn/VR
4lSRZ5Ph/NDJzXJBe5bA+dl8AhvmnlsH52+K13ypFb4FzrczWCSqtmknnK/9
9rvC4o374HzRiZcWy/MdgvN5dobdPrHtCJxvEu7JtNnwOJyfsvH5Np1HJ+H8
o41fop6nnIHz59/XU/576xycf6Cmyybw8AU4/9QRk3gXpktw/o1XWzz+R1+G
8xdd9z6Svv4KnN/6f+b2D6+vwvk5rPsKHZ2vI/zvNnPxpuYbcH5eqtec1/du
wvl63kLql4xvw/lsORM1bxbegfMfZT37tPzUXTj/2pJPxtN57sP5hy91MUup
PIDzZZ3aA3zOI/gs/vE3+fIfwvlvvRa5mso8QoTfqg9VRscQfPblUm/2pzyG
8+9MWu+wUeAJnG8ro3DRaCOC/4djjla331M4f++TpnT3nwg+d5zrg8kznsH5
0ceKbFxcn8P55meqr7Q8Q/ALTSeYzml5Aeev7eWvEjd4CeeXNmf9UrqA4Ntn
GMRNqn0F56dvYOy+of4azpeZtu7zumMI/uWsY/Yvi97A+WJ3dx7fLPwWzt++
aYdE6EYEP6pcyTcq5h2c33kzfe/73wj+UrUdYkyh7+H8g8UcBSLrEHwAeiKx
QQ==
      "]]}, 
    {RGBColor[1, 
      NCache[
       Rational[1, 3], 0.3333333333333333], 
      NCache[
       Rational[1, 3], 0.3333333333333333]], AbsoluteThickness[1.6], Opacity[
     1.], Dashing[{Small, Small}], LineBox[CompressedData["
1:eJxF0HlI0wEUB/BpmkJjiTe2zEy8keWUCHRWHnmtPJjGDDdLmUzRplRiGukM
SSvSUWpMgnkXTjfFo9JKbZaI2jR13k37eWzmWkVUlhXUew8eXz7/PPi+g+cy
Y1IMSSQS88/+zb4c8kyDjMUg/Zt7wwSJT9AD/jvftqKaQQSCBYwtjSsRC06L
3mdhT5wHr7Fl9bZENriek6ezIoRgY3XSXUtCBGaJhPYxT2vxHsWstXpECpZz
3Nbd49vBDJrEylneDfbY/OpQI+sFW5Upaw5Q+sDk7rjZVx0DYJ/4MMO2w4Pg
ZNlqh6f6NfhlwWf2avIw+MGi16GfMyPg53klftH9Y+ChAR9OkKESPL3RHrqT
MA6WTEUM8FomwNd3qjp1mrfgdONewfHAKewfUlUjF06DM1LCxZoFFdgrwtxF
SZ8F704vc1MJ5sBqPqFvGJoHT9bq6RXkRXC/smSXndMSeP+J4qjIUbTRaY6K
kvkOvBkuCfalqvF/D3W53gq0SYOd9lnyMniuvOWYzGwF7E91eOMtQ2+bit1L
T70H96wU8k5+Q+9JDF4SVRLgBEWWX1DwKvjI8JWJIgIt8L3jKy5aAzff2ptr
Q1sHXxTyvzuOoQNSaYnl+RtgXqtB6bSLBky9J/0kVaDH+YqA9Swt2Hq+e7DN
YhPcKe+yZcnQ7MuOTPbZD+AbKl7P1g+0PsE7qusXmr2wrb5msAX2XC4zNTdB
j2mfxPqYo21IZhs5rug65y5rQxaa0lTYNBSPvuTB9BOx0aE0dZITF609Sm4O
SUPTmdzA0gK0eNR9MrYIbRTzJZVajJ6MK7ndfBOdy21XjVagl9VX0yvvoyNT
wna41Wh7/oKTXoIu1jZ2Pq5D6zKyw4WN6DMf/ecjHqFfZJtesJSifwP9XDks

      "]]}, 
    {RGBColor[0, 0, 1], AbsoluteThickness[1.6], Opacity[1.], 
     LineBox[CompressedData["
1:eJxTTMoPSmViYGAwAWIQfaiC59byjaF2rwN3yLW+3mi/LL7mg+izZnsYn/VR
4lSRZ5Ph/NDJzXJBe5bA+dl8AhvmnlsH52+K13ypFb4FzrczWCSqtmknnK/9
9rvC4o374HzRiZcWy/MdgvN5dobdPrHtCJxvEu7JtNnwOJyfsvH5Np1HJ+H8
o41fop6nnIHz59/XU/576xycf6Cmyybw8AU4/9QRk3gXpktw/o1XWzz+R1+G
8xdd9z6Svv4KnN/6f+b2D6+vwvk5rPsKHZ2vI/zvNnPxpuYbcH5eqtec1/du
wvl63kLql4xvw/lsORM1bxbegfMfZT37tPzUXTj/2pJPxtN57sP5hy91MUup
PIDzZZ3aA3zOI/gs/vE3+fIfwvlvvRa5mso8QoTfqg9VRscQfPblUm/2pzyG
8+9MWu+wUeAJnG8ro3DRaCOC/4djjla331M4f++TpnT3nwg+d5zrg8kznsH5
0ceKbFxcn8P55meqr7Q8Q/ALTSeYzml5Aeev7eWvEjd4CeeXNmf9UrqA4Ntn
GMRNqn0F56dvYOy+of4azpeZtu7zumMI/uWsY/Yvi97A+WJ3dx7fLPwWzt++
aYdE6EYEP6pcyTcq5h2c33kzfe/73wj+UrUdYkyh7+H8g8UcBSLrEHwAhT66
zQ==
      "]]}, 
    {RGBColor[0, 0, 1], AbsoluteThickness[1.6], Opacity[1.], 
     LineBox[CompressedData["
1:eJxTTMoPSmViYGAwAWIQfaiC59byjaF2s2aCwE77ZfE1H0SfNdvD+KyPEqeK
PJsM54dObpYL2rMEzs/mE9gw99w6OH9TvOZLrfAtcL6dwSJRtU074Xztt98V
Fm/cB+eLTry0WJ7vEJzPszPs9oltR+B8k3BPps2Gx+H8lI3Pt+k8OgnnH238
EvU85QycP/++nvLfW+fg/AM1XTaBhy/A+aeOmMS7MF2C82+82uLxP/oynL/o
uveR9PVX4PzW/zO3f3h9Fc7PYd1X6Oh8HeF/t5mLNzXfgPPzUr3mvL53E87X
8xZSv2R8G85ny5moebPwDpz/KOvZp+Wn7sL515Z8Mp7Ocx/OP3ypi1lK5QGc
L+vUHuBzHsFn8Y+/yZf/EM5/67XI1VTmESL8Vn2oMjqG4LMvl3qzP+UxnH9n
0nqHjQJP4HxbGYWLRhsR/D8cc7S6/Z7C+XufNKW7/0TwueNcH0ye8QzOjz5W
ZOPi+hzONz9TfaXlGYJfaDrBdE7LCzh/bS9/lbjBSzi/tDnrl9IFBN8+wyBu
Uu0rOD99A2P3DfXXcL7MtHWf1x1D8C9nHbN/WfQGzhe7u/P4ZuG3cP72TTsk
Qjci+FHlSr5RMe/g/M6b6Xvf/0bwl6rtEGMKfQ/nHyzmKBBZh+ADAASgwLE=

      "]]}, 
    {RGBColor[
      NCache[
       Rational[1, 3], 0.3333333333333333], 
      NCache[
       Rational[1, 3], 0.3333333333333333], 1], AbsoluteThickness[1.6], 
     Opacity[1.], Dashing[{Small, Small}], LineBox[CompressedData["
1:eJxF0HlI0wEUB/BpmkJjiTe2zEy8keWUCHRWHnmtPJjGDDdLmUzRplRiGukM
SSvSUWpMgnkXTjfFo9JKbZaI2jR13k37eWzmWkVUlhXUew8eXz7/PPi+g+cy
Y1IMSSQS88/+zb4c8kyDjMUg/Zt7wwSJT9AD/jvftqKaQQSCBYwtjSsRC06L
3mdhT5wHr7Fl9bZENriek6ezIoRgY3XSXUtCBGaJhPYxT2vxHsWstXpECpZz
3Nbd49vBDJrEylneDfbY/OpQI+sFW5Upaw5Q+sDk7rjZVx0DYJ/4MMO2w4Pg
ZNlqh6f6NfhlwWf2avIw+MGi16GfMyPg53klftH9Y+ChAR9OkKESPL3RHrqT
MA6WTEUM8FomwNd3qjp1mrfgdONewfHAKewfUlUjF06DM1LCxZoFFdgrwtxF
SZ8F704vc1MJ5sBqPqFvGJoHT9bq6RXkRXC/smSXndMSeP+J4qjIUbTRaY6K
kvkOvBkuCfalqvF/D3W53gq0SYOd9lnyMniuvOWYzGwF7E91eOMtQ2+bit1L
T70H96wU8k5+Q+9JDF4SVRLgBEWWX1DwKvjI8JWJIgIt8L3jKy5aAzff2ptr
Q1sHXxTyvzuOoQNSaYnl+RtgXqtB6bSLBky9J/0kVaDH+YqA9Swt2Hq+e7DN
YhPcKe+yZcnQ7MuOTPbZD+AbKl7P1g+0PsE7qusXmr2wrb5msAX2XC4zNTdB
j2mfxPqYo21IZhs5rug65y5rQxaa0lTYNBSPvuTB9BOx0aE0dZITF609Sm4O
SUPTmdzA0gK0eNR9MrYIbRTzJZVajJ6MK7ndfBOdy21XjVagl9VX0yvvoyNT
wna41Wh7/oKTXoIu1jZ2Pq5D6zKyw4WN6DMf/ecjHqFfZJtesJSifwP9XDks

      "]]}, 
    {RGBColor[0.6666666666666666, 
      NCache[
       Rational[1, 3], 0.3333333333333333], 0.6666666666666666], 
     AbsoluteThickness[1.6], Opacity[1.], Dashing[{Small, Small}], 
     LineBox[CompressedData["
1:eJxF0HlI0wEUB/BpmkJjiTe2zEy8keWUCHRWHnmtPJjGDDdLmUzRplRiGukM
SSvSUWpMgnkXTjfFo9JKbZaI2jR13k37eWzmWkVUlhXUew8eXz7/PPi+g+cy
Y1IMSSQS88/+zb4c8kyDjMUg/Zt7wwSJT9AD/jvftqKaQQSCBYwtjSsRC06L
3mdhT5wHr7Fl9bZENriek6ezIoRgY3XSXUtCBGaJhPYxT2vxHsWstXpECpZz
3Nbd49vBDJrEylneDfbY/OpQI+sFW5Upaw5Q+sDk7rjZVx0DYJ/4MMO2w4Pg
ZNlqh6f6NfhlwWf2avIw+MGi16GfMyPg53klftH9Y+ChAR9OkKESPL3RHrqT
MA6WTEUM8FomwNd3qjp1mrfgdONewfHAKewfUlUjF06DM1LCxZoFFdgrwtxF
SZ8F704vc1MJ5sBqPqFvGJoHT9bq6RXkRXC/smSXndMSeP+J4qjIUbTRaY6K
kvkOvBkuCfalqvF/D3W53gq0SYOd9lnyMniuvOWYzGwF7E91eOMtQ2+bit1L
T70H96wU8k5+Q+9JDF4SVRLgBEWWX1DwKvjI8JWJIgIt8L3jKy5aAzff2ptr
Q1sHXxTyvzuOoQNSaYnl+RtgXqtB6bSLBky9J/0kVaDH+YqA9Swt2Hq+e7DN
YhPcKe+yZcnQ7MuOTPbZD+AbKl7P1g+0PsE7qusXmr2wrb5msAX2XC4zNTdB
j2mfxPqYo21IZhs5rug65y5rQxaa0lTYNBSPvuTB9BOx0aE0dZITF609Sm4O
SUPTmdzA0gK0eNR9MrYIbRTzJZVajJ6MK7ndfBOdy21XjVagl9VX0yvvoyNT
wna41Wh7/oKTXoIu1jZ2Pq5D6zKyw4WN6DMf/ecjHqFfZJtesJSifwP9XDks

      "]]}, 
    {RGBColor[0.5, 0, 0.5], AbsoluteThickness[1.6], Opacity[1.], 
     Dashing[{Small, Small}], LineBox[CompressedData["
1:eJxF0HlI0wEUB/BpmkJjiTe2zEy8keWUCHRWHnmtPJjGDDdLmUzRplRiGukM
SSvSUWpMgnkXTjfFo9JKbZaI2jR13k37eWzmWkVUlhXUew8eXz7/PPi+g+cy
Y1IMSSQS88/+zb4c8kyDjMUg/Zt7wwSJT9AD/jvftqKaQQSCBYwtjSsRC06L
3mdhT5wHr7Fl9bZENriek6ezIoRgY3XSXUtCBGaJhPYxT2vxHsWstXpECpZz
3Nbd49vBDJrEylneDfbY/OpQI+sFW5Upaw5Q+sDk7rjZVx0DYJ/4MMO2w4Pg
ZNlqh6f6NfhlwWf2avIw+MGi16GfMyPg53klftH9Y+ChAR9OkKESPL3RHrqT
MA6WTEUM8FomwNd3qjp1mrfgdONewfHAKewfUlUjF06DM1LCxZoFFdgrwtxF
SZ8F704vc1MJ5sBqPqFvGJoHT9bq6RXkRXC/smSXndMSeP+J4qjIUbTRaY6K
kvkOvBkuCfalqvF/D3W53gq0SYOd9lnyMniuvOWYzGwF7E91eOMtQ2+bit1L
T70H96wU8k5+Q+9JDF4SVRLgBEWWX1DwKvjI8JWJIgIt8L3jKy5aAzff2ptr
Q1sHXxTyvzuOoQNSaYnl+RtgXqtB6bSLBky9J/0kVaDH+YqA9Swt2Hq+e7DN
YhPcKe+yZcnQ7MuOTPbZD+AbKl7P1g+0PsE7qusXmr2wrb5msAX2XC4zNTdB
j2mfxPqYo21IZhs5rug65y5rQxaa0lTYNBSPvuTB9BOx0aE0dZITF609Sm4O
SUPTmdzA0gK0eNR9MrYIbRTzJZVajJ6MK7ndfBOdy21XjVagl9VX0yvvoyNT
wna41Wh7/oKTXoIu1jZ2Pq5D6zKyw4WN6DMf/ecjHqFfZJtesJSifwP9XDks

      "]]}, 
    {RGBColor[0.6666666666666666, 
      NCache[
       Rational[1, 3], 0.3333333333333333], 0.6666666666666666], 
     AbsoluteThickness[1.6], Opacity[1.], Dashing[{Small, Small}], 
     LineBox[CompressedData["
1:eJxF0HlI0wEUB/BpmkJjiTe2zEy8keWUCHRWHnmtPJjGDDdLmUzRplRiGukM
SSvSUWpMgnkXTjfFo9JKbZaI2jR13k37eWzmWkVUlhXUew8eXz7/PPi+g+cy
Y1IMSSQS88/+zb4c8kyDjMUg/Zt7wwSJT9AD/jvftqKaQQSCBYwtjSsRC06L
3mdhT5wHr7Fl9bZENriek6ezIoRgY3XSXUtCBGaJhPYxT2vxHsWstXpECpZz
3Nbd49vBDJrEylneDfbY/OpQI+sFW5Upaw5Q+sDk7rjZVx0DYJ/4MMO2w4Pg
ZNlqh6f6NfhlwWf2avIw+MGi16GfMyPg53klftH9Y+ChAR9OkKESPL3RHrqT
MA6WTEUM8FomwNd3qjp1mrfgdONewfHAKewfUlUjF06DM1LCxZoFFdgrwtxF
SZ8F704vc1MJ5sBqPqFvGJoHT9bq6RXkRXC/smSXndMSeP+J4qjIUbTRaY6K
kvkOvBkuCfalqvF/D3W53gq0SYOd9lnyMniuvOWYzGwF7E91eOMtQ2+bit1L
T70H96wU8k5+Q+9JDF4SVRLgBEWWX1DwKvjI8JWJIgIt8L3jKy5aAzff2ptr
Q1sHXxTyvzuOoQNSaYnl+RtgXqtB6bSLBky9J/0kVaDH+YqA9Swt2Hq+e7DN
YhPcKe+yZcnQ7MuOTPbZD+AbKl7P1g+0PsE7qusXmr2wrb5msAX2XC4zNTdB
j2mfxPqYo21IZhs5rug65y5rQxaa0lTYNBSPvuTB9BOx0aE0dZITF609Sm4O
SUPTmdzA0gK0eNR9MrYIbRTzJZVajJ6MK7ndfBOdy21XjVagl9VX0yvvoyNT
wna41Wh7/oKTXoIu1jZ2Pq5D6zKyw4WN6DMf/ecjHqFfZJtesJSifwP9XDks

      "]]}, 
    {RGBColor[0.6666666666666666, 
      NCache[
       Rational[1, 3], 0.3333333333333333], 0.6666666666666666], 
     AbsoluteThickness[1.6], Opacity[1.], Dashing[{Small, Small}], 
     LineBox[CompressedData["
1:eJxF0HlI0wEUB/BpmkJjiTe2zEy8keWUCHRWHnmtPJjGDDdLmUzRplRiGukM
SSvSUWpMgnkXTjfFo9JKbZaI2jR13k37eWzmWkVUlhXUew8eXz7/PPi+g+cy
Y1IMSSQS88/+zb4c8kyDjMUg/Zt7wwSJT9AD/jvftqKaQQSCBYwtjSsRC06L
3mdhT5wHr7Fl9bZENriek6ezIoRgY3XSXUtCBGaJhPYxT2vxHsWstXpECpZz
3Nbd49vBDJrEylneDfbY/OpQI+sFW5Upaw5Q+sDk7rjZVx0DYJ/4MMO2w4Pg
ZNlqh6f6NfhlwWf2avIw+MGi16GfMyPg53klftH9Y+ChAR9OkKESPL3RHrqT
MA6WTEUM8FomwNd3qjp1mrfgdONewfHAKewfUlUjF06DM1LCxZoFFdgrwtxF
SZ8F704vc1MJ5sBqPqFvGJoHT9bq6RXkRXC/smSXndMSeP+J4qjIUbTRaY6K
kvkOvBkuCfalqvF/D3W53gq0SYOd9lnyMniuvOWYzGwF7E91eOMtQ2+bit1L
T70H96wU8k5+Q+9JDF4SVRLgBEWWX1DwKvjI8JWJIgIt8L3jKy5aAzff2ptr
Q1sHXxTyvzuOoQNSaYnl+RtgXqtB6bSLBky9J/0kVaDH+YqA9Swt2Hq+e7DN
YhPcKe+yZcnQ7MuOTPbZD+AbKl7P1g+0PsE7qusXmr2wrb5msAX2XC4zNTdB
j2mfxPqYo21IZhs5rug65y5rQxaa0lTYNBSPvuTB9BOx0aE0dZITF609Sm4O
SUPTmdzA0gK0eNR9MrYIbRTzJZVajJ6MK7ndfBOdy21XjVagl9VX0yvvoyNT
wna41Wh7/oKTXoIu1jZ2Pq5D6zKyw4WN6DMf/ecjHqFfZJtesJSifwP9XDks

      "]]}}, {}, {}},
  AspectRatio->NCache[GoldenRatio^(-1), 0.6180339887498948],
  Axes->{True, True},
  AxesLabel->{None, None},
  AxesOrigin->{0, 0},
  DisplayFunction->Identity,
  Frame->{{False, False}, {False, False}},
  FrameLabel->{{None, None}, {None, None}},
  FrameTicks->{{Automatic, Automatic}, {Automatic, Automatic}},
  GridLines->{None, None},
  GridLinesStyle->Directive[
    GrayLevel[0.5, 0.4]],
  ImagePadding->All,
  Method->{
   "DefaultBoundaryStyle" -> Automatic, "DefaultMeshStyle" -> 
    AbsolutePointSize[6], "ScalingFunctions" -> None, 
    "CoordinatesToolOptions" -> {"DisplayFunction" -> ({
        (Part[{{Identity, Identity}, {Identity, Identity}}, 1, 2][#]& )[
         Part[#, 1]], 
        (Part[{{Identity, Identity}, {Identity, Identity}}, 2, 2][#]& )[
         Part[#, 2]]}& ), "CopiedValueFunction" -> ({
        (Part[{{Identity, Identity}, {Identity, Identity}}, 1, 2][#]& )[
         Part[#, 1]], 
        (Part[{{Identity, Identity}, {Identity, Identity}}, 2, 2][#]& )[
         Part[#, 2]]}& )}},
  PlotRange->{{0, 0.99}, {-0.1, 0.31000000000000005`}},
  PlotRangeClipping->True,
  PlotRangePadding->{{
     Scaled[0.02], 
     Scaled[0.02]}, {
     Scaled[0.05], 
     Scaled[0.05]}},
  Ticks->{Automatic, Automatic}]], "Output",
 CellChangeTimes->{{3.706621825241982*^9, 3.706621837727253*^9}, {
   3.706621874194006*^9, 3.706621922741033*^9}, 3.706622229129335*^9, {
   3.70662227208261*^9, 3.706622283153955*^9}, 3.70696365179469*^9, 
   3.709295351743487*^9, 3.709300606386211*^9, 3.709300716776752*^9, 
   3.717760092235908*^9}]
}, Open  ]]
}, Closed]],

Cell[CellGroupData[{

Cell["Phenotypic-Matching Model", "Section",
 CellChangeTimes->{{3.7092937172985163`*^9, 3.709293720921616*^9}, {
  3.709294148213127*^9, 3.709294152191774*^9}}],

Cell[BoxData[
 RowBox[{
  RowBox[{"\[Beta]0sub", "=", 
   RowBox[{
    RowBox[{
     RowBox[{"Solve", "[", 
      RowBox[{
       RowBox[{
        RowBox[{"(", 
         RowBox[{
          RowBox[{
           RowBox[{
            RowBox[{"EquList", "[", "PmatchX", "]"}], "[", 
            RowBox[{"[", "1", "]"}], "]"}], "//", "Simplify"}], "//", 
          "Factor"}], ")"}], "\[Equal]", "0"}], ",", "\[Beta]0"}], "]"}], "//",
      "Simplify"}], "//", "Flatten"}]}], ";"}]], "Input",
 CellChangeTimes->{{3.6949620280945606`*^9, 3.6949621112813187`*^9}, 
   3.698063872247196*^9, {3.709293936614212*^9, 3.7092939456814413`*^9}, 
   3.709294047670568*^9, {3.7092941590538054`*^9, 3.709294162860333*^9}}],

Cell[BoxData[
 RowBox[{
  RowBox[{"\[Beta]H1sub", "=", 
   RowBox[{
    RowBox[{
     RowBox[{"Solve", "[", 
      RowBox[{
       RowBox[{
        RowBox[{"(", 
         RowBox[{
          RowBox[{
           RowBox[{
            RowBox[{
             RowBox[{"EquList", "[", "PmatchX", "]"}], "[", 
             RowBox[{"[", "2", "]"}], "]"}], "/.", "\[Beta]0sub"}], "//", 
           "Simplify"}], "//", "Factor"}], ")"}], "\[Equal]", "0"}], ",", 
       "\[Beta]H1"}], "]"}], "//", "Simplify"}], "//", "Flatten"}]}], 
  ";"}]], "Input",
 CellChangeTimes->{{3.6949621327205443`*^9, 3.694962180401272*^9}, 
   3.698063900291527*^9, {3.709293954387121*^9, 3.709293956322295*^9}, 
   3.709294045046896*^9, 3.709294166162224*^9}],

Cell[BoxData[
 RowBox[{
  RowBox[{"\[Beta]H2sub", "=", 
   RowBox[{
    RowBox[{
     RowBox[{"Solve", "[", 
      RowBox[{
       RowBox[{
        RowBox[{"(", 
         RowBox[{
          RowBox[{
           RowBox[{
            RowBox[{
             RowBox[{
              RowBox[{"EquList", "[", "PmatchX", "]"}], "[", 
              RowBox[{"[", "4", "]"}], "]"}], "/.", "\[Beta]0sub"}], "/.", 
            "\[Beta]H1sub"}], "//", "Simplify"}], "//", "Factor"}], ")"}], 
        "\[Equal]", "0"}], ",", "\[Beta]H2"}], "]"}], "//", "Simplify"}], "//",
     "Flatten"}]}], ";"}]], "Input",
 CellChangeTimes->{{3.694962187152658*^9, 3.694962257073657*^9}, 
   3.698063909902083*^9, {3.7092939598732653`*^9, 3.7092939631070967`*^9}, {
   3.7092940398548727`*^9, 3.709294041622713*^9}, 3.7092941668908663`*^9}],

Cell[BoxData[
 RowBox[{
  RowBox[{"\[Beta]H12sub", "=", 
   RowBox[{
    RowBox[{
     RowBox[{"Solve", "[", 
      RowBox[{
       RowBox[{
        RowBox[{"(", 
         RowBox[{
          RowBox[{
           RowBox[{
            RowBox[{
             RowBox[{
              RowBox[{
               RowBox[{"EquList", "[", "PmatchX", "]"}], "[", 
               RowBox[{"[", "3", "]"}], "]"}], "/.", "\[Beta]0sub"}], "/.", 
             "\[Beta]H1sub"}], "/.", "\[Beta]H2sub"}], "//", "Simplify"}], "//",
           "Factor"}], ")"}], "\[Equal]", "0"}], ",", "\[Beta]H12"}], "]"}], "//",
      "Simplify"}], "//", "Flatten"}]}], ";"}]], "Input",
 CellChangeTimes->{{3.6949622658241577`*^9, 3.694962297457967*^9}, 
   3.698063929750332*^9, {3.7092939658210993`*^9, 3.709293967766816*^9}, 
   3.709294037902776*^9, 3.709294167658334*^9}],

Cell[BoxData[
 RowBox[{
  RowBox[{"\[Beta]P1sub", "=", 
   RowBox[{
    RowBox[{
     RowBox[{"Solve", "[", 
      RowBox[{
       RowBox[{
        RowBox[{"(", 
         RowBox[{
          RowBox[{
           RowBox[{
            RowBox[{
             RowBox[{
              RowBox[{
               RowBox[{
                RowBox[{"EquList", "[", "PmatchX", "]"}], "[", 
                RowBox[{"[", "5", "]"}], "]"}], "/.", "\[Beta]0sub"}], "/.", 
              "\[Beta]H1sub"}], "/.", "\[Beta]H2sub"}], "/.", 
            "\[Beta]H12sub"}], "//", "Simplify"}], "//", "Factor"}], ")"}], 
        "\[Equal]", "0"}], ",", "\[Beta]P1"}], "]"}], "//", "Simplify"}], "//",
     "Flatten"}]}], ";"}]], "Input",
 CellChangeTimes->{{3.6949623121058044`*^9, 3.694962369923112*^9}, 
   3.698063925934202*^9, {3.709293972501696*^9, 3.70929397575176*^9}, 
   3.709294035392109*^9, 3.709294168521419*^9}],

Cell[BoxData[
 RowBox[{
  RowBox[{"\[Beta]P2sub", "=", 
   RowBox[{
    RowBox[{
     RowBox[{"Solve", "[", 
      RowBox[{
       RowBox[{
        RowBox[{"(", 
         RowBox[{
          RowBox[{
           RowBox[{
            RowBox[{
             RowBox[{
              RowBox[{
               RowBox[{
                RowBox[{
                 RowBox[{"EquList", "[", "PmatchX", "]"}], "[", 
                 RowBox[{"[", "7", "]"}], "]"}], "/.", "\[Beta]0sub"}], "/.", 
               "\[Beta]H1sub"}], "/.", "\[Beta]H2sub"}], "/.", 
             "\[Beta]H12sub"}], "/.", "\[Beta]P1sub"}], "//", "Simplify"}], "//",
           "Factor"}], ")"}], "\[Equal]", "0"}], ",", "\[Beta]P2"}], "]"}], "//",
      "Simplify"}], "//", "Flatten"}]}], ";"}]], "Input",
 CellChangeTimes->{{3.69496237950566*^9, 3.6949624114744883`*^9}, 
   3.698063940116835*^9, {3.709293978549962*^9, 3.709293980119032*^9}, 
   3.7092940277067957`*^9, 3.7092941695224733`*^9}],

Cell[BoxData[
 RowBox[{
  RowBox[{"\[Beta]P12sub", "=", 
   RowBox[{
    RowBox[{
     RowBox[{"Solve", "[", 
      RowBox[{
       RowBox[{
        RowBox[{"(", 
         RowBox[{
          RowBox[{
           RowBox[{
            RowBox[{
             RowBox[{
              RowBox[{
               RowBox[{
                RowBox[{
                 RowBox[{
                  RowBox[{"EquList", "[", "PmatchX", "]"}], "[", 
                  RowBox[{"[", "6", "]"}], "]"}], "/.", "\[Beta]0sub"}], "/.",
                 "\[Beta]H1sub"}], "/.", "\[Beta]H2sub"}], "/.", 
              "\[Beta]H12sub"}], "/.", "\[Beta]P1sub"}], "/.", 
            "\[Beta]P2sub"}], "//", "Simplify"}], "//", "Factor"}], ")"}], 
        "\[Equal]", "0"}], ",", "\[Beta]P12"}], "]"}], "//", "Simplify"}], "//",
     "Flatten"}]}], ";"}]], "Input",
 CellChangeTimes->{{3.6949624264413443`*^9, 3.6949624672986813`*^9}, 
   3.69806394234905*^9, {3.709293982896781*^9, 3.7092939859110737`*^9}, 
   3.709294025390381*^9, 3.7092941703221197`*^9}],

Cell[BoxData[
 RowBox[{
  RowBox[{"\[Beta]H1P1sub", "=", 
   RowBox[{
    RowBox[{
     RowBox[{"Solve", "[", 
      RowBox[{
       RowBox[{
        RowBox[{"(", 
         RowBox[{
          RowBox[{
           RowBox[{
            RowBox[{
             RowBox[{
              RowBox[{
               RowBox[{
                RowBox[{
                 RowBox[{
                  RowBox[{
                   RowBox[{"EquList", "[", "PmatchX", "]"}], "[", 
                   RowBox[{"[", "8", "]"}], "]"}], "/.", "\[Beta]0sub"}], "/.",
                  "\[Beta]H1sub"}], "/.", "\[Beta]H2sub"}], "/.", 
               "\[Beta]H12sub"}], "/.", "\[Beta]P1sub"}], "/.", 
             "\[Beta]P2sub"}], "/.", "\[Beta]P12sub"}], "//", "Simplify"}], "//",
           "Factor"}], ")"}], "\[Equal]", "0"}], ",", "\[Beta]H1P1"}], "]"}], 
     "//", "Simplify"}], "//", "Flatten"}]}], ";"}]], "Input",
 CellChangeTimes->{{3.6949624584891777`*^9, 3.694962548507326*^9}, 
   3.698063947533003*^9, {3.70929398914581*^9, 3.709293991138603*^9}, 
   3.7092940234078617`*^9, 3.709294171122328*^9}],

Cell[BoxData[
 RowBox[{
  RowBox[{"\[Beta]H1P2sub", "=", 
   RowBox[{
    RowBox[{
     RowBox[{"Solve", "[", 
      RowBox[{
       RowBox[{
        RowBox[{"(", 
         RowBox[{
          RowBox[{
           RowBox[{
            RowBox[{
             RowBox[{
              RowBox[{
               RowBox[{
                RowBox[{
                 RowBox[{
                  RowBox[{
                   RowBox[{
                    RowBox[{"EquList", "[", "PmatchX", "]"}], "[", 
                    RowBox[{"[", "9", "]"}], "]"}], "/.", "\[Beta]0sub"}], "/.",
                   "\[Beta]H1sub"}], "/.", "\[Beta]H2sub"}], "/.", 
                "\[Beta]H12sub"}], "/.", "\[Beta]P1sub"}], "/.", 
              "\[Beta]P2sub"}], "/.", "\[Beta]P12sub"}], "/.", 
            "\[Beta]H1P1sub"}], "//", "Simplify"}], "//", "Factor"}], ")"}], 
        "\[Equal]", "0"}], ",", "\[Beta]H1P2"}], "]"}], "//", "Simplify"}], "//",
     "Flatten"}]}], ";"}]], "Input",
 CellChangeTimes->{{3.694962543138019*^9, 3.694962617906296*^9}, 
   3.6980639503251123`*^9, {3.709293994077836*^9, 3.709294020090157*^9}, 
   3.709294171858164*^9}],

Cell[BoxData[
 RowBox[{
  RowBox[{"\[Beta]H2P1sub", "=", 
   RowBox[{
    RowBox[{
     RowBox[{"Solve", "[", 
      RowBox[{
       RowBox[{
        RowBox[{"(", 
         RowBox[{
          RowBox[{
           RowBox[{
            RowBox[{
             RowBox[{
              RowBox[{
               RowBox[{
                RowBox[{
                 RowBox[{
                  RowBox[{
                   RowBox[{
                    RowBox[{
                    RowBox[{"EquList", "[", "PmatchX", "]"}], "[", 
                    RowBox[{"[", "10", "]"}], "]"}], "/.", "\[Beta]0sub"}], "/.",
                    "\[Beta]H1sub"}], "/.", "\[Beta]H2sub"}], "/.", 
                 "\[Beta]H12sub"}], "/.", "\[Beta]P1sub"}], "/.", 
               "\[Beta]P2sub"}], "/.", "\[Beta]P12sub"}], "/.", 
             "\[Beta]H1P1sub"}], "/.", "\[Beta]H1P2sub"}], "//", "Simplify"}],
           "//", "Factor"}], ")"}], "\[Equal]", "0"}], ",", "\[Beta]H2P1"}], 
      "]"}], "//", "Simplify"}], "//", "Flatten"}]}], ";"}]], "Input",
 CellChangeTimes->{{3.694962626617794*^9, 3.6949626670521064`*^9}, 
   3.698063954554027*^9, {3.709293998815938*^9, 3.7092940162357807`*^9}, 
   3.709294172882065*^9}],

Cell[BoxData[
 RowBox[{
  RowBox[{"\[Beta]H2P2sub", "=", 
   RowBox[{
    RowBox[{
     RowBox[{"Solve", "[", 
      RowBox[{
       RowBox[{
        RowBox[{"(", 
         RowBox[{
          RowBox[{
           RowBox[{
            RowBox[{
             RowBox[{
              RowBox[{
               RowBox[{
                RowBox[{
                 RowBox[{
                  RowBox[{
                   RowBox[{
                    RowBox[{
                    RowBox[{
                    RowBox[{"EquList", "[", "PmatchX", "]"}], "[", 
                    RowBox[{"[", "11", "]"}], "]"}], "/.", "\[Beta]0sub"}], "/.",
                     "\[Beta]H1sub"}], "/.", "\[Beta]H2sub"}], "/.", 
                  "\[Beta]H12sub"}], "/.", "\[Beta]P1sub"}], "/.", 
                "\[Beta]P2sub"}], "/.", "\[Beta]P12sub"}], "/.", 
              "\[Beta]H1P1sub"}], "/.", "\[Beta]H1P2sub"}], "/.", 
            "\[Beta]H2P1sub"}], "//", "Simplify"}], "//", "Factor"}], ")"}], 
        "\[Equal]", "0"}], ",", "\[Beta]H2P2"}], "]"}], "//", "Simplify"}], "//",
     "Flatten"}]}], ";"}]], "Input",
 CellChangeTimes->{{3.6949626768256655`*^9, 3.6949627001159973`*^9}, 
   3.698063957225103*^9, {3.709294005298695*^9, 3.7092940115629387`*^9}, 
   3.709294174482616*^9}],

Cell["This gives the following solution:", "Text",
 CellChangeTimes->{{3.694962967199274*^9, 3.6949629769268303`*^9}}],

Cell[BoxData[{
 RowBox[{
  RowBox[{"sol", "=", 
   RowBox[{
    RowBox[{
     RowBox[{
      RowBox[{
       RowBox[{
        RowBox[{
         RowBox[{
          RowBox[{
           RowBox[{
            RowBox[{
             RowBox[{
              RowBox[{"Vars2", "/.", "\[Beta]0sub"}], "/.", "\[Beta]H1sub"}], 
             "/.", "\[Beta]H2sub"}], "/.", "\[Beta]H12sub"}], "/.", 
           "\[Beta]P1sub"}], "/.", "\[Beta]P2sub"}], "/.", "\[Beta]P12sub"}], 
        "/.", "\[Beta]H1P1sub"}], "/.", "\[Beta]H1P2sub"}], "/.", 
      "\[Beta]H2P1sub"}], "/.", "\[Beta]H2P2sub"}], "//", "Simplify"}]}], 
  ";"}], "\[IndentingNewLine]", 
 RowBox[{
  RowBox[{"\[Beta]HPmatch", "=", 
   RowBox[{"{", 
    RowBox[{
     RowBox[{"\[Beta]0", "\[Rule]", 
      RowBox[{"sol", "[", 
       RowBox[{"[", "1", "]"}], "]"}]}], ",", 
     RowBox[{"\[Beta]H1", "\[Rule]", " ", 
      RowBox[{"sol", "[", 
       RowBox[{"[", "2", "]"}], "]"}]}], ",", 
     RowBox[{"\[Beta]H2", "\[Rule]", 
      RowBox[{"sol", "[", 
       RowBox[{"[", "3", "]"}], "]"}]}], ",", 
     RowBox[{"\[Beta]H12", "\[Rule]", 
      RowBox[{"sol", "[", 
       RowBox[{"[", "4", "]"}], "]"}]}], ",", 
     RowBox[{"\[Beta]P1", "\[Rule]", 
      RowBox[{"sol", "[", 
       RowBox[{"[", "5", "]"}], "]"}]}], ",", 
     RowBox[{"\[Beta]P2", "\[Rule]", 
      RowBox[{"sol", "[", 
       RowBox[{"[", "6", "]"}], "]"}]}], ",", 
     RowBox[{"\[Beta]P12", "\[Rule]", 
      RowBox[{"sol", "[", 
       RowBox[{"[", "7", "]"}], "]"}]}], ",", 
     RowBox[{"\[Beta]H1P1", "\[Rule]", 
      RowBox[{"sol", "[", 
       RowBox[{"[", "8", "]"}], "]"}]}], ",", 
     RowBox[{"\[Beta]H1P2", "\[Rule]", 
      RowBox[{"sol", "[", 
       RowBox[{"[", "9", "]"}], "]"}]}], ",", 
     RowBox[{"\[Beta]H2P1", "\[Rule]", 
      RowBox[{"sol", "[", 
       RowBox[{"[", "10", "]"}], "]"}]}], ",", 
     RowBox[{"\[Beta]H2P2", "\[Rule]", 
      RowBox[{"sol", "[", 
       RowBox[{"[", "11", "]"}], "]"}]}]}], "}"}]}], ";"}]}], "Input",
 CellChangeTimes->{{3.6949627130847397`*^9, 3.6949627807456093`*^9}, {
   3.6949749769791937`*^9, 3.6949749799393635`*^9}, {3.698063992022869*^9, 
   3.6980639961346607`*^9}, {3.709294071571376*^9, 3.709294094259453*^9}, {
   3.7092953701630507`*^9, 3.709295375989171*^9}, {3.709301741381608*^9, 
   3.709301744920444*^9}, 3.709301775154806*^9}],

Cell[CellGroupData[{

Cell[BoxData[
 RowBox[{"HostPath", "=", 
  RowBox[{"Plot", "[", 
   RowBox[{
    RowBox[{"{", 
     RowBox[{
      RowBox[{
       RowBox[{"\[Beta]0", "/.", "\[Beta]HPmatch"}], "/.", "pars"}], ",", 
      RowBox[{
       RowBox[{"\[Beta]H1", "/.", "\[Beta]HPmatch"}], "/.", "pars"}], ",", 
      RowBox[{
       RowBox[{"\[Beta]H2", "/.", "\[Beta]HPmatch"}], "/.", "pars"}], ",", 
      RowBox[{
       RowBox[{"\[Beta]H12", "/.", "\[Beta]HPmatch"}], "/.", "pars"}], ",", 
      RowBox[{
       RowBox[{"\[Beta]P1", "/.", "\[Beta]HPmatch"}], "/.", "pars"}], ",", 
      RowBox[{
       RowBox[{"\[Beta]P2", "/.", "\[Beta]HPmatch"}], "/.", "pars"}], ",", 
      RowBox[{
       RowBox[{"\[Beta]P12", "/.", "\[Beta]HPmatch"}], "/.", "pars"}], ",", 
      RowBox[{
       RowBox[{"\[Beta]H1P1", "/.", "\[Beta]HPmatch"}], "/.", "pars"}], ",", 
      RowBox[{
       RowBox[{"\[Beta]H1P2", "/.", "\[Beta]HPmatch"}], "/.", "pars"}], ",", 
      RowBox[{
       RowBox[{"\[Beta]H2P1", "/.", "\[Beta]HPmatch"}], "/.", "pars"}], ",", 
      RowBox[{
       RowBox[{"\[Beta]H2P2", "/.", "\[Beta]HPmatch"}], "/.", "pars"}]}], 
     "}"}], ",", 
    RowBox[{"{", 
     RowBox[{"pP", ",", "0", ",", "0.99"}], "}"}], ",", 
    RowBox[{"PlotStyle", "\[Rule]", 
     RowBox[{"{", 
      RowBox[{"Black", ",", "Red", ",", "Red", ",", 
       RowBox[{"Directive", "[", 
        RowBox[{
         RowBox[{"Lighter", "[", "Red", "]"}], ",", "Dashed"}], "]"}], ",", 
       "Blue", ",", "Blue", ",", 
       RowBox[{"Directive", "[", 
        RowBox[{
         RowBox[{"Lighter", "[", "Blue", "]"}], ",", "Dashed"}], "]"}], ",", 
       RowBox[{"Directive", "[", 
        RowBox[{"Purple", ",", "Dashed"}], "]"}], ",", 
       RowBox[{"Directive", "[", 
        RowBox[{"Purple", ",", "Dashed"}], "]"}], ",", 
       RowBox[{"Directive", "[", 
        RowBox[{"Purple", ",", "Dashed"}], "]"}], ",", 
       RowBox[{"Directive", "[", 
        RowBox[{"Purple", ",", "Dashed"}], "]"}]}], "}"}]}]}], 
   "]"}]}]], "Input",
 CellChangeTimes->{{3.706621792323214*^9, 3.7066219222964087`*^9}, {
  3.706622147567236*^9, 3.706622282465704*^9}, {3.7069634458125887`*^9, 
  3.7069634476617317`*^9}, {3.709295286108101*^9, 3.709295351036523*^9}, {
  3.70929538865825*^9, 3.7092954220624447`*^9}, {3.709301756612947*^9, 
  3.7093017660495358`*^9}}],

Cell[BoxData[
 GraphicsBox[{{{}, {}, 
    {GrayLevel[0], AbsoluteThickness[1.6], Opacity[1.], 
     LineBox[CompressedData["
1:eJxTTMoPSmViYGAwAWIQfaiC59byjaF2DGDwwX5ZfM0H0WfN9jA+66PEqSLP
JsP5oZOb5YL2LIHzs/kENsw9tw7O3xSv+VIrfAucb2ewSFRt0044X/vtd4XF
G/fB+aITLy2W5zsE5/PsDLt9YtsRON8k3JNps+FxOD9l4/NtOo9OwvlHG79E
PU85A+fPv6+n/PfWOTj/QE2XTeDhC3D+qSMm8S5Ml+D8G6+2ePyPvgznL7ru
fSR9/RU4v/X/zO0fXl+F83NY9xU6Ol9H+N9t5uJNzTfg/LxUrzmv792E8/W8
hdQvGd+G89lyJmreLLwD5z/KevZp+am7cP61JZ+Mp/Pch/MPX+pillJ5AOfL
OrUH+JxH8Fn842/y5T+E8996LXI1lXmECL9VH6qMjiH47Mul3uxPeQzn35m0
3mGjwBM431ZG4aLRRgT/D8ccrW6/p3D+3idN6e4/EXzuONcHk2c8g/OjjxXZ
uLg+h/PNz1RfaXmG4BeaTjCd0/ICzl/by18lbvASzi9tzvqldAHBt88wiJtU
+wrOT9/A2H1D/TWcLzNt3ed1xxD8y1nH7F8WvYHzxe7uPL5Z+C2cv33TDonQ
jQh+VLmSb1TMOzi/82b63ve/EfylajvEmELfw/kHizkKRNYh+ABTIBEx
      "]]}, 
    {RGBColor[1, 0, 0], AbsoluteThickness[1.6], Opacity[1.], 
     LineBox[CompressedData["
1:eJxTTMoPSmViYGAwAWIQfaiC59byjaF2s2aCwMn9y+JrPog+a7aH8VkfJU4V
eTYZzg+d3CwXtGcJnJ/NJ7Bh7rl1cP6meM2XWuFb4Hw7g0Wiapt2wvnab78r
LN64D84XnXhpsTzfITifZ2fY7RPbjsD5JuGeTJsNj8P5KRufb9N5dBLOP9r4
Jep5yhk4f/59PeW/t87B+QdqumwCD1+A808dMYl3YboE5994tcXjf/RlOH/R
de8j6euvwPmt/2du//D6Kpyfw7qv0NH5OsL/bjMXb2q+AefnpXrNeX3vJpyv
5y2kfsn4NpzPljNR82bhHTj/UdazT8tP3YXzry35ZDyd5z6cf/hSF7OUygM4
X9apPcDnPILP4h9/ky//IZz/1muRq6nMI0T4rfpQZXQMwWdfLvVmf8pjOP/O
pPUOGwWewPm2MgoXjTYi+H845mh1+z2F8/c+aUp3/4ngc8e5Ppg84xmcH32s
yMbF9Tmcb36m+krLMwS/0HSC6ZyWF3D+2l7+KnGDl3B+aXPWL6ULCL59hkHc
pNpXcH76BsbuG+qv4XyZaes+rzuG4F/OOmb/sugNnC92d+fxzcJv4fztm3ZI
hG5E8KPKlXyjYt7B+Z030/e+/43gL1XbIcYU+h7OP1jMUSCyDsEHAMXS3fE=

      "]]}, 
    {RGBColor[1, 0, 0], AbsoluteThickness[1.6], Opacity[1.], 
     LineBox[CompressedData["
1:eJxTTMoPSmViYGAwAWIQfaiC59byjaF2f1d+vOSbtGD/sviaD6LPmu1hfNZH
iVNFnk2G80MnN8sF7VkC52fzCWyYe24dnL8pXvOlVvgWON/OYJGo2qadcL72
2+8Kizfug/NFJ15aLM93CM7n2Rl2+8S2I3C+Sbgn02bD43B+ysbn23QenYTz
jzZ+iXqecgbOn39fT/nvrXNw/oGaLpvAwxfg/FNHTOJdmC7B+TdebfH4H30Z
zl903ftI+vorcH7r/5nbP7y+CufnsO4rdHS+jvC/28zFm5pvwPl5qV5zXt+7
CefreQupXzK+Deez5UzUvFl4B85/lPXs0/JTd+H8a0s+GU/nuQ/nH77UxSyl
8gDOl3VqD/A5j+Cz+Mff5Mt/COe/9VrkairzCBF+qz5UGR1D8NmXS73Zn/IY
zr8zab3DRoEncL6tjMJFo40I/h+OOVrdfk/h/L1PmtLdfyL43HGuDybPeAbn
Rx8rsnFxfQ7nm5+pvtLyDMEvNJ1gOqflBZy/tpe/StzgJZxf2pz1S+kCgm+f
YRA3qfYVnJ++gbH7hvprOF9m2rrP644h+Jezjtm/LHoD54vd3Xl8s/BbOH/7
ph0SoRsR/KhyJd+omHdwfufN9L3vfyP4S9V2iDGFvofzDxZzFIisQ/ABMWzv
0Q==
      "]]}, 
    {RGBColor[1, 
      NCache[
       Rational[1, 3], 0.3333333333333333], 
      NCache[
       Rational[1, 3], 0.3333333333333333]], AbsoluteThickness[1.6], Opacity[
     1.], Dashing[{Small, Small}], LineBox[CompressedData["
1:eJxTTMoPSmViYGAwAWIQfaiC59byjaF2NSLr3B9WHdm/LL7mg+izZnsYn/VR
4lSRZ5Ph/NDJzXJBe5bA+dl8AhvmnlsH52+K13ypFb4FzrczWCSqtmknnK/9
9rvC4o374HzRiZcWy/MdgvN5dobdPrHtCJxvEu7JtNnwOJyfsvH5Np1HJ+H8
o41fop6nnIHz59/XU/576xycf6Cmyybw8AU4/9QRk3gXpktw/o1XWzz+R1+G
8xdd9z6Svv4KnN/6f+b2D6+vwvk5rPsKHZ2vI/zvNnPxpuYbcH5eqtec1/du
wvl63kLql4xvw/lsORM1bxbegfMfZT37tPzUXTj/2pJPxtN57sP5hy91MUup
PIDzZZ3aA3zOI/gs/vE3+fIfwvlvvRa5mso8QoTfqg9VRscQfPblUm/2pzyG
8+9MWu+wUeAJnG8ro3DRaCOC/4djjla331M4f++TpnT3nwg+d5zrg8kznsH5
0ceKbFxcn8P55meqr7Q8Q/ALTSeYzml5Aeev7eWvEjd4CeeXNmf9UrqA4Ntn
GMRNqn0F56dvYOy+of4azpeZtu7zumMI/uWsY/Yvi97A+WJ3dx7fLPwWzt++
aYdE6EYEP6pcyTcq5h2c33kzfe/73wj+UrUdYkyh7+H8g8UcBSLrEHwA47i3
wQ==
      "]]}, 
    {RGBColor[0, 0, 1], AbsoluteThickness[1.6], Opacity[1.], 
     LineBox[CompressedData["
1:eJxTTMoPSmViYGAwAWIQfaiC59byjaF2njxM2u1iO/cvi6/5IPqs2R7GZ32U
OFXk2WQ4P3Rys1zQniVwfjafwIa559bB+ZviNV9qhW+B8+0MFomqbdoJ52u/
/a6weOM+OF904qXF8nyH4HyenWG3T2w7AuebhHsybTY8DuenbHy+TefRSTj/
aOOXqOcpZ+D8+ff1lP/eOgfnH6jpsgk8fAHOP3XEJN6F6RKcf+PVFo//0Zfh
/EXXvY+kr78C57f+n7n9w+urcH4O675CR+frCP+7zVy8qfkGnJ+X6jXn9b2b
cL6et5D6JePbcD5bzkTNm4V34PxHWc8+LT91F86/tuST8XSe+3D+4UtdzFIq
D+B8Waf2AJ/zCD6Lf/xNvvyHcP5br0WupjKPEOG36kOV0TEEn3251Jv9KY/h
/DuT1jtsFHgC59vKKFw02ojg/+GYo9Xt9xTO3/ukKd39J4LPHef6YPKMZ3B+
9LEiGxfX53C++ZnqKy3PEPxC0wmmc1pewPlre/mrxA1ewvmlzVm/lC4g+PYZ
BnGTal/B+ekbGLtvqL+G82Wmrfu87hiCfznrmP3Lojdwvtjdncc3C7+F87dv
2iERuhHBjypX8o2KeQfnd95M3/v+N4K/VG2HGFPoezj/YDFHgcg6BB8AGZZa
UQ==
      "]]}, 
    {RGBColor[0, 0, 1], AbsoluteThickness[1.6], Opacity[1.], 
     LineBox[CompressedData["
1:eJxTTMoPSmViYGAwAWIQfaiC59byjaF2s2aCwMn9y+JrPog+a7aH8VkfJU4V
eTYZzg+d3CwXtGcJnJ/NJ7Bh7rl1cP6meM2XWuFb4Hw7g0Wiapt2wvnab78r
LN64D84XnXhpsTzfITifZ2fY7RPbjsD5JuGeTJsNj8P5KRufb9N5dBLOP9r4
Jep5yhk4f/59PeW/t87B+QdqumwCD1+A808dMYl3YboE5994tcXjf/RlOH/R
de8j6euvwPmt/2du//D6Kpyfw7qv0NH5OsL/bjMXb2q+AefnpXrNeX3vJpyv
5y2kfsn4NpzPljNR82bhHTj/UdazT8tP3YXzry35ZDyd5z6cf/hSF7OUygM4
X9apPcDnPILP4h9/ky//IZz/1muRq6nMI0T4rfpQZXQMwWdfLvVmf8pjOP/O
pPUOGwWewPm2MgoXjTYi+H845mh1+z2F8/c+aUp3/4ngc8e5Ppg84xmcH32s
yMbF9Tmcb36m+krLMwS/0HSC6ZyWF3D+2l7+KnGDl3B+aXPWL6ULCL59hkHc
pNpXcH76BsbuG+qv4XyZaes+rzuG4F/OOmb/sugNnC92d+fxzcJv4fztm3ZI
hG5E8KPKlXyjYt7B+Z030/e+/43gL1XbIcYU+h7OP1jMUSCyDsEHAMXS3fE=

      "]]}, 
    {RGBColor[
      NCache[
       Rational[1, 3], 0.3333333333333333], 
      NCache[
       Rational[1, 3], 0.3333333333333333], 1], AbsoluteThickness[1.6], 
     Opacity[1.], Dashing[{Small, Small}], LineBox[CompressedData["
1:eJxTTMoPSmViYGAwAWIQfaiC59byjaF2rwN3yLW+vrh/WXzNB9FnzfYwPuuj
xKkizybD+aGTm+WC9iyB87P5BDbMPbcOzt8Ur/lSK3wLnG9nsEhUbdNOOF/7
7XeFxRv3wfmiEy8tluc7BOfz7Ay7fWLbETjfJNyTabPhcTg/ZePzbTqPTsL5
Rxu/RD1POQPnz7+vp/z31jk4/0BNl03g4Qtw/qkjJvEuTJfg/Buvtnj8j74M
5y+67n0kff0VOL/1/8ztH15fhfNzWPcVOjpfR/jfbebiTc034Py8VK85r+/d
hPP1vIXULxnfhvPZciZq3iy8A+c/ynr2afmpu3D+tSWfjKfz3IfzD1/qYpZS
eQDnyzq1B/icR/BZ/ONv8uU/hPPfei1yNZV5hAi/VR+qjI4h+OzLpd7sT3kM
59+ZtN5ho8ATON9WRuGi0UYE/w/HHK1uv6dw/t4nTenuPxF87jjXB5NnPIPz
o48V2bi4Pofzzc9UX2l5huAXmk4wndPyAs5f28tfJW7wEs4vbc76pXQBwbfP
MIibVPsKzk/fwNh9Q/01nC8zbd3ndccQ/MtZx+xfFr2B88Xu7jy+WfgtnL99
0w6J0I0IflS5km9UzDs4v/Nm+t73vxH8pWo7xJhC38P5B4s5CkTWIfgAe0rb
TQ==
      "]]}, 
    {RGBColor[0.5, 0, 0.5], AbsoluteThickness[1.6], Opacity[1.], 
     Dashing[{Small, Small}], LineBox[CompressedData["
1:eJxTTMoPSmViYGAwAWIQfaiC59byjaF2rwN3yLW+vmi/LL7mg+izZnsYn/VR
4lSRZ5Ph/NDJzXJBe5bA+dl8AhvmnlsH52+K13ypFb4FzrczWCSqtmknnK/9
9rvC4o374HzRiZcWy/MdgvN5dobdPrHtCJxvEu7JtNnwOJyfsvH5Np1HJ+H8
o41fop6nnIHz59/XU/576xycf6Cmyybw8AU4/9QRk3gXpktw/o1XWzz+R1+G
8xdd9z6Svv4KnN/6f+b2D6+vwvk5rPsKHZ2vI/zvNnPxpuYbcH5eqtec1/du
wvl63kLql4xvw/lsORM1bxbegfMfZT37tPzUXTj/2pJPxtN57sP5hy91MUup
PIDzZZ3aA3zOI/gs/vE3+fIfwvlvvRa5mso8QoTfqg9VRscQfPblUm/2pzyG
8+9MWu+wUeAJnG8ro3DRaCOC/4djjla331M4f++TpnT3nwg+d5zrg8kznsH5
0ceKbFxcn8P55meqr7Q8Q/ALTSeYzml5Aeev7eWvEjd4CeeXNmf9UrqA4Ntn
GMRNqn0F56dvYOy+of4azpeZtu7zumMI/uWsY/Yvi97A+WJ3dx7fLPwWzt++
aYdE6EYEP6pcyTcq5h2c33kzfe/73wj+UrUdYkyh7+H8g8UcBSLrEHwA7tTB
TQ==
      "]]}, 
    {RGBColor[0.5, 0, 0.5], AbsoluteThickness[1.6], Opacity[1.], 
     Dashing[{Small, Small}], LineBox[CompressedData["
1:eJxTTMoPSmViYGAwAWIQfaiC59byjaF2s2aCwE37ZfE1H0SfNdvD+KyPEqeK
PJsM54dObpYL2rMEzs/mE9gw99w6OH9TvOZLrfAtcL6dwSJRtU074Xztt98V
Fm/cB+eLTry0WJ7vEJzPszPs9oltR+B8k3BPps2Gx+H8lI3Pt+k8OgnnH238
EvU85QycP/++nvLfW+fg/AM1XTaBhy/A+aeOmMS7MF2C82+82uLxP/oynL/o
uveR9PVX4PzW/zO3f3h9Fc7PYd1X6Oh8HeF/t5mLNzXfgPPzUr3mvL53E87X
8xZSv2R8G85ny5moebPwDpz/KOvZp+Wn7sL515Z8Mp7Ocx/OP3ypi1lK5QGc
L+vUHuBzHsFn8Y+/yZf/EM5/67XI1VTmESL8Vn2oMjqG4LMvl3qzP+UxnH9n
0nqHjQJP4HxbGYWLRhsR/D8cc7S6/Z7C+XufNKW7/0TwueNcH0ye8QzOjz5W
ZOPi+hzONz9TfaXlGYJfaDrBdE7LCzh/bS9/lbjBSzi/tDnrl9IFBN8+wyBu
Uu0rOD99A2P3DfXXcL7MtHWf1x1D8C9nHbN/WfQGzhe7u/P4ZuG3cP72TTsk
Qjci+FHlSr5RMe/g/M6b6Xvf/0bwl6rtEGMKfQ/nHyzmKBBZh+ADAG42xzE=

      "]]}, 
    {RGBColor[0.5, 0, 0.5], AbsoluteThickness[1.6], Opacity[1.], 
     Dashing[{Small, Small}], LineBox[CompressedData["
1:eJxTTMoPSmViYGAwAWIQfaiC59byjaF2FS/VDDnW7LFfFl/zQfRZsz2Mz/oo
carIs8lwfujkZrmgPUvg/Gw+gQ1zz62D8zfFa77UCt8C59sZLBJV27QTztd+
+11h8cZ9cL7oxEuL5fkOwfk8O8Nun9h2BM43Cfdk2mx4HM5P2fh8m86jk3D+
0cYvUc9TzsD58+/rKf+9dQ7OP1DTZRN4+AKcf+qISbwL0yU4/8arLR7/oy/D
+Yuuex9JX38Fzm/9P3P7h9dX4fwc1n2Fjs7XEf53m7l4U/MNOD8v1WvO63s3
4Xw9byH1S8a34Xy2nImaNwvvwPmPsp59Wn7qLpx/bckn4+k89+H8w5e6mKVU
HsD5sk7tAT7nEXwW//ibfPkP4fy3XotcTWUeIcJv1Ycqo2MIPvtyqTf7Ux7D
+XcmrXfYKPAEzreVUbhotBHB/8MxR6vb7ymcv/dJU7r7TwSfO871weQZz+D8
6GNFNi6uz+F88zPVV1qeIfiFphNM57S8gPPX9vJXiRu8hPNLm7N+KV1A8O0z
DOIm1b6C89M3MHbfUH8N58tMW/d53TEE/3LWMfuXRW/gfLG7O49vFn4L52/f
tEMidCOCH1Wu5BsV8w7O77yZvvf9bwR/qdoOMabQ93D+wWKOApF1CD4AB6WE
kQ==
      "]]}, 
    {RGBColor[0.5, 0, 0.5], AbsoluteThickness[1.6], Opacity[1.], 
     Dashing[{Small, Small}], LineBox[CompressedData["
1:eJxTTMoPSmViYGAwAWIQfaiC59byjaF2NSLr3B9WHbFfFl/zQfRZsz2Mz/oo
carIs8lwfujkZrmgPUvg/Gw+gQ1zz62D8zfFa77UCt8C59sZLBJV27QTztd+
+11h8cZ9cL7oxEuL5fkOwfk8O8Nun9h2BM43Cfdk2mx4HM5P2fh8m86jk3D+
0cYvUc9TzsD58+/rKf+9dQ7OP1DTZRN4+AKcf+qISbwL0yU4/8arLR7/oy/D
+Yuuex9JX38Fzm/9P3P7h9dX4fwc1n2Fjs7XEf53m7l4U/MNOD8v1WvO63s3
4Xw9byH1S8a34Xy2nImaNwvvwPmPsp59Wn7qLpx/bckn4+k89+H8w5e6mKVU
HsD5sk7tAT7nEXwW//ibfPkP4fy3XotcTWUeIcJv1Ycqo2MIPvtyqTf7Ux7D
+XcmrXfYKPAEzreVUbhotBHB/8MxR6vb7ymcv/dJU7r7TwSfO871weQZz+D8
6GNFNi6uz+F88zPVV1qeIfiFphNM57S8gPPX9vJXiRu8hPNLm7N+KV1A8O0z
DOIm1b6C89M3MHbfUH8N58tMW/d53TEE/3LWMfuXRW/gfLG7O49vFn4L52/f
tEMidCOCH1Wu5BsV8w7O77yZvvf9bwR/qdoOMabQ93D+wWKOApF1CD4AV1Gd
wQ==
      "]]}}, {}, {}},
  AspectRatio->NCache[GoldenRatio^(-1), 0.6180339887498948],
  Axes->{True, True},
  AxesLabel->{None, None},
  AxesOrigin->{0, 0},
  DisplayFunction->Identity,
  Frame->{{False, False}, {False, False}},
  FrameLabel->{{None, None}, {None, None}},
  FrameTicks->{{Automatic, Automatic}, {Automatic, Automatic}},
  GridLines->{None, None},
  GridLinesStyle->Directive[
    GrayLevel[0.5, 0.4]],
  ImagePadding->All,
  Method->{
   "DefaultBoundaryStyle" -> Automatic, "DefaultMeshStyle" -> 
    AbsolutePointSize[6], "ScalingFunctions" -> None, 
    "CoordinatesToolOptions" -> {"DisplayFunction" -> ({
        (Part[{{Identity, Identity}, {Identity, Identity}}, 1, 2][#]& )[
         Part[#, 1]], 
        (Part[{{Identity, Identity}, {Identity, Identity}}, 2, 2][#]& )[
         Part[#, 2]]}& ), "CopiedValueFunction" -> ({
        (Part[{{Identity, Identity}, {Identity, Identity}}, 1, 2][#]& )[
         Part[#, 1]], 
        (Part[{{Identity, Identity}, {Identity, Identity}}, 2, 2][#]& )[
         Part[#, 2]]}& )}},
  PlotRange->{{0, 0.99}, {-0.27999999999999997`, 1.}},
  PlotRangeClipping->True,
  PlotRangePadding->{{
     Scaled[0.02], 
     Scaled[0.02]}, {
     Scaled[0.05], 
     Scaled[0.05]}},
  Ticks->{Automatic, Automatic}]], "Output",
 CellChangeTimes->{{3.706621825241982*^9, 3.706621837727253*^9}, {
   3.706621874194006*^9, 3.706621922741033*^9}, 3.706622229129335*^9, {
   3.70662227208261*^9, 3.706622283153955*^9}, 3.70696365179469*^9, 
   3.709295351743487*^9, {3.709295406122242*^9, 3.7092954237187557`*^9}, 
   3.709301777613057*^9, 3.717760101268846*^9}]
}, Open  ]]
}, Closed]],

Cell[CellGroupData[{

Cell["Matching-Alleles Model", "Section",
 CellChangeTimes->{{3.709294446352007*^9, 3.7092944521117983`*^9}}],

Cell[BoxData[
 RowBox[{
  RowBox[{"\[Beta]H2P2sub", "=", 
   RowBox[{"FullSimplify", "[", 
    RowBox[{"Flatten", "[", 
     RowBox[{"Solve", "[", 
      RowBox[{
       RowBox[{
        RowBox[{
         RowBox[{"EquList", "[", "PmamX", "]"}], "[", 
         RowBox[{"[", "11", "]"}], "]"}], "\[Equal]", "0"}], ",", 
       "\[Beta]H2P2"}], "]"}], "]"}], "]"}]}], ";"}]], "Input",
 CellChangeTimes->{{3.706619230625145*^9, 3.706619329977632*^9}, {
   3.706619613233756*^9, 3.7066196139313593`*^9}, {3.7092945125591307`*^9, 
   3.70929455139808*^9}, 3.709295447682313*^9}],

Cell[BoxData[
 RowBox[{
  RowBox[{"\[Beta]H2P1sub", "=", 
   RowBox[{"FullSimplify", "[", 
    RowBox[{"Flatten", "[", 
     RowBox[{"Solve", "[", 
      RowBox[{
       RowBox[{
        RowBox[{"Simplify", "[", 
         RowBox[{
          RowBox[{
           RowBox[{"EquList", "[", "PmamX", "]"}], "[", 
           RowBox[{"[", "3", "]"}], "]"}], "/.", "\[Beta]H2P2sub"}], "]"}], 
        "\[Equal]", "0"}], ",", "\[Beta]H2P1"}], "]"}], "]"}], "]"}]}], 
  ";"}]], "Input",
 CellChangeTimes->{{3.706619307969562*^9, 3.706619399431243*^9}, {
   3.706619518364073*^9, 3.706619608066916*^9}, {3.706619732099801*^9, 
   3.7066197447082*^9}, {3.709294580003631*^9, 3.7092946132713537`*^9}, 
   3.709295453657061*^9}],

Cell[BoxData[
 RowBox[{
  RowBox[{"\[Beta]H1sub", "=", 
   RowBox[{"FullSimplify", "[", 
    RowBox[{"Flatten", "[", 
     RowBox[{"Solve", "[", 
      RowBox[{
       RowBox[{
        RowBox[{"Simplify", "[", 
         RowBox[{
          RowBox[{
           RowBox[{
            RowBox[{"EquList", "[", "PmamX", "]"}], "[", 
            RowBox[{"[", "4", "]"}], "]"}], "/.", "\[Beta]H2P2sub"}], "/.", 
          "\[Beta]H2P1sub"}], "]"}], "\[Equal]", "0"}], ",", "\[Beta]H1"}], 
      "]"}], "]"}], "]"}]}], ";"}]], "Input",
 CellChangeTimes->{{3.7066196351069*^9, 3.706619643093315*^9}, {
   3.706619682442004*^9, 3.706619762528652*^9}, {3.706619804645939*^9, 
   3.7066198857042933`*^9}, {3.709294629607905*^9, 3.709294648316972*^9}, 
   3.7092954570650063`*^9}],

Cell[BoxData[
 RowBox[{
  RowBox[{"\[Beta]H12sub", "=", 
   RowBox[{"FullSimplify", "[", 
    RowBox[{"Flatten", "[", 
     RowBox[{"Solve", "[", 
      RowBox[{
       RowBox[{
        RowBox[{"Factor", "[", 
         RowBox[{
          RowBox[{
           RowBox[{
            RowBox[{
             RowBox[{"EquList", "[", "PmamX", "]"}], "[", 
             RowBox[{"[", "2", "]"}], "]"}], "/.", "\[Beta]H2P2sub"}], "/.", 
           "\[Beta]H2P1sub"}], "/.", "\[Beta]H1sub"}], "]"}], "\[Equal]", 
        "0"}], ",", "\[Beta]H12"}], "]"}], "]"}], "]"}]}], ";"}]], "Input",
 CellChangeTimes->{{3.7066198936618547`*^9, 3.70662001667992*^9}, {
   3.709294663877186*^9, 3.709294684553336*^9}, 3.709295458865047*^9}],

Cell[BoxData[
 RowBox[{
  RowBox[{"\[Beta]P2sub", "=", 
   RowBox[{"FullSimplify", "[", 
    RowBox[{"Flatten", "[", 
     RowBox[{"Solve", "[", 
      RowBox[{
       RowBox[{
        RowBox[{"Factor", "[", 
         RowBox[{
          RowBox[{
           RowBox[{
            RowBox[{
             RowBox[{
              RowBox[{"EquList", "[", "PmamX", "]"}], "[", 
              RowBox[{"[", "1", "]"}], "]"}], "/.", "\[Beta]H2P2sub"}], "/.", 
            "\[Beta]H2P1sub"}], "/.", "\[Beta]H1sub"}], "/.", 
          "\[Beta]H12sub"}], "]"}], "\[Equal]", "0"}], ",", "\[Beta]P2"}], 
      "]"}], "]"}], "]"}]}], ";"}]], "Input",
 CellChangeTimes->{{3.7066200578083067`*^9, 3.706620256642494*^9}, {
   3.709294695153234*^9, 3.709294714101762*^9}, 3.709295460672949*^9}],

Cell[BoxData[
 RowBox[{
  RowBox[{"\[Beta]P1sub", "=", 
   RowBox[{"FullSimplify", "[", 
    RowBox[{"Flatten", "[", 
     RowBox[{"Solve", "[", 
      RowBox[{
       RowBox[{
        RowBox[{"Factor", "[", 
         RowBox[{
          RowBox[{
           RowBox[{
            RowBox[{
             RowBox[{
              RowBox[{
               RowBox[{"EquList", "[", "PmamX", "]"}], "[", 
               RowBox[{"[", "6", "]"}], "]"}], "/.", "\[Beta]H2P2sub"}], "/.",
              "\[Beta]H2P1sub"}], "/.", "\[Beta]H1sub"}], "/.", 
           "\[Beta]H12sub"}], "/.", "\[Beta]P2sub"}], "]"}], "\[Equal]", 
        "0"}], ",", "\[Beta]P1"}], "]"}], "]"}], "]"}]}], ";"}]], "Input",
 CellChangeTimes->{{3.706620137979308*^9, 3.706620146925427*^9}, {
   3.7066201797651367`*^9, 3.706620180365019*^9}, {3.706620224068151*^9, 
   3.7066202246585608`*^9}, {3.706620261224371*^9, 3.706620314292984*^9}, {
   3.706620453094655*^9, 3.7066205223057003`*^9}, {3.70929472457365*^9, 
   3.7092947435701523`*^9}, 3.7092954625530863`*^9}],

Cell[BoxData[
 RowBox[{
  RowBox[{"\[Beta]H1P2sub", "=", 
   RowBox[{"FullSimplify", "[", 
    RowBox[{"Flatten", "[", 
     RowBox[{"Solve", "[", 
      RowBox[{
       RowBox[{
        RowBox[{"Factor", "[", 
         RowBox[{
          RowBox[{
           RowBox[{
            RowBox[{
             RowBox[{
              RowBox[{
               RowBox[{
                RowBox[{"EquList", "[", "PmamX", "]"}], "[", 
                RowBox[{"[", "7", "]"}], "]"}], "/.", "\[Beta]H2P2sub"}], "/.",
               "\[Beta]H2P1sub"}], "/.", "\[Beta]H1sub"}], "/.", 
            "\[Beta]H12sub"}], "/.", "\[Beta]P2sub"}], "/.", "\[Beta]P1sub"}],
          "]"}], "\[Equal]", "0"}], ",", "\[Beta]H1P2"}], "]"}], "]"}], 
    "]"}]}], ";"}]], "Input",
 CellChangeTimes->{{3.706620373163031*^9, 3.706620374058247*^9}, {
   3.706620436371553*^9, 3.7066204485214157`*^9}, {3.706620482752696*^9, 
   3.706620484740327*^9}, {3.706620528687271*^9, 3.706620545174066*^9}, {
   3.706620581371059*^9, 3.706620582669853*^9}, {3.706620623590515*^9, 
   3.706620635260358*^9}, {3.706620713156391*^9, 3.7066207952395782`*^9}, {
   3.7092947566661053`*^9, 3.709294798357171*^9}, 3.709295464807672*^9}],

Cell[BoxData[
 RowBox[{
  RowBox[{"\[Beta]P12sub", "=", 
   RowBox[{"FullSimplify", "[", 
    RowBox[{"Flatten", "[", 
     RowBox[{"Solve", "[", 
      RowBox[{
       RowBox[{
        RowBox[{"Factor", "[", 
         RowBox[{
          RowBox[{
           RowBox[{
            RowBox[{
             RowBox[{
              RowBox[{
               RowBox[{
                RowBox[{
                 RowBox[{"EquList", "[", "PmamX", "]"}], "[", 
                 RowBox[{"[", "5", "]"}], "]"}], "/.", "\[Beta]H2P2sub"}], "/.",
                "\[Beta]H2P1sub"}], "/.", "\[Beta]H1sub"}], "/.", 
             "\[Beta]H12sub"}], "/.", "\[Beta]P2sub"}], "/.", 
           "\[Beta]P1sub"}], "/.", "\[Beta]H1P2sub"}], "]"}], "\[Equal]", 
        "0"}], ",", "\[Beta]P12"}], "]"}], "]"}], "]"}]}], ";"}]], "Input",
 CellChangeTimes->{{3.706620642050988*^9, 3.7066206906629667`*^9}, {
   3.7066207258097973`*^9, 3.706620868291669*^9}, {3.7092948118827343`*^9, 
   3.709294856653665*^9}, 3.70929546763172*^9}],

Cell[BoxData[
 RowBox[{
  RowBox[{"\[Beta]H1P1sub", "=", 
   RowBox[{"FullSimplify", "[", 
    RowBox[{"Flatten", "[", 
     RowBox[{"Solve", "[", 
      RowBox[{
       RowBox[{
        RowBox[{"Factor", "[", 
         RowBox[{
          RowBox[{
           RowBox[{
            RowBox[{
             RowBox[{
              RowBox[{
               RowBox[{
                RowBox[{
                 RowBox[{
                  RowBox[{"EquList", "[", "PmamX", "]"}], "[", 
                  RowBox[{"[", "9", "]"}], "]"}], "/.", "\[Beta]H2P2sub"}], "/.",
                 "\[Beta]H2P1sub"}], "/.", "\[Beta]H1sub"}], "/.", 
              "\[Beta]H12sub"}], "/.", "\[Beta]P2sub"}], "/.", 
            "\[Beta]P1sub"}], "/.", "\[Beta]H1P2sub"}], "/.", 
          "\[Beta]P12sub"}], "]"}], "\[Equal]", "0"}], ",", "\[Beta]H1P1"}], 
      "]"}], "]"}], "]"}]}], ";"}]], "Input",
 CellChangeTimes->{{3.70662087582129*^9, 3.7066208794161863`*^9}, {
   3.7066209521350107`*^9, 3.7066210125564632`*^9}, {3.7066210530143433`*^9, 
   3.7066210537356853`*^9}, {3.706621092207973*^9, 3.706621111454197*^9}, {
   3.709294872515345*^9, 3.709294903080702*^9}, 3.7092954698093357`*^9}],

Cell[BoxData[
 RowBox[{
  RowBox[{"\[Beta]0sub", "=", 
   RowBox[{"FullSimplify", "[", 
    RowBox[{"Flatten", "[", 
     RowBox[{"Solve", "[", 
      RowBox[{
       RowBox[{
        RowBox[{"Factor", "[", 
         RowBox[{
          RowBox[{
           RowBox[{
            RowBox[{
             RowBox[{
              RowBox[{
               RowBox[{
                RowBox[{
                 RowBox[{
                  RowBox[{
                   RowBox[{"EquList", "[", "PmamX", "]"}], "[", 
                   RowBox[{"[", "8", "]"}], "]"}], "/.", "\[Beta]H2P2sub"}], "/.",
                  "\[Beta]H2P1sub"}], "/.", "\[Beta]H1sub"}], "/.", 
               "\[Beta]H12sub"}], "/.", "\[Beta]P2sub"}], "/.", 
             "\[Beta]P1sub"}], "/.", "\[Beta]H1P2sub"}], "/.", 
           "\[Beta]P12sub"}], "/.", "\[Beta]H1P1sub"}], "]"}], "\[Equal]", 
        "0"}], ",", "\[Beta]0"}], "]"}], "]"}], "]"}]}], ";"}]], "Input",
 CellChangeTimes->{{3.706621025648016*^9, 3.706621033320586*^9}, {
   3.706621073761795*^9, 3.706621155767417*^9}, {3.706621231592639*^9, 
   3.706621232611096*^9}, {3.706621275507875*^9, 3.706621277140648*^9}, {
   3.709294915607566*^9, 3.70929494788396*^9}, 3.709295472352058*^9}],

Cell[BoxData[
 RowBox[{
  RowBox[{"\[Beta]H2sub", "=", 
   RowBox[{"FullSimplify", "[", 
    RowBox[{"Flatten", "[", 
     RowBox[{"Solve", "[", 
      RowBox[{
       RowBox[{
        RowBox[{"Factor", "[", 
         RowBox[{
          RowBox[{"Simplify", "[", 
           RowBox[{
            RowBox[{
             RowBox[{
              RowBox[{
               RowBox[{
                RowBox[{
                 RowBox[{
                  RowBox[{
                   RowBox[{
                    RowBox[{
                    RowBox[{"EquList", "[", "PmamX", "]"}], "[", 
                    RowBox[{"[", "10", "]"}], "]"}], "/.", "\[Beta]H2P2sub"}],
                    "/.", "\[Beta]H2P1sub"}], "/.", "\[Beta]H1sub"}], "/.", 
                 "\[Beta]H12sub"}], "/.", "\[Beta]P2sub"}], "/.", 
               "\[Beta]P1sub"}], "/.", "\[Beta]H1P2sub"}], "/.", 
             "\[Beta]P12sub"}], "/.", "\[Beta]H1P1sub"}], "]"}], "/.", 
          "\[Beta]0sub"}], "]"}], "\[Equal]", "0"}], ",", "\[Beta]H2"}], 
      "]"}], "]"}], "]"}]}], ";"}]], "Input",
 CellChangeTimes->{{3.706621173402528*^9, 3.7066213005482607`*^9}, {
   3.709294976728303*^9, 3.70929500030125*^9}, 3.7092954751597853`*^9}],

Cell[BoxData[{
 RowBox[{
  RowBox[{"sol", "=", 
   RowBox[{"Simplify", "[", 
    RowBox[{
     RowBox[{
      RowBox[{
       RowBox[{
        RowBox[{
         RowBox[{
          RowBox[{
           RowBox[{
            RowBox[{
             RowBox[{
              RowBox[{"Vars2", "/.", "\[Beta]H2P2sub"}], "/.", 
              "\[Beta]H2P1sub"}], "/.", "\[Beta]H1sub"}], "/.", 
            "\[Beta]H12sub"}], "/.", "\[Beta]P2sub"}], "/.", "\[Beta]P1sub"}],
          "/.", "\[Beta]H1P2sub"}], "/.", "\[Beta]P12sub"}], "/.", 
       "\[Beta]H1P1sub"}], "/.", "\[Beta]0sub"}], "/.", "\[Beta]H2sub"}], 
    "]"}]}], ";"}], "\[IndentingNewLine]", 
 RowBox[{
  RowBox[{"\[Beta]HPmam", "=", 
   RowBox[{"{", 
    RowBox[{
     RowBox[{"\[Beta]0", "\[Rule]", 
      RowBox[{"sol", "[", 
       RowBox[{"[", "1", "]"}], "]"}]}], ",", 
     RowBox[{"\[Beta]H1", "\[Rule]", 
      RowBox[{"sol", "[", 
       RowBox[{"[", "2", "]"}], "]"}]}], ",", 
     RowBox[{"\[Beta]H2", "\[Rule]", 
      RowBox[{"sol", "[", 
       RowBox[{"[", "3", "]"}], "]"}]}], ",", 
     RowBox[{"\[Beta]H12", "\[Rule]", 
      RowBox[{"sol", "[", 
       RowBox[{"[", "4", "]"}], "]"}]}], ",", 
     RowBox[{"\[Beta]P1", "\[Rule]", 
      RowBox[{"sol", "[", 
       RowBox[{"[", "5", "]"}], "]"}]}], ",", 
     RowBox[{"\[Beta]P2", "\[Rule]", 
      RowBox[{"sol", "[", 
       RowBox[{"[", "6", "]"}], "]"}]}], ",", 
     RowBox[{"\[Beta]P12", "\[Rule]", 
      RowBox[{"sol", "[", 
       RowBox[{"[", "7", "]"}], "]"}]}], ",", 
     RowBox[{"\[Beta]H1P1", "\[Rule]", 
      RowBox[{"sol", "[", 
       RowBox[{"[", "8", "]"}], "]"}]}], ",", 
     RowBox[{"\[Beta]H1P2", "\[Rule]", 
      RowBox[{"sol", "[", 
       RowBox[{"[", "9", "]"}], "]"}]}], ",", 
     RowBox[{"\[Beta]H2P1", "\[Rule]", 
      RowBox[{"sol", "[", 
       RowBox[{"[", "10", "]"}], "]"}]}], ",", 
     RowBox[{"\[Beta]H2P2", "\[Rule]", 
      RowBox[{"sol", "[", 
       RowBox[{"[", "11", "]"}], "]"}]}]}], "}"}]}], ";"}]}], "Input",
 CellChangeTimes->{{3.706621320950679*^9, 3.706621379519773*^9}, {
   3.7066214226392107`*^9, 3.706621433732711*^9}, {3.709295019668335*^9, 
   3.709295040687421*^9}, 3.709295142826527*^9, {3.709295488278378*^9, 
   3.709295488757288*^9}, {3.7093026649602222`*^9, 3.709302667070931*^9}}],

Cell["\<\
Unlike the phenotypic-matching and phenotypic-difference model the \[Beta] \
coefficients here depend on the host allele frequencies and linkage \
disequilibrium.\
\>", "Text",
 CellChangeTimes->{{3.70929566077127*^9, 3.7092957103714027`*^9}}],

Cell[BoxData[
 RowBox[{
  RowBox[{"parsH", "=", 
   RowBox[{"{", 
    RowBox[{
     RowBox[{"pH1", "\[Rule]", "0.5"}], ",", 
     RowBox[{"pH2", "\[Rule]", "0.5"}], ",", 
     RowBox[{"LDH", "\[Rule]", "0"}]}], "}"}]}], ";"}]], "Input",
 CellChangeTimes->{{3.709295594013546*^9, 3.709295610854321*^9}}],

Cell[CellGroupData[{

Cell[BoxData[
 RowBox[{"HostPath", "=", 
  RowBox[{"Plot", "[", 
   RowBox[{
    RowBox[{"{", 
     RowBox[{
      RowBox[{
       RowBox[{
        RowBox[{"\[Beta]0", "/.", "\[Beta]HPmam"}], "/.", "pars"}], "/.", 
       "parsH"}], ",", 
      RowBox[{
       RowBox[{
        RowBox[{"\[Beta]H1", "/.", "\[Beta]HPmam"}], "/.", "pars"}], "/.", 
       "parsH"}], ",", 
      RowBox[{
       RowBox[{
        RowBox[{"\[Beta]H2", "/.", "\[Beta]HPmam"}], "/.", "pars"}], "/.", 
       "parsH"}], ",", 
      RowBox[{
       RowBox[{
        RowBox[{"\[Beta]H12", "/.", "\[Beta]HPmam"}], "/.", "pars"}], "/.", 
       "parsH"}], ",", 
      RowBox[{
       RowBox[{
        RowBox[{"\[Beta]P1", "/.", "\[Beta]HPmam"}], "/.", "pars"}], "/.", 
       "parsH"}], ",", 
      RowBox[{
       RowBox[{
        RowBox[{"\[Beta]P2", "/.", "\[Beta]HPmam"}], "/.", "pars"}], "/.", 
       "parsH"}], ",", 
      RowBox[{
       RowBox[{
        RowBox[{"\[Beta]P12", "/.", "\[Beta]HPmam"}], "/.", "pars"}], "/.", 
       "parsH"}], ",", 
      RowBox[{
       RowBox[{
        RowBox[{"\[Beta]H1P1", "/.", "\[Beta]HPmam"}], "/.", "pars"}], "/.", 
       "parsH"}], ",", 
      RowBox[{
       RowBox[{
        RowBox[{"\[Beta]H1P2", "/.", "\[Beta]HPmam"}], "/.", "pars"}], "/.", 
       "parsH"}], ",", 
      RowBox[{
       RowBox[{
        RowBox[{"\[Beta]H2P1", "/.", "\[Beta]HPmam"}], "/.", "pars"}], "/.", 
       "parsH"}], ",", 
      RowBox[{
       RowBox[{
        RowBox[{"\[Beta]H2P2", "/.", "\[Beta]HPmam"}], "/.", "pars"}], "/.", 
       "parsH"}]}], "}"}], ",", 
    RowBox[{"{", 
     RowBox[{"pP", ",", "0", ",", "0.99"}], "}"}], ",", 
    RowBox[{"PlotStyle", "\[Rule]", 
     RowBox[{"{", 
      RowBox[{"Black", ",", "Red", ",", "Red", ",", 
       RowBox[{"Directive", "[", 
        RowBox[{
         RowBox[{"Lighter", "[", "Red", "]"}], ",", "Dashed"}], "]"}], ",", 
       "Blue", ",", "Blue", ",", 
       RowBox[{"Directive", "[", 
        RowBox[{
         RowBox[{"Lighter", "[", "Blue", "]"}], ",", "Dashed"}], "]"}], ",", 
       RowBox[{"Directive", "[", 
        RowBox[{"Purple", ",", "Dashed"}], "]"}], ",", 
       RowBox[{"Directive", "[", 
        RowBox[{"Purple", ",", "Dashed"}], "]"}], ",", 
       RowBox[{"Directive", "[", 
        RowBox[{"Purple", ",", "Dashed"}], "]"}], ",", 
       RowBox[{"Directive", "[", 
        RowBox[{"Purple", ",", "Dashed"}], "]"}]}], "}"}]}]}], 
   "]"}]}]], "Input",
 CellChangeTimes->{{3.706621792323214*^9, 3.7066219222964087`*^9}, {
  3.706622147567236*^9, 3.706622282465704*^9}, {3.7069634458125887`*^9, 
  3.7069634476617317`*^9}, {3.709295286108101*^9, 3.709295351036523*^9}, {
  3.70929538865825*^9, 3.7092954220624447`*^9}, {3.709295510279175*^9, 
  3.709295528691681*^9}, {3.709295587744639*^9, 3.709295591219046*^9}, {
  3.709295626601121*^9, 3.709295651837246*^9}, {3.709302673552918*^9, 
  3.709302685860693*^9}}],

Cell[BoxData[
 GraphicsBox[{{{}, {}, 
    {GrayLevel[0], AbsoluteThickness[1.6], Opacity[1.], 
     LineBox[CompressedData["
1:eJwV13k8lNsfB3AkS5akCFkqEikRbggfsoYWyZKEbkQoa4voxqUS/bQopagu
srTYEhEqShtCi3VmnpkRj62npEWpfsdf5/V+zTxzznPOme+y6O+wzQFCAgIC
swQFBKbHhoOSPQVlbhbzly/98ucPg4zmAYHgAQP8trP0T/zF4LDChWyLAWsY
vHD/S/QngwgLZkRrwBUp4nEzZL4yCHFZMFd1YCdehRRYaY4yoL3K8hUGotBR
n7A+oItBvm/cR7mBRNy/YpO7oozBTN6O8/MG0qFjN8N+cCcDt/RE1c21eUjO
m5F549EHhEjLlGa3FkNqR01Dvd4HlPtqDy3zqMCWLt2VHYVjsNDLkdMsr0Ze
YOQyG+Ux6Ix9W5hbVg+RqiqnU1dHIXemI1dNugF/5q6v2K82Cslq995nlY9x
9nXg/XeFIzD0WCd0R/8pVtjnLT1lOQL/ssHK5bznMJ13TTHs3TCeJEx4Dfo3
Y7Dk11Z+zDCucnTVf/W0Ip7vJ+GwZBgP41LMXBrbEB9wvsatbQgvHhv62gh1
YNZElFzC8SF0DVc4/Nn2Gv5PDGzOYgg5nU6PA0veQCJ/7ZCkwBCO/sms+jjy
FvI7FZKXvKQROrM+wsq6Ewpt1xcXX6QRYpeZW57YhQbhFcvnhNOgZ8UdVzvR
BS+HjIm9YTT8X/mEnEzrwu2Q2lUte2l4e2oY7MrsQrgLZFL30HAOLmlQLOnC
mUy1TZIhNJanPeHG93TBStmRr7GLxujbT2ob9bthPGLnUexNY2+AY9YIuxsX
Sjj7FjvRmHl031/o70a7r/f8a440svKutZ0d6sZ8b/dlqsQv+F+FTSe6wTJu
yFuwjobm37l7ksV7sCgxZmSBPQ22z5TFEsMelHnteqhvTWODZzHX50QPPsuZ
JJevofH+QHdseVoP9B18t1oQx10Qlhc514PDTUJZL0xp3Hjn5Xj7Sg/WFTza
129CQ8RN9M7POz3ImVSNVTGmUe/il3SR3QMfrkdLniENXSfZpR0GvZiobTgl
pkuj3F7Z+oVxL5TUpvyLVtAwstH0bTDvRWfvjyxHYjNz0wvl9r1QC3AwSltO
Y93Kv0XTt/WCqlQXVdIh+zu3fNA1kTzv0bvSRovGpV6XwrcdvfgnZcN53mIa
ql3bHrd09qIZBo2niP97E0A96etF2UaWqzlxYUuMQuVAL5yOJGRnLqJx98F/
yRk/epGvMqvDfSGNttxPQR6L+6DuofyQr0LeL/SMdndEHwTqbErtFWkIPaz0
NzvQh2R3ZeefCjR+ze27ejWuD4ris71LiCfua8rvOt4Hu2rbLgVinkSt0Oes
Pvy2/W71SZ5G3c2BXslnfeiQieypmkfj3h+J+eEtfWg2/VkVSVzhqr/5dUcf
Wg9fFdclvvEz9lkmqw9DG0zE8+fSuOg0567m5z5EqZTHXJalET2yJs1SlYWB
kHtqWTI0wrHjea46C26any18iEPSjwmLarPQOunQsZD47zXth1oMiEds3Qpm
09iUuivQax0Ly6aSmqulaejonLGMjmYBrfPjJyTJ+oMHxgtesMBaffrnQ3Fy
vy4Pl5S8YmG/GlN/jri8+UNo1RsW7I4kDQYRJ+h+G2hisxBYsDlIlnjhuGjv
+3EW+JlxWsFiNHxjtBvVF7BxQVQ0d7koDbsbK+J1FrKhHtlSLUKs26tvbrCE
jZ4tL4y4IjR+m5lWrV3JRue/gdsvEF8RcLq5w5oN4YSVIWLEfcdD06+GsKEi
8jX+lzCNx/fCNxWEs3H+s/oIi/jWULRUyT42jLcm19QTxzodPl5/hI15/5tI
TiBWmp0Wy0pnYzTDq1+CWMjyrPH7i2z02ZodZGbQGA7P+DKazcaX0C0Rr4lr
Oq6ETRWwUa2ulZ5FvDWjZOeCWjaiDLafNyC2fHpnofojNt7mjm9WItb6XsVa
1sRG8Mn6fYLE37c+9DBtY0OuaXK4TYicp0q709Z+Ngp7f6VHE7/LGze4IMnB
qVNmVKsgjW49FBydw8Ge33s31hL31aYqRctzYGZFq90g5r7REHRZyEHq2pL+
Y8Sjwh6tsww50DE89cuGmDmdazVpzIHv2u/7jYjHlT9WDJpzEKtR6KJJ/M3w
xOXH9hzs8+9bJk4sFHA/6J9tHOx6nRH6WoDEm0+ifaF+HDDxf31sIhY7vGXj
tgAOfIRU3tYQS50fMzIO4+BPfH1DLrHMItMizWgO9P+JeXmRWPb2MWW5GA42
bIw1SiNWeKI2Y/xfDmz2uK44RLzAJXQ/dZyDxTXa98OJVVn3hlpPctDfY3cj
kFj9i0vbzQwOVl50u+VOrJlwxfrSZQ7uGdo/2ECsJTVSmXyNgyXXjxjYE+su
ScoOuMFBg+ATmBDrl7XJbCnhYGKsvXMVsaG5StLaCg6kipe0Lyf+6/nub3rV
HMitfaizlNjErTJYrZ6D30X/DS4iNuMKsaUaOeh9/1xYhdhiz0aXqacc5Hwx
TlQgtpq8/Hi4mYP13R/+nkdsc5Re3d3OwfvTI7kyxPZzjG4+fcdBkPJKOyli
x+wE1cpeDjpjq9fNInbWbj2TR3GgV5JSLEq88a7SzPT3HByozImeSbzZKvBg
wjCZ74xg1gziLS13RsIYDuotCzSEiD22Cvj6THDwsDFdWpDY671zh/MkB7eU
nm4VIN4ekWm75jcHSbZWItMu/R3Zd06Qgq2N0Lxpl9koyksKUxiXn5U47fKU
BxsTRSik1nm6Tv9eRVvAiR9iFGYbf0ianu+uvGRjhASFQ8dezBcmrvQun6Kl
KLwuHJMQIb6X4/mXnwyFuVc9dogR19C/wzplKVjuFlOQIL6ve71ogxyFLaIC
etLEtdFO/CfzKbjHWBTNIa6v+aRsrkTW96AxUY74gcBF9wplCordpx4oEj+0
szito0ahrynHW5W4sSNlhpIGBWXV7Bot4vjH9c1NmhSGNk5O6U6fV+X4+Sht
CpH17WVG0+vL9NJq0aVQ6fIt0oZ4f2rapxh9ClH7bY44ExscbqjRNKQw0Cn1
ewtxsd+y9fEmFERc5Fyn72PoZh/5FWYUSoJctSOItW3OcrotKMypk4qMJc5b
+iPCwIaCpPI3rzPElz48zxjYQOFZeVZKA7En9cs33YWCc2ntxCtiuQ59bcst
FNKGPdtZxKfvZt7P3EphjZwI7wfx0bjdlLM/hUBrgx2m5P+5dm920eQuCo2a
Rr5OxAJ+7ZH5uylQdndeeRMfsjaZKRBGwdpcQyyBOHyW+LI7MRR6hLrfTccT
3Smzz75xFGSba4P4xCNj4bWSRyjM6lDe8514V3vXhl1JFLTOubSok3i07WJh
lOIpCss+/W/kCLFCSp9Z0xkKVtdc51ycjlexMiJR58h5nzxfVEq8yffgxeZM
CoOKafp8YjtNh7ojeRQ8pTdfXU/in7BC3LHlBRQccic9dxM/Ei/d2F1EgYlW
OXqU2GxsPm9VCYXY1m7DB8SrKgZFBqopbPVaMr6axGeVtcc3Ob+iYPhWtN9i
Jpkv54bXy3YK5lnee3yJk4Ra/R3fUJif7e8VTzzaMC/GoZt87pzm20hcY53z
nw2f7I+fg/wGkj/cbevGzb5RcPX1MNpP8k/KdWrq/iQFv0bOZBZx3Uxh0TVT
FMx2LFj8mFijyXGBiSAXPo63sueSfPbZrsvaSIKLvR2GVlXEpx0+n1uhxkVy
NWUyZxbJR4XyV28t4uJsTZaJBfE3MdMiHQ3y/S8S2SHEPs/j67S1uchQED71
lHiFo/TAEgMuCuZtU0uSIPnWSXu1qj0Xz/m5n2ZLkf3b6NstHcaFMvuadyTJ
5xNeMlGNEVxo7VldWErM3/VI8mA0F84fh4MY4oZ/1C25MVy86ihct3cOyc/F
g/l3krj4JBafHEHqh99S4dGel7iIMcn6+T9Sb3xvjp+d84SLwpupVaqk3qG7
9Ivcn3Fxpu5hfghxZz9vrcRLLk42ykpUE1dO2eyPbiPruyll4KZEY99ycZZd
LxeeYz4C6QtIvkk9c2PkIxc1hmGnNVRpjDnm2Bop85Dzxu7YVXUawUkHTFmq
POQLyIdOEtN1ziuPLuIh9sCTBlcNUn/ofVN4q8nDVdsnDeJLyH2Tdx6N1ueh
d6eDVKwmiRe8L2cr7HgQLfRujtQm+39oHWUQwcPmjXXjlStJvL/x8dCqJh5S
FH2pM+Y0lm6+W3rrGQ8G0dvEBCxI/v8RM6D5koeqipSze4kFHWdsXtDGg+lg
QoszaLQOyWkL9/BgK/uaJWVFY7f2ms63YzyExwsE5diQeqTwqEGMHB8z6o4v
lnOmIVqgNPrAnw/9Knu9RaR+r/wRWhYWyIfzgbZ1d4h3bXiwXy2Yj/6Et+9s
t5P78WWn4JEwPi7t3+IU6kPjX5vb8haH+JhgLblS70djigur2lN8nMiTHzkY
MJ2/AzLu1fChM0dvsQ3pN/rOlliWyfTDL2jtTKMkGubKC9tXlfVj8YqGD4tK
yfNiWctSN7wH666KnTOX3Of+fwPtJ99Dc5GBXpzKECR8bKn0iwPgfbzwWdp7
CNuaIs1sbAehHOjwnJ8/hNXNsW+SBgYR8jO1wv3zECKMThtlkXmkU+Pyo2yG
cft/sw/N1xvCzaVasW65w9iXGPxjMem7fNOqo7YLjQBBej5nDw+j88JPs6Dw
EQSWCqZ2LR1B2BaVwxn8EShnFH8ubhqBuKIztdttFK+DmzAUOQpxX99zLztH
Ic+qfnpn7hj6VlcaSHuOoar8noJbGXHn1p6R3jF4HVi83sv7A3rj76V2R3zA
ie7AOubnB3y3vmGrL8xgfNuqTfd+f8DzFseuZhEGXuwpXrwgGf14A0HiDJbz
z4jJijJ4Xvz1QI40g7bR+66GsgxsJu7sXqDIYL6AzPBBLQZvxBJSNXQZXNe8
Jy/kxsA4NuBZuicD6aJ/i154MOCUD3ZbbGOwX2e9WboX6bsn/QKHtzNw0OPt
0PBjUFhq/HUt6adHTSRv24WQPrw1jj+5h4HBej/r1AQGD1I9pv5JZJD1atk7
1yQGmyocW/SPMRDe/CVI+TgD3zeGSu+TGbxzT0m7fZLBOssPS9enMTjkV9H9
6gIDqvSLrHomAz7vn9CLlxiYm//X2H2ZgXPAuj9+2QyGeqw/nr7CQDWYrTGe
Q6y2t04gj8Hx0cKqmusMFjZ+2V6dz+Dj3ijHxEIGX/OjD0UWMfD8ZM5yusmg
K3hYdvktBo+ixMLnFTMINvNYOkDG/wPBRRo6
      "]]}, 
    {RGBColor[1, 0, 0], AbsoluteThickness[1.6], Opacity[1.], 
     LineBox[CompressedData["
1:eJwV13k0Vd0bB/BrVgkpw4tQMpeICuFRRIZMKaLQgEiZK6IoopRXKSGqHyK8
5iFD2SWpJFNlutO+F9fsFpUG1W/311mfddY6Z+9n7/N891lzOMjZh5dCoSzl
oVD+XlvOiAwVVu411Xazn/zzh4vSOziUAI4e/L4W+0rwJxfFyNzOMeWYg//N
0kDRr1wUYsqdUufsAYmV3wSVprnouJPcSgXOEcjut79oN8BF4+6VBTKcMMiL
4bvTXsFFBV7RHyU5FyHS5LKlx2EuEmAfurWKkwaOVwVTOl/Oor1pFxWcH+eD
hLXQpr0XZ9BxUfGKnM4ykG8JT4g5NI2qvDQmNF1roLTioGe+0xQy1cmVVK1q
AJuuEZckg0mkNbOglFfZDGIng24rwASSvN6bpyjaAotqWcdmTMeRSMM+6qu6
VlAt7DpV6jSG9F2teat1X4Jbyi4HhTgOOlo5Vree/RpOqJvpMf4bRS/iPruP
He2At14/q9vmR9A9prbyr6FO+NP2TCrVZgQ9jb5i7PS8GyhvNCNK7g+j9lZ9
LwveXpAYH9PkFRtGA5M1u/54vIPXV/yS1p1no9x+21a/8vewyi6h9x8KGyX8
yXz0ceoDaLTpiNums1CgQHPIdvN+0Lxvu/OALgsdt8zMq7o4APFL3N3WYozG
l0YnKl4egOrU9RN0BkZHuzyPX00ZAJf+Mz5ZdIwOuK3T880cAHruOSUpKkZ2
AeUt/5QPgLIe3Jfpw2h9ygtW7NAAxBncbLPuwGj6wydFB91BCOm7VnagAaOT
PjbZU4xB2OiFpizSMRJIiNgCI4NwH9Vrm93CKDv/fveNiUHQrf/PxfgmRu3D
X/mNPg9CXUi89dYbGKkezjuRtGQItgvO921NwYjhuWiqoj8Eh2s7Yo9cwsje
rYzleXkIxrRCxX1OYzR6evBsVQq5n9pcFX0Ko+jb/FKCN4fg11UBg1sRGBX3
uduU3h2Cm/YXp16FYSS4V6j6Z/UQWM2bfDUKxqjZyTs+gzEET1rKs6z9MdK2
lVDr1aPCRGSC4ooDGFVZyZu3G1BB3/Tba2cPjDZbqHq1mFCh4tEXw1vuGBmb
GN2usqICtKcGyO/HyHrjYaE0DyqgE1ai+vtIfVdWje25SIXNZXVeSY4YZVGd
Hn7opcKvVTmaL3ZipDDg0fq2nwrp530vKRL/770PfkGjwuF7jYVRFhg9fBsp
U8ehQtpv3m165hjVov8lpf+ggsO2VfmlZhh153065rqWBjvKDGJfbiPzC7yu
MRhCA96oy97/bsKI92ndUePTNBArNcj4qovRr5W0e/eiabBeQqHek/hzk6qU
byINroUmV+jqYMRe9ph3PpsGPFc/XmRvwOhJCYcq8ooG+WtGaoI0MKr/s0w6
+C0NMiO+Bo2qY1SzR9f5XS8Nsn+arjxAXPzz7KtMOg16c0Il7NQwyrBdUas6
T4Mxo6PzW1QwCp/almKmQIfO/mAwWINRMBx6nadMhxI7TsxjJYyOp13iF9Kg
Q+b89fztxIe39US91aNDTn9ysb0iRo7Jvn7u1nTY921JZthqjLS0rpuFh9Mh
NnsjZeIfMv4AzlxhOx0ag5QW4laS/XVnsry8iw6fTBkxGsRVHbOBj97TIfm3
cFePBEZx2gucNgYdeuwfdK8jVpoToo7O0aFV77vje3GMvCI1nivLMUBXTNRy
vyhGlsUbYrWUGGAxkhW2nFibqmuip8KA2qKbx1uWY/Tb2OjRjo0MKBfoatQm
vkuxLTlkzgAhXq8+cRGMaImBafeOM8BUZJrn5xKMWuuDHQuDGaA1ZtXXRPzf
RPjy8ggGRFSJR8QQn7WNSWw+zwBl2YkVfMSyYiln6WkMoG+ofSUtTNbX7IbB
aAYDGpLPfGQIYTQZnP5lOocBM4MP2QXEjb13gxYLyfOsHFUNifenlx+Re8wA
jm+jpp8gRmYvq5WUnzGgxGr0gT6x+rdHdM02BnTLxEzxEn/b/9TVqJsBG67O
f/ifAFnP1T22+0cY4PDop9oEP0Z9+XN6t0WYsEYx8mkOH0aDOlCYsIIJ9EX6
3TPEtMfJsuFSTAi70A0uxKz363iclJiwMsHz9XLiaX7XzqX6TNh7TOHnZV6M
uKl5278bMKEp/uNMAPGc/MeaMRMmfNnlmGdHvKB/+U6rFRMmXtXvlSDm9Wk6
ds6DCW8LNgwW8JB+80mIFujNBCrPCXyNWDjGxcHDhwmP+Y2KI4iX35rZbBDE
BF7emAQrYvE1RkWq4Uw4sjiXrkssUXpJXjKSCXfufg2QJ5Z5ocg3d4EJSUMF
7p8pGMk5BZ7CiUyA8D2nWMQK9PqJzqtMaK+95tJFrPzFqbsknQneOiVupcSq
cXfNs+4wIdA/5VwOsfryqbqk+0ywsfnjm0KsrRKf41PMhES+K+dDiXUru8Vd
ypkwTs0r9yHWN1kdv6OGCfIHbHP3E2957b+g08AEtfhYV3tiw711AYrNTOBx
Me8yJzZm8TKWP2dC3Zu0JUbEpiccnBZfkvFOhQjqEm//fqd1soMJ2VX0F+rE
FgnjWwd7SP3W9FutIbZasbnkZR8TPhh4XpUltsmJU6ijMqFyITRtFbGdRuf1
fMyEw56SB8WIHWplBdJGmTAZuHNiKbHzdr8zcZNMsFTmMxAidnlbPRXEZUJk
nL01P7HrfoqX52cmxCSqreYldh+167X7zgTXzSnVFOKDIZk7t/1mgnDyBZG/
rvgdSrvJg+FqEr/6X1da/CMlwo+Bs2GVIA9x1RXkcFEQg9TZyoK/z6vp9rn8
QxiDfDBtiQBxrZTI85BlGOZFbm0UJq47ULU4vhxDnhNVWoS4Ptdti7c4BhXT
8hZx4sbx30H9EhjO94rrSBE3aT8ospfEUCJK8ZYnfhxuO/xCGkPZXLSzMnFz
4yd5E1kMSecShbSIESVjX408Bv0qxfN6xE8tTVO1FDHUXdvZYEz8vPcKn+w6
DIbGRhFOxLGtzR1tqhje3Zv7fvDvetXN3QrTwDAanXfk+N/xZbqrv9XGEJg3
O5pEfCo55VOkLgb2dNLvDGK9mJZGVX0Mb8vlFouIy7w1d8caYliWq1nQSRzo
7Cm1wRjDgZ4CZzaxhsUN5qApBuUouZGvxPlqP0L0LDBIG8zWriX7PWv2dTrH
HsN1H0PJBGI3/MsrzQlDpnfkxD1iyV5dDTMXDDIfKnObiFNrM5sy92M4rSnS
+oU4Idof2x3F8OaSb0s4+T53nMwp+u6LIXF3QHM6McW7J7TAH0PzNd97DcRR
5oYClCAMl6N2ifOSfhC8dIlmdSSpl0BV6d9+or1oPO8VjUEzI7KnjXhqJvix
yHkMkvmGQx+JfXsG7H3jMTiq52VZkX7kkfEw7J9/Mexjy/X/IZa5QjNuu44h
zqxwrQ7pX31nxQXDbpL5y2jtOUTs6HUmoyMTQ7ue/JE2YkvVXU/O52Mols83
vUP6H79M9KX1hRiSLecre4mfLalwGCzCwJowWrqM9FPjGWn2pnIMX7Or/c8R
b6oZE+Q0YKissRkJIv159Y5ER7suDP7FYq9ilpL35Ra7v+nBEG3QMNRMHM/b
edTmPQYdo9c1lGWkH7asitw1iOFMhjy6RNxonvs/i2EMl56mrs8m+bFv55M5
4wUyvuaygGmSP1ce4MWm7xieXkLzhmIkrwX4hbYtkvVo2WKRRLyuzUbOkIcF
6KbbNjWSZ/OWA+abl7FgKN//wskVZP12zd/coMgCsbBnYWtXkTx6KHXvvzUs
UIkwDIsmXhA2KtJaxwL6pLRRP7Hn69gnGhos2KArrPCvJEYbbEQ5Knos2K1R
ZyosTfLWVmOrghUL0l5aDSvKkvo5eA2KBrHA8PH2hhGS55/dxcOeh7DAfuik
4yGS/8O+z0TOhLPgBv7QwyBuOadsxopkQc4DpzTaWpLPZWMF1fEsYKygrBhe
R/J1eXC4WxYLZkMNFuTIeeRbR6xY7gsWuLhKB5mQ8874gG7RvlcsUDobt7uf
uH+EvWPZGxbIJqpIheqR73/R4lR4Nxmfq5xvsT5GEeuX0C2pLCgfekJR3Ury
Jvl68dRHFoT7M5SsjTGascnduVmeDeZF10TACqOA+NNGdAU27OJZPzBHPP7E
bmPCGjbMzV5JKNxFzh86CzIfVNlgknwlYaUN2W9SdtPhumyofpkq+9WO9Av2
lxs1lmxY4diQMepM6h9ljfVC2JB/N2r0hBfp98Ufoza1sWGlXvNT5bMYqTnX
Vvz3ig3HxuvEKdEk/39EclTfsOGEv6QKnZjHhs9ZrpsNYZ18dzLPYdQ5IanB
P8SG5HUFTXIXMPLX2Nb/YYYNdApPt8Vlch55mKAXKTkMfFFiOzUzMBIqlJ1G
R4fh8Ml/vXfUk/r8CKwM8huG27P303zJed7XHp1SDBiGdr6S0uRGsj++HOE5
HzQMujMP0wceY3TBolTKNGoYOE22xjHPMFpkwfbH/w6DqPWGvk/tf/PbJ72+
cRhc13pbJJH/DdqNcrNK8RF40R2/NECYhUzklXo2VY6ApXs83dybhRaFszWT
7UfhyfFtVzNaWOjJyAU/q++jYLfD1/ubERst89yJ0zI40MbaOLa6no082kKN
LXaOgX5n6o2Xu4fR1o6z7+M5Y0D/Ku1fyhlGIZtTN2fHj4OU1He7saQRVHpN
LEpaZwJsHBy/FluOooiLAT/Wdk/AW/mwsUZ+DoJjOp43Yibh2caFyG7MQX4V
PMkDalPQ/NDox/qXY0g+vWy+rG0K+DdlPH1XPI7eBbTBROg0yDY3q98un0BS
9IaX1StnICgo0E++YhI9qqqX2Vs5A2Xl1TX9j6aQ++m1u90PzII+b4h09fA0
ujzo94T7cxaiL7skHxaeRXMemxzrf8/Cs9u3KjKXzyJ3xiI7locLKs2tb3sk
ZtH64evCEkJcUDg4w7VYPYu6p5v26EtwYRnH792WTbNImiI+eUadC9dW8kpb
H5hFD1TrpXj3kvuf21PVKmeRaNGFonZXLiz4dVXH1M2iU1q7jdPcuSD07Vnn
+6ZZtEuHfWidNxcmAkKmE9pm0bShSKnlcS543P/eNk+dRXq7vc2T47jQoVT+
7ZcgF2V3afbtiedCmdutrCMiXMTv/OWYfCIXzHP89dtXcFHfvisppVe5YBFF
c8iS56Io75rBrttceB0+pWK5iYuG2ecCM7K4IBi3I7F6KxfZ+Vj/8c7hAn9J
Il5jwkUKAYx1c7lcMDOmRfHs4qLE6YePGh9w4fn9qabQ3Vz08WSYzcWHXHDZ
MfF5xJmL3D6Z0G1LyHxY71Xc3LjoWZhw8KoyLqy4U2bfcZCL/g+gNrD+
      "]]}, 
    {RGBColor[1, 0, 0], AbsoluteThickness[1.6], Opacity[1.], 
     LineBox[CompressedData["
1:eJwV13k0Vd0bB/BrVgkpw4tQMpeICuFRRIZMKaLQgEiZK6IoopRXKSGqHyK8
5iFD2SWpJFNlutO+F9fsFpUG1W/311mfddY6Z+9n7/N891lzOMjZh5dCoSzl
oVD+XlvOiAwVVu411Xazn/zzh4vSOziUAI4e/L4W+0rwJxfFyNzOMeWYg//N
0kDRr1wUYsqdUufsAYmV3wSVprnouJPcSgXOEcjut79oN8BF4+6VBTKcMMiL
4bvTXsFFBV7RHyU5FyHS5LKlx2EuEmAfurWKkwaOVwVTOl/Oor1pFxWcH+eD
hLXQpr0XZ9BxUfGKnM4ykG8JT4g5NI2qvDQmNF1roLTioGe+0xQy1cmVVK1q
AJuuEZckg0mkNbOglFfZDGIng24rwASSvN6bpyjaAotqWcdmTMeRSMM+6qu6
VlAt7DpV6jSG9F2teat1X4Jbyi4HhTgOOlo5Vree/RpOqJvpMf4bRS/iPruP
He2At14/q9vmR9A9prbyr6FO+NP2TCrVZgQ9jb5i7PS8GyhvNCNK7g+j9lZ9
LwveXpAYH9PkFRtGA5M1u/54vIPXV/yS1p1no9x+21a/8vewyi6h9x8KGyX8
yXz0ceoDaLTpiNums1CgQHPIdvN+0Lxvu/OALgsdt8zMq7o4APFL3N3WYozG
l0YnKl4egOrU9RN0BkZHuzyPX00ZAJf+Mz5ZdIwOuK3T880cAHruOSUpKkZ2
AeUt/5QPgLIe3Jfpw2h9ygtW7NAAxBncbLPuwGj6wydFB91BCOm7VnagAaOT
PjbZU4xB2OiFpizSMRJIiNgCI4NwH9Vrm93CKDv/fveNiUHQrf/PxfgmRu3D
X/mNPg9CXUi89dYbGKkezjuRtGQItgvO921NwYjhuWiqoj8Eh2s7Yo9cwsje
rYzleXkIxrRCxX1OYzR6evBsVQq5n9pcFX0Ko+jb/FKCN4fg11UBg1sRGBX3
uduU3h2Cm/YXp16FYSS4V6j6Z/UQWM2bfDUKxqjZyTs+gzEET1rKs6z9MdK2
lVDr1aPCRGSC4ooDGFVZyZu3G1BB3/Tba2cPjDZbqHq1mFCh4tEXw1vuGBmb
GN2usqICtKcGyO/HyHrjYaE0DyqgE1ai+vtIfVdWje25SIXNZXVeSY4YZVGd
Hn7opcKvVTmaL3ZipDDg0fq2nwrp530vKRL/770PfkGjwuF7jYVRFhg9fBsp
U8ehQtpv3m165hjVov8lpf+ggsO2VfmlZhh153065rqWBjvKDGJfbiPzC7yu
MRhCA96oy97/bsKI92ndUePTNBArNcj4qovRr5W0e/eiabBeQqHek/hzk6qU
byINroUmV+jqYMRe9ph3PpsGPFc/XmRvwOhJCYcq8ooG+WtGaoI0MKr/s0w6
+C0NMiO+Bo2qY1SzR9f5XS8Nsn+arjxAXPzz7KtMOg16c0Il7NQwyrBdUas6
T4Mxo6PzW1QwCp/almKmQIfO/mAwWINRMBx6nadMhxI7TsxjJYyOp13iF9Kg
Q+b89fztxIe39US91aNDTn9ysb0iRo7Jvn7u1nTY921JZthqjLS0rpuFh9Mh
NnsjZeIfMv4AzlxhOx0ag5QW4laS/XVnsry8iw6fTBkxGsRVHbOBj97TIfm3
cFePBEZx2gucNgYdeuwfdK8jVpoToo7O0aFV77vje3GMvCI1nivLMUBXTNRy
vyhGlsUbYrWUGGAxkhW2nFibqmuip8KA2qKbx1uWY/Tb2OjRjo0MKBfoatQm
vkuxLTlkzgAhXq8+cRGMaImBafeOM8BUZJrn5xKMWuuDHQuDGaA1ZtXXRPzf
RPjy8ggGRFSJR8QQn7WNSWw+zwBl2YkVfMSyYiln6WkMoG+ofSUtTNbX7IbB
aAYDGpLPfGQIYTQZnP5lOocBM4MP2QXEjb13gxYLyfOsHFUNifenlx+Re8wA
jm+jpp8gRmYvq5WUnzGgxGr0gT6x+rdHdM02BnTLxEzxEn/b/9TVqJsBG67O
f/ifAFnP1T22+0cY4PDop9oEP0Z9+XN6t0WYsEYx8mkOH0aDOlCYsIIJ9EX6
3TPEtMfJsuFSTAi70A0uxKz363iclJiwMsHz9XLiaX7XzqX6TNh7TOHnZV6M
uKl5278bMKEp/uNMAPGc/MeaMRMmfNnlmGdHvKB/+U6rFRMmXtXvlSDm9Wk6
ds6DCW8LNgwW8JB+80mIFujNBCrPCXyNWDjGxcHDhwmP+Y2KI4iX35rZbBDE
BF7emAQrYvE1RkWq4Uw4sjiXrkssUXpJXjKSCXfufg2QJ5Z5ocg3d4EJSUMF
7p8pGMk5BZ7CiUyA8D2nWMQK9PqJzqtMaK+95tJFrPzFqbsknQneOiVupcSq
cXfNs+4wIdA/5VwOsfryqbqk+0ywsfnjm0KsrRKf41PMhES+K+dDiXUru8Vd
ypkwTs0r9yHWN1kdv6OGCfIHbHP3E2957b+g08AEtfhYV3tiw711AYrNTOBx
Me8yJzZm8TKWP2dC3Zu0JUbEpiccnBZfkvFOhQjqEm//fqd1soMJ2VX0F+rE
FgnjWwd7SP3W9FutIbZasbnkZR8TPhh4XpUltsmJU6ijMqFyITRtFbGdRuf1
fMyEw56SB8WIHWplBdJGmTAZuHNiKbHzdr8zcZNMsFTmMxAidnlbPRXEZUJk
nL01P7HrfoqX52cmxCSqreYldh+167X7zgTXzSnVFOKDIZk7t/1mgnDyBZG/
rvgdSrvJg+FqEr/6X1da/CMlwo+Bs2GVIA9x1RXkcFEQg9TZyoK/z6vp9rn8
QxiDfDBtiQBxrZTI85BlGOZFbm0UJq47ULU4vhxDnhNVWoS4Ptdti7c4BhXT
8hZx4sbx30H9EhjO94rrSBE3aT8ospfEUCJK8ZYnfhxuO/xCGkPZXLSzMnFz
4yd5E1kMSecShbSIESVjX408Bv0qxfN6xE8tTVO1FDHUXdvZYEz8vPcKn+w6
DIbGRhFOxLGtzR1tqhje3Zv7fvDvetXN3QrTwDAanXfk+N/xZbqrv9XGEJg3
O5pEfCo55VOkLgb2dNLvDGK9mJZGVX0Mb8vlFouIy7w1d8caYliWq1nQSRzo
7Cm1wRjDgZ4CZzaxhsUN5qApBuUouZGvxPlqP0L0LDBIG8zWriX7PWv2dTrH
HsN1H0PJBGI3/MsrzQlDpnfkxD1iyV5dDTMXDDIfKnObiFNrM5sy92M4rSnS
+oU4Idof2x3F8OaSb0s4+T53nMwp+u6LIXF3QHM6McW7J7TAH0PzNd97DcRR
5oYClCAMl6N2ifOSfhC8dIlmdSSpl0BV6d9+or1oPO8VjUEzI7KnjXhqJvix
yHkMkvmGQx+JfXsG7H3jMTiq52VZkX7kkfEw7J9/Mexjy/X/IZa5QjNuu44h
zqxwrQ7pX31nxQXDbpL5y2jtOUTs6HUmoyMTQ7ue/JE2YkvVXU/O52Mols83
vUP6H79M9KX1hRiSLecre4mfLalwGCzCwJowWrqM9FPjGWn2pnIMX7Or/c8R
b6oZE+Q0YKissRkJIv159Y5ER7suDP7FYq9ilpL35Ra7v+nBEG3QMNRMHM/b
edTmPQYdo9c1lGWkH7asitw1iOFMhjy6RNxonvs/i2EMl56mrs8m+bFv55M5
4wUyvuaygGmSP1ce4MWm7xieXkLzhmIkrwX4hbYtkvVo2WKRRLyuzUbOkIcF
6KbbNjWSZ/OWA+abl7FgKN//wskVZP12zd/coMgCsbBnYWtXkTx6KHXvvzUs
UIkwDIsmXhA2KtJaxwL6pLRRP7Hn69gnGhos2KArrPCvJEYbbEQ5Knos2K1R
ZyosTfLWVmOrghUL0l5aDSvKkvo5eA2KBrHA8PH2hhGS55/dxcOeh7DAfuik
4yGS/8O+z0TOhLPgBv7QwyBuOadsxopkQc4DpzTaWpLPZWMF1fEsYKygrBhe
R/J1eXC4WxYLZkMNFuTIeeRbR6xY7gsWuLhKB5mQ8874gG7RvlcsUDobt7uf
uH+EvWPZGxbIJqpIheqR73/R4lR4Nxmfq5xvsT5GEeuX0C2pLCgfekJR3Ury
Jvl68dRHFoT7M5SsjTGascnduVmeDeZF10TACqOA+NNGdAU27OJZPzBHPP7E
bmPCGjbMzV5JKNxFzh86CzIfVNlgknwlYaUN2W9SdtPhumyofpkq+9WO9Av2
lxs1lmxY4diQMepM6h9ljfVC2JB/N2r0hBfp98Ufoza1sWGlXvNT5bMYqTnX
Vvz3ig3HxuvEKdEk/39EclTfsOGEv6QKnZjHhs9ZrpsNYZ18dzLPYdQ5IanB
P8SG5HUFTXIXMPLX2Nb/YYYNdApPt8Vlch55mKAXKTkMfFFiOzUzMBIqlJ1G
R4fh8Ml/vXfUk/r8CKwM8huG27P303zJed7XHp1SDBiGdr6S0uRGsj++HOE5
HzQMujMP0wceY3TBolTKNGoYOE22xjHPMFpkwfbH/w6DqPWGvk/tf/PbJ72+
cRhc13pbJJH/DdqNcrNK8RF40R2/NECYhUzklXo2VY6ApXs83dybhRaFszWT
7UfhyfFtVzNaWOjJyAU/q++jYLfD1/ubERst89yJ0zI40MbaOLa6no082kKN
LXaOgX5n6o2Xu4fR1o6z7+M5Y0D/Ku1fyhlGIZtTN2fHj4OU1He7saQRVHpN
LEpaZwJsHBy/FluOooiLAT/Wdk/AW/mwsUZ+DoJjOp43Yibh2caFyG7MQX4V
PMkDalPQ/NDox/qXY0g+vWy+rG0K+DdlPH1XPI7eBbTBROg0yDY3q98un0BS
9IaX1StnICgo0E++YhI9qqqX2Vs5A2Xl1TX9j6aQ++m1u90PzII+b4h09fA0
ujzo94T7cxaiL7skHxaeRXMemxzrf8/Cs9u3KjKXzyJ3xiI7locLKs2tb3sk
ZtH64evCEkJcUDg4w7VYPYu6p5v26EtwYRnH792WTbNImiI+eUadC9dW8kpb
H5hFD1TrpXj3kvuf21PVKmeRaNGFonZXLiz4dVXH1M2iU1q7jdPcuSD07Vnn
+6ZZtEuHfWidNxcmAkKmE9pm0bShSKnlcS543P/eNk+dRXq7vc2T47jQoVT+
7ZcgF2V3afbtiedCmdutrCMiXMTv/OWYfCIXzHP89dtXcFHfvisppVe5YBFF
c8iS56Io75rBrttceB0+pWK5iYuG2ecCM7K4IBi3I7F6KxfZ+Vj/8c7hAn9J
Il5jwkUKAYx1c7lcMDOmRfHs4qLE6YePGh9w4fn9qabQ3Vz08WSYzcWHXHDZ
MfF5xJmL3D6Z0G1LyHxY71Xc3LjoWZhw8KoyLqy4U2bfcZCL/g+gNrD+
      "]]}, 
    {RGBColor[1, 
      NCache[
       Rational[1, 3], 0.3333333333333333], 
      NCache[
       Rational[1, 3], 0.3333333333333333]], AbsoluteThickness[1.6], Opacity[
     1.], Dashing[{Small, Small}], LineBox[CompressedData["
1:eJwVVnk41I33HULKklcvSYhEWbKEQswhWyFFWUK2LFnKWlIUUUKLpZQihbJV
thKKlCX1tWcZhpnPjOzMFErKWz+/v+4/97n33HOe+5wj4xFo48VJIpHWcpBI
/1/fn+UfzC+zJTuVZvb8/ctGeusYyW9MA382caQI/GAjSuxOFnnMCH3bnQYk
ZtgIJrOnt48dxlb5rwIGFDb8rTetlxo7jt0lWTwZpWxMOJY9ERsLhclvnl23
3dl44hr5VWQsFgvnhK9XNrLAzXS//e9YGjLEBCSybs7CNi1WyuZNHuRSBT2L
eKbhLyhUmtX+HHviJtf+fj+BcleFSUX7F3B2f/1mX+4YyGo5IvLl1Uh78LFQ
KPgLlGYXpXPL6iA9RFPRv8CESEp37mbB9/h+ULNrMIoAf7UdtaWyEfcyydSX
psPQtN/PWaH+Acd0tuhHcA3Cs2y8Upn5EU8fkdrOVvShKWbBcdyzFaoXZzvE
Oz4jm64i+99gOxY3rXYyUOxCfWSinnVDJ0gOdoVO3G341KjpaszZjesGsP/n
bAsoUy/2/XX6DCM7PaOtSw3I6bdo9CnpwWM3xVvtpHpc/pvx6ut0L+I9+FeV
eVYjgLsu2NCoH6mcNUcaRSrgb5qRWx5LQaKaIZ8F11NMrI2M35xAwRnRVLla
ajE8O1z8r92gwGxKvMSyohjODls1vDMouOLUs67RoxiWfiXvN5ZQEOo5tvrf
hiIo32hiRA9SsFoovls7oRAzvd82H1QfgGR7TddtpXyc8jLPnKYNYGF0Ojyr
JQfcl0/vwpcB8C9s6OcuyEFm3sPO1MkBqPLcuZ0Yn4NPIz+4dBcGkLrrhtqk
aQ7kPXJPXl0ziL4PbrRfzY9Ac1kmy2kOwvxp+sag1oewcnjOcEkYBGUpUcJ4
IAuj4QPny28M4r5YXolydhYi73CJ8twaRCiOc1h5ZaGoz9H82YNBuD/+TOjO
ZYLHdnXF74pB7OyOvFkrmIk6a7e4u7RBlJd8Lfa2uQcVC+Ft3RpUbDnnwjDj
uoNyMwmjT9pU5F5bd6G8Jx1axvKu7/WpaJ0+GWX1OB16+rp3ys2omLu5M0/c
LB37VT1WpzlRURtITVl1/TY815ePH46lQuJ68eyGLbdwj2pd0NtNxXaY5JsH
p0CK4tTY1k9F0mh2BsMsBY96vIimISrSKfmsQqkUFLRFiFWOURGT97a+vTUZ
L98+upr+i4qez4LcvkrJ6Mz9dsJ+yxCuSdtL1I9cB09AisJA8BBmSbXGpWYJ
4Kyv9NQLH8KZeDsJy99X8d/6oezsyCHYiKxZ51xyFQuv5UW944fQYlptQhG7
CibfG875zCGMkEx/Gn67gtriMSp/yxAmuoRCBl/Foeov34agtiG8bdX9/Sok
Di8Oq9t87h5Ce3tU9hqVOBT9Pt+SMTyErgkrnTVPYnHX4p+X8vMreEIlyyPu
X0LY9J4bBlLDGB/zr9qcGY0guH/MlR3GvK38PNklGv5pV7hWKwzDqnVpX7d0
NDz2dJ1r0xhGQlZ/UpHVRRxK8vZx3D+MJtufazJCo6CklGIQFjaMnouZqqTJ
CDD9xubyPw2DWR0ovRgTik/3p0pKOobhPk+mRSmEoryVFfCqZxjhiX94O7pC
EKOyONZMG8b5LqvHnVtDID23mjo6t7LvvcbSoZ4guEYoNMhuomHaXUriWnkA
TIt2RCtJ0zAf36I1Lh4AFaq6voYcDXy+hxX64/zxR0/31V5VGlqc+R6cPuaH
BySLYncjGsLWctU9lTmBofiAtGx/GhoviFFW/TiOxqqgQ/lBNNyzb7/5NPw4
nk6GCZScpuHBtKfM1C8PnLeIiq+7SIOliWa3LI8HxNfdOD+cRkNdnZNfiqob
OA1StUfv0rCeqcJ8d94VU0Hp32eyaOCt9clNvO+Cmu4Hgcv5NKztkzTM+OKM
o+klxze9oeH+rfuTRZlHYfChQlr2HQ1mT6Vu3+l2wPafr4YVm2nYpnt84Rmf
A34erbfX7aSBo1qt3T7eDncluyyOfqFBzGiYlZ13GH15cxp3+OmQFV5qWcWy
xIAa8i//Q8fIjzH2j0YLDL1JEg8TpUMrbn3cn0fmYPRs5bCWpuPj3e0L5qf2
YYbLvn2tJh3XC/bOUw4ag52ca7ikTQe9Sy4u0N4IcxJfX4zr09GQa3ZJ3Gsv
FjUT7jea0RFsaNb8LNUAnF6vT1xwomOyOWAw9aQuuL+tHgpwo6MsR7KTh6YN
3qgjB5286MjqsHiY67gbArdntbQD6VCRlO60P6sJIRndQvkwOuL1m1UDN2pA
+NkVCZEIOvaXTPqWNKtDrGnzqrlLdHjwWVOPJKlgk3XAGSKeDp3e+FOfVJQh
NVw12X6NDkfD6sqUKQXIfrfuLE6nY5TE7y1SLAf5mAdG9+7TQRze0dZVIovt
AtOVVx/ScXn//kl6qwxU5OKyvIroaNFiRjOzJaBe1il0pIQOHtbSjwn/jdDU
l4zb+4KOgSme/tQTotj10XdRrZqOduU1MsTt9dCxrfTbXEdHfTmpt3NeCHoM
TppAAx03fg2OfuQSAPnkQevlD3Tkbcz+rh3LC8Ol+41TrXSw6w8MsDy4YHx5
YvdAFx3Hv40lT+eSYPaPVvGHPjo47Xq1Xa79IptnxUhVUum4SS1bDElbIFsq
tKfkEfSV/25+o1jDIh98Kc6dNrpyr17PQGL3KNnG0OdszBQd2v4brvMTQ+Qj
bRXTgeyVeQWD3LpyXWT7oyRXlwU6mu2+7NGbrCc7jlp2Wy7RcaKeXdQc/IR8
LDjDZM8fOu785Vknyu1LLv0TMnSLg4BG/gFTY844cpnxRlF+LgKjNgG0ve6l
5PLEtwdjeQgk8ZZSkrSayC86vRJ+8RJwNvCtD97WQ34pyt8QzEfggdv4RkVX
glzpXL48IUBAxMQ4t1J1glyV47DLTYhAb4EcueT9V3LNxJ/AfmEC7wwvdAup
/SC/VnlcaCVCIG+qWJDktkx+E2Yx0rSBQJONfQS5kAN1Nd8k9MUJDOsavW2I
5cZb0l27FxIEzhdtHLj5dg3qTcnJSpsJiOcONuc4C6KhO3GV+FYCHWKCN62O
/YvoxrrWZnkCWjUL+ZEXNoBcOXc7VIGAmJAOfYIijqoMx+1tKgQu+Z7sqZWQ
wZmkG98i1An4yGRKdm2WhUbU+xp5TQKK5UunYyGH526KB6J1CLi4Gx5p6lFA
gI2L6A49AmMXlQaPmCtDwTiVPkAmIB1uHBg7pIK8bb+CNYwJvIqIGXFR2ol7
rI/pY1YEKOuOph+21oYD8Z9rmjWB2str0u/80YFIt7qCwRECXT7Wkko1e5D8
MuN1xlECwqH57w2cgcuRvoSlJwEr612a658YYe+prMIlb2LF7wJs5l8ag+TW
FfLEl0D3yEnN360mOGekw00KXNHvYI/RJaF9CFq7RrEigkDVix3JJ2ctobKs
N+8aSWCf3bvWpF1WmJ4NesN/kUDjM+m2risH4d1FsfKOI6Bj8Oian5Q1nO4W
hG68uaLv0YRA57+HIZY4pNecQmDPKs6sxPoj6DsvxBN6iwDtqttTy8u2OOR6
9m5rBgFluY6gaxvtYSq/r/Zi3gq+vJDkXwGO4BKLvKKcT2Biu3jbB3MnvFtT
enCgkAA9Pn96u7Iz9GY3MHeWrPDTH9r+ZOkYdr4Y5xmrJvDTxfd2C90Nknvj
D1l2rPR3Hdmc/NsTh3KKHP/XRWDdz6CQl1FeiONs9zTvIVDpEpbqy+GNmff/
RuwbINA6o6ZzQcAHNUY5j4xHCBTzxcgc1faFnUntnN4iAapt1LFeykkkPiaW
Xy8R8I8WuDgeegq13Fyr9ywT+DsVd/KqUCC2Nptv0uFgIL3+lsOebUGYN6UY
afExEErJ8710KhjJ++Zv7djMwH7B0HehW8LQWCCa/VSGgXy50zqhkWFY5NUt
VNrKAOfw1Abd/jC4fIyuVVBgwEBZnVfq5mnsMBcck9NgINhSoZLMG45PFgq7
pcwYmEz9YDay+Ry4DroOCAYy4CNBe+gcEo0FR6HQhmAGnsmf3F1QGo0R73f8
Z8MYeGX2deoEOxrvL8gaMCIYCGrvLth/KgYxz8efVMQxoMHijb4afAl/BILC
HO4xcPWMTubv63H42Rq9LqeJgdai4qRXUgmYoKgX2rUwcDS5tv6JfwL6vzD3
8v2PsZLfGoT5qhNQuWx8JqyTgS8fiwU0bBNxWnnNsCmVgdd2sy6ktCTMJaUU
TX9lYGe1ZmDy1huYNc8x0ZJggn3IT7ahIwV+ceG6w1JM3LEm8VUup2Ci1lL1
sgwTe9+89mAopIKptijWK8+EWUeOByMuFX2iljNh6kxkzqjnXdFPQx3ze+oL
UyaCuY6oeFffQvK5/YRGMBPTBfkuEdQ70Cz6em5nMxO3G6+pfm15gG02L0uf
tjDhJV6zg4uUDfFfEWPy/2OC38nRZP/ubHCYr7LZ1MnE98z5eu8n2WifFFHg
GmTCM6UxLNzoIXwV9vT3zjIRuEmadG/7IzwouKwRITICZQP2o33cuVidLz7z
1nMEzq2z/1jy5qPyV0BZoM8IFrslw7qV8+Ft9fbMZr8RnI5we3naOh+N349z
XAwcQcdjyV7h+/m4ZPxMlHxuBDcjwxPyVQuwzIDhm5sjKJIpbNJ1KVzxb6/0
qpoREOZc13i7ijGUWmJQJvQFx/gPFDy8Ugp9CemunWVfYJtnQtHnqsQyb6Zi
ktUoqK8rG64qvEHtl0s+ZkujOCG8c1VD/zvwuZgQaXfHoCh4UYdd3wSn5hA9
Y5NxpAVfuaV36hN2t57viRsbx5/Kt/v8tToQrJWslRk3gf0OXzSyZLvx7Pq6
cxvUJiGsbzhQLN6L07F+v7Z0TsI0tDVrWpgCnFBzSY2agvzboXHDldzuU8qR
RNk2jdc5UxMVEnRIpD+ff948jf+Oq8Xk2zLw2a8ZkyEzMIiMslZxHYHocPWH
ivWzyKBR2rXdRvGqvErMtmwWDq4+viWB43AM33LA0ZmFES6miveHSSQM+NSy
f7MQ+m+haJPQDOacdh6q+sNCu5KSu8amGTjSlpnRHGy0RSTcz5WbgfJICq/w
ajZaqwfpCboz6Jx5fVhTmI1nHzuenPScwQaS0NTZ7WwsbudSSa2awWP5KlFO
WzZqR2/LHPSYhWDhpcJP9mxIdz/w+R0wizNKB/TSHNnY9j02qzB8FvvUmO5b
3djYRWdS+K7PYkaH/5mpPxvaRvPXx1/NQuOAm1FSDBsN5i7ffguwkNmh2Hc4
jo2iR4paH8RY4LL5fkIing0t1c8nbsmy0GeXeOPZNTYOsKqyNXVYOOf2YqDj
Dhsuy30W1zxXeGBeCLh7j4143suCPoEsWHrt/+uWxcZRi3XvjM6xIOVH2zqX
w8ZCWNV3zmQW4mcKXtU8ZqPOqT989B4LX0+FmscWsKEe0T358TELDt/0hy2K
2TBrK7QoLWXhXShv0L/P2VjrcCzr7msW/g/mhSzz
      "]]}, 
    {RGBColor[0, 0, 1], AbsoluteThickness[1.6], Opacity[1.], 
     LineBox[CompressedData["
1:eJxTTMoPSmViYGBwAGIQfaiC59byjaF2DGDwYP+y+JoPos+a7f/+B4H7+1kf
JU4VeTbZnhEqHzq5WS5ozxL7f1D5bD6BDXPPrbP/D+Vvitd8qRW+BS5vZ7BI
VG3TTnuY+dpvvyss3rgPzhedeGmxPN8huPk8O8Nun9h2BG6eSbgn02bD43D1
KRufb9N5dNKeCco/2vgl6nnKGbj++ff1lP/eOgdXf6Cmyybw8AU4/9QRk3gX
pktw/o1XWzz+R1+G8xdd9z6Svv4KnN/6f+b2D6+vwvk5rPsKHZ2vw+3Ldpu5
eFPzDbh781K95ry+dxPO1/MWUr9kfBuuny1noubNwjtw+UdZzz4tP3UXLn9t
ySfj6Tz34fKHL3UxS6k8gMvLOrUH+Jx/AJdn8Y+/yZf/EM5/67XI1VTmEVy9
yaoPVUbHEHz25VJv9qc8hsfPnUnrHTYKPIHHt62MwkWjjU/g6v9wzNHq9nsK
N3/vk6Z0959P4fLcca4PJs94BudHHyuycXF9Dg8fT8/yjidTn8Pjy/xM9ZWW
Z8/t/0DNu8LA1jrB9IX9byi/0HSC6ZyWF3D1/Q/PX4+89cL+G1R+bS9/lbjB
S3sWqPxEDlsr2YaX9j+g8qXNWb+ULry0/wnl3yr1XXNL7ZU9K1S9fYZB3KTa
V/bfofLBPDNLtl56Bbc/fQNj9w311/acUPVOyhH7nctfw9XLTFv3ed2x13D7
Kxp2SZ6ReWPPB+Vfzjpm/7LoDdx/X5QPNPsdfmPPD5UXu7vz+Gbht/YiUP4z
d8uClqS39rJQ/vZNOyRCN761Z4byOaa+3XSd7Z39Xah5UeVKvlEx7+z3QflF
Gq6sqmve2SdC1XfeTN/7/vc7e2Oo/FK1HWJMoe/t50DlDxZzFIise2+/7R1E
HgCmYAuf
      "]]}, 
    {RGBColor[0, 0, 1], AbsoluteThickness[1.6], Opacity[1.], 
     LineBox[CompressedData["
1:eJxTTMoPSmViYGBwAGIQfaiC59byjaF2DGDwYP+y+JoPos+a7f/+B4H7+1kf
JU4VeTbZnhEqHzq5WS5ozxL7f1D5bD6BDXPPrbP/D+Vvitd8qRW+BS5vZ7BI
VG3TTnuY+dpvvyss3rgPzhedeGmxPN8huPk8O8Nun9h2BG6eSbgn02bD43D1
KRufb9N5dNKeCco/2vgl6nnKGbj++ff1lP/eOgdXf6Cmyybw8AU4/9QRk3gX
pktw/o1XWzz+R1+G8xdd9z6Svv4KnN/6f+b2D6+vwvk5rPsKHZ2vw+3Ldpu5
eFPzDbh781K95ry+dxPO1/MWUr9kfBuuny1noubNwjtw+UdZzz4tP3UXLn9t
ySfj6Tz34fKHL3UxS6k8gMvLOrUH+Jx/AJdn8Y+/yZf/EM5/67XI1VTmEVy9
yaoPVUbHEHz25VJv9qc8hsfPnUnrHTYKPIHHt62MwkWjjU/g6v9wzNHq9nsK
N3/vk6Z0959P4fLcca4PJs94BudHHyuycXF9Dg8fT8/yjidTn8Pjy/xM9ZWW
Z8/t/0DNu8LA1jrB9IX9byi/0HSC6ZyWF3D1/Q/PX4+89cL+G1R+bS9/lbjB
S3sWqPxEDlsr2YaX9j+g8qXNWb+ULry0/wnl3yr1XXNL7ZU9K1S9fYZB3KTa
V/bfofLBPDNLtl56Bbc/fQNj9w311/acUPVOyhH7nctfw9XLTFv3ed2x13D7
Kxp2SZ6ReWPPB+Vfzjpm/7LoDdx/X5QPNPsdfmPPD5UXu7vz+Gbht/YiUP4z
d8uClqS39rJQ/vZNOyRCN761Z4byOaa+3XSd7Z39Xah5UeVKvlEx7+z3QflF
Gq6sqmve2SdC1XfeTN/7/vc7e2Oo/FK1HWJMoe/t50DlDxZzFIise2+/7R1E
HgCmYAuf
      "]]}, 
    {RGBColor[
      NCache[
       Rational[1, 3], 0.3333333333333333], 
      NCache[
       Rational[1, 3], 0.3333333333333333], 1], AbsoluteThickness[1.6], 
     Opacity[1.], Dashing[{Small, Small}], LineBox[CompressedData["
1:eJxF0HlI0wEUB/BpmkJjiTe2zEy8keWUCHRWHnmtPJjGDDdLmUzRplRiGukM
SSvSUWpMgnkXTjfFo9JKbZaI2jR13k37eWzmWkVUlhXUew8eXz7/PPi+g+cy
Y1IMSSQS88/+zb4c8kyDjMUg/Zt7wwSJT9AD/jvftqKaQQSCBYwtjSsRC06L
3mdhT5wHr7Fl9bZENriek6ezIoRgY3XSXUtCBGaJhPYxT2vxHsWstXpECpZz
3Nbd49vBDJrEylneDfbY/OpQI+sFW5Upaw5Q+sDk7rjZVx0DYJ/4MMO2w4Pg
ZNlqh6f6NfhlwWf2avIw+MGi16GfMyPg53klftH9Y+ChAR9OkKESPL3RHrqT
MA6WTEUM8FomwNd3qjp1mrfgdONewfHAKewfUlUjF06DM1LCxZoFFdgrwtxF
SZ8F704vc1MJ5sBqPqFvGJoHT9bq6RXkRXC/smSXndMSeP+J4qjIUbTRaY6K
kvkOvBkuCfalqvF/D3W53gq0SYOd9lnyMniuvOWYzGwF7E91eOMtQ2+bit1L
T70H96wU8k5+Q+9JDF4SVRLgBEWWX1DwKvjI8JWJIgIt8L3jKy5aAzff2ptr
Q1sHXxTyvzuOoQNSaYnl+RtgXqtB6bSLBky9J/0kVaDH+YqA9Swt2Hq+e7DN
YhPcKe+yZcnQ7MuOTPbZD+AbKl7P1g+0PsE7qusXmr2wrb5msAX2XC4zNTdB
j2mfxPqYo21IZhs5rug65y5rQxaa0lTYNBSPvuTB9BOx0aE0dZITF609Sm4O
SUPTmdzA0gK0eNR9MrYIbRTzJZVajJ6MK7ndfBOdy21XjVagl9VX0yvvoyNT
wna41Wh7/oKTXoIu1jZ2Pq5D6zKyw4WN6DMf/ecjHqFfZJtesJSifwP9XDks

      "]]}, 
    {RGBColor[0.5, 0, 0.5], AbsoluteThickness[1.6], Opacity[1.], 
     Dashing[{Small, Small}], LineBox[CompressedData["
1:eJxFkg0slHEcx8956SrDhGJEroiaeV2r4V9ekvfSRJiLMYXlJcakTd1ZoZbX
ol21eckq4Y68tLzkPRk6dO68v9059yZZErpS/36e7dmzzz7f//f3/J//cyg0
xiecSCAQ3P/c28+2ZGVuOcPXnvD3WkYvKKnLmjwq2pJtX1KkOBtSoMHLQ3LY
+9OsrwVVPQP2zaMe9HlfimQ4Pz3oyk/qfAk+SkWt+ml/JfqFPZNiIjD1qwW2
Ny/WNGI2ov/zj4nXDEoYzdA34mj8JLmmFfo0c1gl+iptwGpl+SghtB3WKzde
Guup64D1BqRBid1qJ+St/VyJNRbdkPegFY5LM3ogH8bg1x2f/YiI2OdrS0iZ
5E+wvvP2agA/rA/4+ZQZeYvbD32tqZm2F9oHgXs7rClORBbw6FLtOVngEHAx
270jomoYOF1WVL8sHIH+aMXmuDOObGBR2es9KXNsOJ+os0UlTOoovL9o5Ku+
twUH+q6Hu9GFkxzwZu7qxiyrMfBK0TkmnLhx8LORvJXy3gnwX0pXrB4rT4Fv
Z2XK6xyeBq/ncPe8x8A0eAVvCkclZgZY7FbsbKM7C3nrV8spll07vKtcR9QS
Ngf/w3hu1WmG2jzs7z6bT1q5Mg95O12Dz5aMHaarT25NynZ4k0Q3zfJagPlN
83ciXNYXwO8Ndp7OK+QBB3bF2zo58+H7urom3Zsv4MP5n+i7OUzj8dEm7hsm
KKVn2yyiDcxxNtk2dNoi5B/ODLAvcxfRd+zfPFBN2W8uQArY55DsTumlCdAP
7BOpkT8NBwVoHTM30bOCa7SEFHEeXTUPzr21hNawv6hclPCWtQTzI6rlskaN
hWg3zjuQ/Vsck4SQ131U+a2ySwjzk9PeaffpipAK5qHILiSIF8H+VsmtVK92
EVLFXmuisbtmnxhpYOa5nIylhYqRHuZ6ZsMBX4YYyWMmFYiZbCUJmsB9AUmG
ngFBEtSMOf6os+KRCgkKwfkMTkSTdEOCrLAvM2rQIvpKER37DzdIsRqVUlQn
+ed/A/tjPhA=
      "]]}, 
    {RGBColor[0.5, 0, 0.5], AbsoluteThickness[1.6], Opacity[1.], 
     Dashing[{Small, Small}], LineBox[CompressedData["
1:eJxF0HlI0wEUB/BpmkJjiTe2zEy8keWUCHRWHnmtPJjGDDdLmUzRplRiGukM
SSvSUWpMgnkXTjfFo9JKbZaI2jR13k37eWzmWkVUlhXUew8eXz7/PPi+g+cy
Y1IMSSQS88/+zb4c8kyDjMUg/Zt7wwSJT9AD/jvftqKaQQSCBYwtjSsRC06L
3mdhT5wHr7Fl9bZENriek6ezIoRgY3XSXUtCBGaJhPYxT2vxHsWstXpECpZz
3Nbd49vBDJrEylneDfbY/OpQI+sFW5Upaw5Q+sDk7rjZVx0DYJ/4MMO2w4Pg
ZNlqh6f6NfhlwWf2avIw+MGi16GfMyPg53klftH9Y+ChAR9OkKESPL3RHrqT
MA6WTEUM8FomwNd3qjp1mrfgdONewfHAKewfUlUjF06DM1LCxZoFFdgrwtxF
SZ8F704vc1MJ5sBqPqFvGJoHT9bq6RXkRXC/smSXndMSeP+J4qjIUbTRaY6K
kvkOvBkuCfalqvF/D3W53gq0SYOd9lnyMniuvOWYzGwF7E91eOMtQ2+bit1L
T70H96wU8k5+Q+9JDF4SVRLgBEWWX1DwKvjI8JWJIgIt8L3jKy5aAzff2ptr
Q1sHXxTyvzuOoQNSaYnl+RtgXqtB6bSLBky9J/0kVaDH+YqA9Swt2Hq+e7DN
YhPcKe+yZcnQ7MuOTPbZD+AbKl7P1g+0PsE7qusXmr2wrb5msAX2XC4zNTdB
j2mfxPqYo21IZhs5rug65y5rQxaa0lTYNBSPvuTB9BOx0aE0dZITF609Sm4O
SUPTmdzA0gK0eNR9MrYIbRTzJZVajJ6MK7ndfBOdy21XjVagl9VX0yvvoyNT
wna41Wh7/oKTXoIu1jZ2Pq5D6zKyw4WN6DMf/ecjHqFfZJtesJSifwP9XDks

      "]]}, 
    {RGBColor[0.5, 0, 0.5], AbsoluteThickness[1.6], Opacity[1.], 
     Dashing[{Small, Small}], LineBox[CompressedData["
1:eJxF0HlI0wEUB/BpmkJjiTe2zEy8keWUCHRWHnmtPJjGDDdLmUzRplRiGukM
SSvSUWpMgnkXTjfFo9JKbZaI2jR13k37eWzmWkVUlhXUew8eXz7/PPi+g+cy
Y1IMSSQS88/+zb4c8kyDjMUg/Zt7wwSJT9AD/jvftqKaQQSCBYwtjSsRC06L
3mdhT5wHr7Fl9bZENriek6ezIoRgY3XSXUtCBGaJhPYxT2vxHsWstXpECpZz
3Nbd49vBDJrEylneDfbY/OpQI+sFW5Upaw5Q+sDk7rjZVx0DYJ/4MMO2w4Pg
ZNlqh6f6NfhlwWf2avIw+MGi16GfMyPg53klftH9Y+ChAR9OkKESPL3RHrqT
MA6WTEUM8FomwNd3qjp1mrfgdONewfHAKewfUlUjF06DM1LCxZoFFdgrwtxF
SZ8F704vc1MJ5sBqPqFvGJoHT9bq6RXkRXC/smSXndMSeP+J4qjIUbTRaY6K
kvkOvBkuCfalqvF/D3W53gq0SYOd9lnyMniuvOWYzGwF7E91eOMtQ2+bit1L
T70H96wU8k5+Q+9JDF4SVRLgBEWWX1DwKvjI8JWJIgIt8L3jKy5aAzff2ptr
Q1sHXxTyvzuOoQNSaYnl+RtgXqtB6bSLBky9J/0kVaDH+YqA9Swt2Hq+e7DN
YhPcKe+yZcnQ7MuOTPbZD+AbKl7P1g+0PsE7qusXmr2wrb5msAX2XC4zNTdB
j2mfxPqYo21IZhs5rug65y5rQxaa0lTYNBSPvuTB9BOx0aE0dZITF609Sm4O
SUPTmdzA0gK0eNR9MrYIbRTzJZVajJ6MK7ndfBOdy21XjVagl9VX0yvvoyNT
wna41Wh7/oKTXoIu1jZ2Pq5D6zKyw4WN6DMf/ecjHqFfZJtesJSifwP9XDks

      "]]}, 
    {RGBColor[0.5, 0, 0.5], AbsoluteThickness[1.6], Opacity[1.], 
     Dashing[{Small, Small}], LineBox[CompressedData["
1:eJxFkg0slHEcx8956SrDhGJEroiaeV2r4V9ekvfSRJiLMYXlJcakTd1ZoZbX
ol21eckq4Y68tLzkPRk6dO68v9059yZZErpS/36e7dmzzz7f//f3/J//cyg0
xiecSCAQ3P/c28+2ZGVuOcPXnvD3WkYvKKnLmjwq2pJtX1KkOBtSoMHLQ3LY
+9OsrwVVPQP2zaMe9HlfimQ4Pz3oyk/qfAk+SkWt+ml/JfqFPZNiIjD1qwW2
Ny/WNGI2ov/zj4nXDEoYzdA34mj8JLmmFfo0c1gl+iptwGpl+SghtB3WKzde
Guup64D1BqRBid1qJ+St/VyJNRbdkPegFY5LM3ogH8bg1x2f/YiI2OdrS0iZ
5E+wvvP2agA/rA/4+ZQZeYvbD32tqZm2F9oHgXs7rClORBbw6FLtOVngEHAx
270jomoYOF1WVL8sHIH+aMXmuDOObGBR2es9KXNsOJ+os0UlTOoovL9o5Ku+
twUH+q6Hu9GFkxzwZu7qxiyrMfBK0TkmnLhx8LORvJXy3gnwX0pXrB4rT4Fv
Z2XK6xyeBq/ncPe8x8A0eAVvCkclZgZY7FbsbKM7C3nrV8spll07vKtcR9QS
Ngf/w3hu1WmG2jzs7z6bT1q5Mg95O12Dz5aMHaarT25NynZ4k0Q3zfJagPlN
83ciXNYXwO8Ndp7OK+QBB3bF2zo58+H7urom3Zsv4MP5n+i7OUzj8dEm7hsm
KKVn2yyiDcxxNtk2dNoi5B/ODLAvcxfRd+zfPFBN2W8uQArY55DsTumlCdAP
7BOpkT8NBwVoHTM30bOCa7SEFHEeXTUPzr21hNawv6hclPCWtQTzI6rlskaN
hWg3zjuQ/Vsck4SQ131U+a2ySwjzk9PeaffpipAK5qHILiSIF8H+VsmtVK92
EVLFXmuisbtmnxhpYOa5nIylhYqRHuZ6ZsMBX4YYyWMmFYiZbCUJmsB9AUmG
ngFBEtSMOf6os+KRCgkKwfkMTkSTdEOCrLAvM2rQIvpKER37DzdIsRqVUlQn
+ed/A/tjPhA=
      "]]}}, {}, {}},
  AspectRatio->NCache[GoldenRatio^(-1), 0.6180339887498948],
  Axes->{True, True},
  AxesLabel->{None, None},
  AxesOrigin->{0, 0},
  DisplayFunction->Identity,
  Frame->{{False, False}, {False, False}},
  FrameLabel->{{None, None}, {None, None}},
  FrameTicks->{{Automatic, Automatic}, {Automatic, Automatic}},
  GridLines->{None, None},
  GridLinesStyle->Directive[
    GrayLevel[0.5, 0.4]],
  ImagePadding->All,
  Method->{
   "DefaultBoundaryStyle" -> Automatic, "DefaultMeshStyle" -> 
    AbsolutePointSize[6], "ScalingFunctions" -> None, 
    "CoordinatesToolOptions" -> {"DisplayFunction" -> ({
        (Part[{{Identity, Identity}, {Identity, Identity}}, 1, 2][#]& )[
         Part[#, 1]], 
        (Part[{{Identity, Identity}, {Identity, Identity}}, 2, 2][#]& )[
         Part[#, 2]]}& ), "CopiedValueFunction" -> ({
        (Part[{{Identity, Identity}, {Identity, Identity}}, 1, 2][#]& )[
         Part[#, 1]], 
        (Part[{{Identity, Identity}, {Identity, Identity}}, 2, 2][#]& )[
         Part[#, 2]]}& )}},
  PlotRange->{{0, 0.99}, {-0.9999999595918376, 1.0000000000000346`}},
  PlotRangeClipping->True,
  PlotRangePadding->{{
     Scaled[0.02], 
     Scaled[0.02]}, {
     Scaled[0.05], 
     Scaled[0.05]}},
  Ticks->{Automatic, Automatic}]], "Output",
 CellChangeTimes->{{3.706621825241982*^9, 3.706621837727253*^9}, {
   3.706621874194006*^9, 3.706621922741033*^9}, 3.706622229129335*^9, {
   3.70662227208261*^9, 3.706622283153955*^9}, 3.70696365179469*^9, 
   3.709295351743487*^9, {3.709295406122242*^9, 3.7092954237187557`*^9}, 
   3.7092955340887814`*^9, 3.7092956544094973`*^9, 3.7093026988521833`*^9, 
   3.7177601332119904`*^9}]
}, Open  ]]
}, Closed]]
}, Open  ]]
}, Open  ]],

Cell[CellGroupData[{

Cell[TextData[{
 "Variance explained: Simulating ",
 Cell[BoxData[
  FormBox[
   SuperscriptBox["R", "2"], TraditionalForm]]],
 " across pathogen allele frequencies"
}], "Chapter",
 CellChangeTimes->{{3.708791663947763*^9, 3.7087916991045637`*^9}}],

Cell["\<\
We begin by constructing a function that simulates a sample of interacting \
hosts and pathogens given an arbitrary susceptibility function.  We then use \
this function to simulate samples for each susceptibility function, fit the \
data with the host only or the two-species model, and calculate the variation \
explained.\
\>", "Text",
 CellChangeTimes->{{3.7089632205745897`*^9, 3.708963332549714*^9}}],

Cell[CellGroupData[{

Cell["Simulating a sample", "Subchapter",
 CellChangeTimes->{{3.708963209778501*^9, 3.708963217501671*^9}}],

Cell["\<\
For a host a pathogen populations with a particular genetic composition (as \
specified by the vectors of haplotype frequencies hH and hP) we can simulate \
a sample of size n.  Given a particular infection model PinfX the following \
function generates such a sample where column 1: 1 if host is infected 0 if \
not infected, column 2: allele present at first host locus (XH1), column 3: \
allele present at second host locus (XH2), column 4: allele present at first \
parasite locus (XP1), and column 5: allele present at second parasite locus \
(XP2).\
\>", "Text",
 CellChangeTimes->{{3.708962647358062*^9, 3.708962859847198*^9}, {
   3.708962938028556*^9, 3.708963026229945*^9}, 3.7092944402932796`*^9}],

Cell[BoxData[
 RowBox[{
  RowBox[{"pars2", "=", 
   RowBox[{"{", 
    RowBox[{
     RowBox[{"\[Alpha]", "\[Rule]", "2"}], ",", " ", 
     RowBox[{"LDP", "\[Rule]", "0"}], ",", 
     RowBox[{"bH0", "\[Rule]", "0"}], ",", 
     RowBox[{"bH1", "\[Rule]", "0.5"}], ",", 
     RowBox[{"bH2", "\[Rule]", "0.2"}], ",", 
     RowBox[{"bP0", "\[Rule]", "0"}], ",", 
     RowBox[{"bP1", "\[Rule]", "0.5"}], ",", 
     RowBox[{"bP2", "\[Rule]", "0.35"}], ",", 
     RowBox[{"eH", "\[Rule]", "0.0"}], ",", 
     RowBox[{"eP", "\[Rule]", "0.0"}]}], "}"}]}], ";"}]], "Input",
 CellChangeTimes->{{3.708962436781644*^9, 3.708962484800558*^9}, {
  3.70896251546064*^9, 3.708962521859193*^9}, {3.7089631597258873`*^9, 
  3.7089631669570637`*^9}, {3.708965689452486*^9, 3.708965691012558*^9}, {
  3.709296632967692*^9, 3.7092966585405197`*^9}, {3.709296688600161*^9, 
  3.70929669126658*^9}}],

Cell[BoxData[
 RowBox[{
  RowBox[{"sim", "[", 
   RowBox[{"hH_", ",", "hP_", ",", "n_", ",", "PinfX_"}], "]"}], ":=", 
  RowBox[{"Block", "[", 
   RowBox[{
    RowBox[{"{", 
     RowBox[{"rand", ",", "rand2", ",", "s", ",", "out", ",", "pinf"}], "}"}],
     ",", 
    RowBox[{
     RowBox[{"out", "=", 
      RowBox[{"{", "}"}]}], ";", "\[IndentingNewLine]", 
     RowBox[{"For", "[", 
      RowBox[{
       RowBox[{"s", "=", "1"}], ",", 
       RowBox[{"s", "\[LessEqual]", "n"}], ",", 
       RowBox[{"s", "++"}], ",", "\[IndentingNewLine]", 
       RowBox[{
        RowBox[{"rand", "=", 
         RowBox[{"RandomReal", "[", "]"}]}], ";", 
        RowBox[{"rand2", "=", 
         RowBox[{"RandomReal", "[", "]"}]}], ";", "\[IndentingNewLine]", 
        RowBox[{"(*", 
         RowBox[{"Host", " ", "and", " ", "Pathogen", " ", "Genotypes"}], 
         "*)"}], "\[IndentingNewLine]", 
        RowBox[{"If", "[", 
         RowBox[{
          RowBox[{"rand", "<", 
           RowBox[{"hH", "[", 
            RowBox[{"[", "1", "]"}], "]"}]}], ",", 
          RowBox[{"(*", 
           RowBox[{"host", " ", "is", " ", "00"}], "*)"}], " ", 
          "\[IndentingNewLine]", 
          RowBox[{
           RowBox[{"If", "[", 
            RowBox[{
             RowBox[{"rand2", "<", 
              RowBox[{"hP", "[", 
               RowBox[{"[", "1", "]"}], "]"}]}], ",", 
             RowBox[{"(*", 
              RowBox[{"path", " ", "is", " ", "00"}], "*)"}], 
             RowBox[{"AppendTo", "[", 
              RowBox[{"out", ",", 
               RowBox[{"{", 
                RowBox[{"0", ",", "0", ",", "0", ",", "0"}], "}"}]}], "]"}], 
             ",", "\[IndentingNewLine]", 
             RowBox[{"If", "[", 
              RowBox[{
               RowBox[{"rand2", "<", 
                RowBox[{
                 RowBox[{"hP", "[", 
                  RowBox[{"[", "1", "]"}], "]"}], "+", 
                 RowBox[{"hP", "[", 
                  RowBox[{"[", "2", "]"}], "]"}]}]}], ",", 
               RowBox[{"(*", 
                RowBox[{"path", " ", "is", " ", "01"}], "*)"}], 
               RowBox[{"AppendTo", "[", 
                RowBox[{"out", ",", 
                 RowBox[{"{", 
                  RowBox[{"0", ",", "0", ",", "0", ",", "1"}], "}"}]}], "]"}],
                ",", "\[IndentingNewLine]", 
               RowBox[{"If", "[", 
                RowBox[{
                 RowBox[{"rand2", "<", 
                  RowBox[{
                   RowBox[{"hP", "[", 
                    RowBox[{"[", "1", "]"}], "]"}], "+", 
                   RowBox[{"hP", "[", 
                    RowBox[{"[", "2", "]"}], "]"}], "+", 
                   RowBox[{"hP", "[", 
                    RowBox[{"[", "3", "]"}], "]"}]}]}], ",", 
                 RowBox[{"(*", 
                  RowBox[{"path", " ", "is", " ", "10"}], "*)"}], 
                 RowBox[{"AppendTo", "[", 
                  RowBox[{"out", ",", 
                   RowBox[{"{", 
                    RowBox[{"0", ",", "0", ",", "1", ",", "0"}], "}"}]}], 
                  "]"}], ",", "\[IndentingNewLine]", 
                 RowBox[{"(*", 
                  RowBox[{"path", " ", "is", " ", "11"}], "*)"}], 
                 RowBox[{"AppendTo", "[", 
                  RowBox[{"out", ",", 
                   RowBox[{"{", 
                    RowBox[{"0", ",", "0", ",", "1", ",", "1"}], "}"}]}], 
                  "]"}]}], "]"}]}], "]"}]}], "]"}], ";"}], ",", 
          "\[IndentingNewLine]", 
          RowBox[{"If", "[", 
           RowBox[{
            RowBox[{"rand", "<", 
             RowBox[{
              RowBox[{"hH", "[", 
               RowBox[{"[", "1", "]"}], "]"}], "+", 
              RowBox[{"hH", "[", 
               RowBox[{"[", "2", "]"}], "]"}]}]}], " ", ",", 
            RowBox[{"(*", 
             RowBox[{"host", " ", "is", " ", "01"}], "*)"}], 
            "\[IndentingNewLine]", 
            RowBox[{
             RowBox[{"If", "[", 
              RowBox[{
               RowBox[{"rand2", "<", 
                RowBox[{"hP", "[", 
                 RowBox[{"[", "1", "]"}], "]"}]}], ",", 
               RowBox[{"(*", 
                RowBox[{"path", " ", "is", " ", "00"}], "*)"}], 
               RowBox[{"AppendTo", "[", 
                RowBox[{"out", ",", 
                 RowBox[{"{", 
                  RowBox[{"0", ",", "1", ",", "0", ",", "0"}], "}"}]}], "]"}],
                ",", "\[IndentingNewLine]", 
               RowBox[{"If", "[", 
                RowBox[{
                 RowBox[{"rand2", "<", 
                  RowBox[{
                   RowBox[{"hP", "[", 
                    RowBox[{"[", "1", "]"}], "]"}], "+", 
                   RowBox[{"hP", "[", 
                    RowBox[{"[", "2", "]"}], "]"}]}]}], ",", 
                 RowBox[{"(*", 
                  RowBox[{"path", " ", "is", " ", "01"}], "*)"}], 
                 RowBox[{"AppendTo", "[", 
                  RowBox[{"out", ",", 
                   RowBox[{"{", 
                    RowBox[{"0", ",", "1", ",", "0", ",", "1"}], "}"}]}], 
                  "]"}], ",", "\[IndentingNewLine]", 
                 RowBox[{"If", "[", 
                  RowBox[{
                   RowBox[{"rand2", "<", 
                    RowBox[{
                    RowBox[{"hP", "[", 
                    RowBox[{"[", "1", "]"}], "]"}], "+", 
                    RowBox[{"hP", "[", 
                    RowBox[{"[", "2", "]"}], "]"}], "+", 
                    RowBox[{"hP", "[", 
                    RowBox[{"[", "3", "]"}], "]"}]}]}], ",", 
                   RowBox[{"(*", 
                    RowBox[{"path", " ", "is", " ", "10"}], "*)"}], 
                   RowBox[{"AppendTo", "[", 
                    RowBox[{"out", ",", 
                    RowBox[{"{", 
                    RowBox[{"0", ",", "1", ",", "1", ",", "0"}], "}"}]}], 
                    "]"}], ",", "\[IndentingNewLine]", 
                   RowBox[{"(*", 
                    RowBox[{"path", " ", "is", " ", "11"}], "*)"}], 
                   RowBox[{"AppendTo", "[", 
                    RowBox[{"out", ",", 
                    RowBox[{"{", 
                    RowBox[{"0", ",", "1", ",", "1", ",", "1"}], "}"}]}], 
                    "]"}]}], "]"}]}], "]"}]}], "]"}], ";"}], ",", 
            "\[IndentingNewLine]", 
            RowBox[{"If", "[", 
             RowBox[{
              RowBox[{"rand", "<", 
               RowBox[{
                RowBox[{"hH", "[", 
                 RowBox[{"[", "1", "]"}], "]"}], "+", 
                RowBox[{"hH", "[", 
                 RowBox[{"[", "2", "]"}], "]"}], "+", 
                RowBox[{"hH", "[", 
                 RowBox[{"[", "3", "]"}], "]"}]}]}], ",", 
              RowBox[{"(*", 
               RowBox[{"host", " ", "is", " ", "10"}], "*)"}], 
              "\[IndentingNewLine]", 
              RowBox[{
               RowBox[{"If", "[", 
                RowBox[{
                 RowBox[{"rand2", "<", 
                  RowBox[{"hP", "[", 
                   RowBox[{"[", "1", "]"}], "]"}]}], ",", 
                 RowBox[{"(*", 
                  RowBox[{"path", " ", "is", " ", "00"}], "*)"}], 
                 RowBox[{"AppendTo", "[", 
                  RowBox[{"out", ",", 
                   RowBox[{"{", 
                    RowBox[{"1", ",", "0", ",", "0", ",", "0"}], "}"}]}], 
                  "]"}], ",", "\[IndentingNewLine]", 
                 RowBox[{"If", "[", 
                  RowBox[{
                   RowBox[{"rand2", "<", 
                    RowBox[{
                    RowBox[{"hP", "[", 
                    RowBox[{"[", "1", "]"}], "]"}], "+", 
                    RowBox[{"hP", "[", 
                    RowBox[{"[", "2", "]"}], "]"}]}]}], ",", 
                   RowBox[{"(*", 
                    RowBox[{"path", " ", "is", " ", "01"}], "*)"}], 
                   RowBox[{"AppendTo", "[", 
                    RowBox[{"out", ",", 
                    RowBox[{"{", 
                    RowBox[{"1", ",", "0", ",", "0", ",", "1"}], "}"}]}], 
                    "]"}], ",", "\[IndentingNewLine]", 
                   RowBox[{"If", "[", 
                    RowBox[{
                    RowBox[{"rand2", "<", 
                    RowBox[{
                    RowBox[{"hP", "[", 
                    RowBox[{"[", "1", "]"}], "]"}], "+", 
                    RowBox[{"hP", "[", 
                    RowBox[{"[", "2", "]"}], "]"}], "+", 
                    RowBox[{"hP", "[", 
                    RowBox[{"[", "3", "]"}], "]"}]}]}], ",", 
                    RowBox[{"(*", 
                    RowBox[{"path", " ", "is", " ", "10"}], "*)"}], 
                    RowBox[{"AppendTo", "[", 
                    RowBox[{"out", ",", 
                    RowBox[{"{", 
                    RowBox[{"1", ",", "0", ",", "1", ",", "0"}], "}"}]}], 
                    "]"}], ",", "\[IndentingNewLine]", 
                    RowBox[{"(*", 
                    RowBox[{"path", " ", "is", " ", "11"}], "*)"}], 
                    RowBox[{"AppendTo", "[", 
                    RowBox[{"out", ",", 
                    RowBox[{"{", 
                    RowBox[{"1", ",", "0", ",", "1", ",", "1"}], "}"}]}], 
                    "]"}]}], "]"}]}], "]"}]}], "]"}], ";"}], ",", 
              "\[IndentingNewLine]", 
              RowBox[{"(*", 
               RowBox[{"host", " ", "is", " ", "11"}], "*)"}], 
              "\[IndentingNewLine]", 
              RowBox[{
               RowBox[{"If", "[", 
                RowBox[{
                 RowBox[{"rand2", "<", 
                  RowBox[{"hP", "[", 
                   RowBox[{"[", "1", "]"}], "]"}]}], ",", 
                 RowBox[{"(*", 
                  RowBox[{"path", " ", "is", " ", "00"}], "*)"}], 
                 RowBox[{"AppendTo", "[", 
                  RowBox[{"out", ",", 
                   RowBox[{"{", 
                    RowBox[{"1", ",", "1", ",", "0", ",", "0"}], "}"}]}], 
                  "]"}], ",", "\[IndentingNewLine]", 
                 RowBox[{"If", "[", 
                  RowBox[{
                   RowBox[{"rand2", "<", 
                    RowBox[{
                    RowBox[{"hP", "[", 
                    RowBox[{"[", "1", "]"}], "]"}], "+", 
                    RowBox[{"hP", "[", 
                    RowBox[{"[", "2", "]"}], "]"}]}]}], ",", 
                   RowBox[{"(*", 
                    RowBox[{"path", " ", "is", " ", "01"}], "*)"}], 
                   RowBox[{"AppendTo", "[", 
                    RowBox[{"out", ",", 
                    RowBox[{"{", 
                    RowBox[{"1", ",", "1", ",", "0", ",", "1"}], "}"}]}], 
                    "]"}], ",", "\[IndentingNewLine]", 
                   RowBox[{"If", "[", 
                    RowBox[{
                    RowBox[{"rand2", "<", 
                    RowBox[{
                    RowBox[{"hP", "[", 
                    RowBox[{"[", "1", "]"}], "]"}], "+", 
                    RowBox[{"hP", "[", 
                    RowBox[{"[", "2", "]"}], "]"}], "+", 
                    RowBox[{"hP", "[", 
                    RowBox[{"[", "3", "]"}], "]"}]}]}], ",", 
                    RowBox[{"(*", 
                    RowBox[{"path", " ", "is", " ", "10"}], "*)"}], 
                    RowBox[{"AppendTo", "[", 
                    RowBox[{"out", ",", 
                    RowBox[{"{", 
                    RowBox[{"1", ",", "1", ",", "1", ",", "0"}], "}"}]}], 
                    "]"}], ",", "\[IndentingNewLine]", 
                    RowBox[{"(*", 
                    RowBox[{"path", " ", "is", " ", "11"}], "*)"}], 
                    RowBox[{"AppendTo", "[", 
                    RowBox[{"out", ",", 
                    RowBox[{"{", 
                    RowBox[{"1", ",", "1", ",", "1", ",", "1"}], "}"}]}], 
                    "]"}]}], "]"}]}], "]"}]}], "]"}], ";"}]}], 
             "\[IndentingNewLine]", "]"}]}], "]"}]}], "]"}], ";", 
        "\[IndentingNewLine]", 
        RowBox[{"(*", 
         RowBox[{"Host", " ", "infection", " ", "Status"}], "*)"}], 
        "\[IndentingNewLine]", 
        RowBox[{"rand", "=", 
         RowBox[{"RandomReal", "[", "]"}]}], ";", "\[IndentingNewLine]", 
        RowBox[{"pinf", "=", 
         RowBox[{
          RowBox[{
           RowBox[{"PinfX", "[", 
            RowBox[{
             RowBox[{"{", 
              RowBox[{
               RowBox[{"out", "[", 
                RowBox[{"[", 
                 RowBox[{"s", ",", "1"}], "]"}], "]"}], ",", 
               RowBox[{"out", "[", 
                RowBox[{"[", 
                 RowBox[{"s", ",", "2"}], "]"}], "]"}]}], "}"}], ",", 
             RowBox[{"{", 
              RowBox[{
               RowBox[{"out", "[", 
                RowBox[{"[", 
                 RowBox[{"s", ",", "3"}], "]"}], "]"}], ",", 
               RowBox[{"out", "[", 
                RowBox[{"[", 
                 RowBox[{"s", ",", "4"}], "]"}], "]"}]}], "}"}]}], "]"}], "/.",
            "pars2"}], "//", "N"}]}], ";", "\[IndentingNewLine]", 
        RowBox[{"AppendTo", "[", 
         RowBox[{
          RowBox[{"out", "[", 
           RowBox[{"[", "s", "]"}], "]"}], ",", "pinf"}], "]"}]}]}], 
      "\[IndentingNewLine]", "]"}], ";", "\[IndentingNewLine]", "out"}]}], 
   "\[IndentingNewLine]", "]"}]}]], "Input",
 CellChangeTimes->{{3.706880427529161*^9, 3.706880489091117*^9}, {
   3.7068805471929703`*^9, 3.706880730247594*^9}, {3.706880811940364*^9, 
   3.70688130512917*^9}, {3.706881365930585*^9, 3.7068813667612267`*^9}, {
   3.7089628676717863`*^9, 3.708962890644497*^9}, 3.708963045648048*^9, {
   3.708963100583989*^9, 3.708963144108502*^9}, {3.709296447315493*^9, 
   3.709296529841798*^9}, {3.7092965781085873`*^9, 3.709296585173854*^9}, {
   3.7092974834839697`*^9, 3.709297484131583*^9}, {3.709297765445278*^9, 
   3.709297765763373*^9}, {3.7092987067006207`*^9, 3.709298711142507*^9}}],

Cell[TextData[{
 "Next we construct a function that simulates the data and then fits the data \
with linear models ranging from a model with only additive host effects \
through the complete 2 species Co-GWAS. This function outputs a vector of ",
 Cell[BoxData[
  FormBox[
   SuperscriptBox["R", "2"], TraditionalForm]]],
 " values for each linear model. The variable x is an arbitrary variable \
which can be used to used to easily plot the variance explained as quantity \
\[OpenCurlyDoubleQuote]x\[CloseCurlyDoubleQuote] changes.  In particular we \
will use \[OpenCurlyDoubleQuote]x\[CloseCurlyDoubleQuote]=pathogen allele \
frequency (x=hP[[3]]+hP[[4]]), and \[OpenCurlyDoubleQuote]x\
\[CloseCurlyDoubleQuote]=time (x=t)."
}], "Text",
 CellChangeTimes->{{3.708963448727017*^9, 3.7089634968948317`*^9}, {
   3.7089635460438023`*^9, 3.708963572023843*^9}, {3.708963606324541*^9, 
   3.708963652401557*^9}, {3.708963841421232*^9, 3.708963931882543*^9}, 
   3.709295871489547*^9}],

Cell[BoxData[
 RowBox[{
  RowBox[{"SimR2", "[", 
   RowBox[{"hH_", ",", "hP_", ",", "n_", ",", "PinfX_", ",", "x_"}], "]"}], ":=", 
  RowBox[{"Block", "[", 
   RowBox[{
    RowBox[{"{", 
     RowBox[{
     "simDat", ",", "simDat2", ",", "out", ",", "lm1", ",", "lm2", ",", "lm3",
       ",", "lm4", ",", "lm5", ",", "pP"}], "}"}], ",", "\[IndentingNewLine]", 
    RowBox[{
     RowBox[{"simDat", "=", 
      RowBox[{"sim", "[", 
       RowBox[{"hH", ",", "hP", ",", "n", ",", "PinfX"}], "]"}]}], ";", 
     "\[IndentingNewLine]", 
     RowBox[{"(*", 
      RowBox[{"Fitting", " ", "additive", " ", "effects", " ", "only"}], 
      "*)"}], "\[IndentingNewLine]", 
     RowBox[{"lm1", "=", 
      RowBox[{"LinearModelFit", "[", 
       RowBox[{
        RowBox[{"Transpose", "[", 
         RowBox[{"Join", "[", 
          RowBox[{
           RowBox[{"Transpose", "[", 
            RowBox[{"simDat", "[", 
             RowBox[{"[", 
              RowBox[{";;", ",", 
               RowBox[{"1", ";;", "2"}]}], "]"}], "]"}], "]"}], ",", 
           RowBox[{"{", 
            RowBox[{"simDat", "[", 
             RowBox[{"[", 
              RowBox[{";;", ",", "5"}], "]"}], "]"}], "}"}]}], "]"}], "]"}], 
        ",", 
        RowBox[{"{", 
         RowBox[{"xh1", ",", "xh2"}], "}"}], ",", 
        RowBox[{"{", 
         RowBox[{"xh1", ",", "xh2"}], "}"}]}], "]"}]}], ";", 
     "\[IndentingNewLine]", 
     RowBox[{"(*", 
      RowBox[{
      "Fitting", " ", "additive", " ", "and", " ", "epistatic", " ", 
       "effects"}], "*)"}], "\[IndentingNewLine]", 
     RowBox[{"lm2", "=", 
      RowBox[{"LinearModelFit", "[", 
       RowBox[{
        RowBox[{"Transpose", "[", 
         RowBox[{"Join", "[", 
          RowBox[{
           RowBox[{"Transpose", "[", 
            RowBox[{"simDat", "[", 
             RowBox[{"[", 
              RowBox[{";;", ",", 
               RowBox[{"1", ";;", "2"}]}], "]"}], "]"}], "]"}], ",", 
           RowBox[{"{", 
            RowBox[{
             RowBox[{"simDat", "[", 
              RowBox[{"[", 
               RowBox[{";;", ",", "1"}], "]"}], "]"}], "*", 
             RowBox[{"simDat", "[", 
              RowBox[{"[", 
               RowBox[{";;", ",", "2"}], "]"}], "]"}]}], "}"}], ",", 
           RowBox[{"{", 
            RowBox[{"simDat", "[", 
             RowBox[{"[", 
              RowBox[{";;", ",", "5"}], "]"}], "]"}], "}"}]}], "]"}], "]"}], 
        ",", 
        RowBox[{"{", 
         RowBox[{"xh1", ",", "xh2", ",", "xh12"}], "}"}], ",", 
        RowBox[{"{", 
         RowBox[{"xh1", ",", "xh2", ",", "xh12"}], "}"}]}], "]"}]}], ";", 
     "\[IndentingNewLine]", 
     RowBox[{"(*", 
      RowBox[{
       RowBox[{
        RowBox[{"Fitting", " ", "host"}], "-", "additive"}], ",", " ", 
       RowBox[{"host", "-", "epistatic"}], ",", " ", 
       RowBox[{
        RowBox[{"and", " ", "parasite"}], "-", 
        RowBox[{"additive", " ", "effects"}]}]}], "*)"}], 
     "\[IndentingNewLine]", 
     RowBox[{"lm3", "=", 
      RowBox[{"LinearModelFit", "[", 
       RowBox[{
        RowBox[{"Transpose", "[", 
         RowBox[{"Join", "[", 
          RowBox[{
           RowBox[{"Transpose", "[", 
            RowBox[{"simDat", "[", 
             RowBox[{"[", 
              RowBox[{";;", ",", 
               RowBox[{"1", ";;", "2"}]}], "]"}], "]"}], "]"}], ",", 
           RowBox[{"{", 
            RowBox[{
             RowBox[{"simDat", "[", 
              RowBox[{"[", 
               RowBox[{";;", ",", "1"}], "]"}], "]"}], "*", 
             RowBox[{"simDat", "[", 
              RowBox[{"[", 
               RowBox[{";;", ",", "2"}], "]"}], "]"}]}], "}"}], ",", 
           RowBox[{"Transpose", "[", 
            RowBox[{"simDat", "[", 
             RowBox[{"[", 
              RowBox[{";;", ",", 
               RowBox[{"3", ";;", "4"}]}], "]"}], "]"}], "]"}], ",", 
           RowBox[{"{", 
            RowBox[{"simDat", "[", 
             RowBox[{"[", 
              RowBox[{";;", ",", "5"}], "]"}], "]"}], "}"}]}], "]"}], "]"}], 
        ",", 
        RowBox[{"{", 
         RowBox[{"xh1", ",", "xh2", ",", "xh12", ",", "xp1", ",", "xp2"}], 
         "}"}], ",", 
        RowBox[{"{", 
         RowBox[{"xh1", ",", "xh2", ",", "xh12", ",", "xp1", ",", "xp2"}], 
         "}"}]}], "]"}]}], ";", "\[IndentingNewLine]", 
     RowBox[{"(*", 
      RowBox[{
       RowBox[{
        RowBox[{"Fitting", " ", "host"}], "-", "additive"}], ",", " ", 
       RowBox[{"host", "-", "epistatic"}], ",", " ", 
       RowBox[{"parasite", "-", "additive"}], ",", " ", 
       RowBox[{
        RowBox[{"and", " ", "parasite"}], "-", 
        RowBox[{"epistatic", " ", "effects"}]}]}], "*)"}], 
     "\[IndentingNewLine]", 
     RowBox[{"lm4", "=", 
      RowBox[{"LinearModelFit", "[", 
       RowBox[{
        RowBox[{"Transpose", "[", 
         RowBox[{"Join", "[", 
          RowBox[{
           RowBox[{"Transpose", "[", 
            RowBox[{"simDat", "[", 
             RowBox[{"[", 
              RowBox[{";;", ",", 
               RowBox[{"1", ";;", "2"}]}], "]"}], "]"}], "]"}], ",", 
           RowBox[{"{", 
            RowBox[{
             RowBox[{"simDat", "[", 
              RowBox[{"[", 
               RowBox[{";;", ",", "1"}], "]"}], "]"}], "*", 
             RowBox[{"simDat", "[", 
              RowBox[{"[", 
               RowBox[{";;", ",", "2"}], "]"}], "]"}]}], "}"}], ",", 
           RowBox[{"Transpose", "[", 
            RowBox[{"simDat", "[", 
             RowBox[{"[", 
              RowBox[{";;", ",", 
               RowBox[{"3", ";;", "4"}]}], "]"}], "]"}], "]"}], ",", 
           RowBox[{"{", 
            RowBox[{
             RowBox[{"simDat", "[", 
              RowBox[{"[", 
               RowBox[{";;", ",", "3"}], "]"}], "]"}], "*", 
             RowBox[{"simDat", "[", 
              RowBox[{"[", 
               RowBox[{";;", ",", "4"}], "]"}], "]"}]}], "}"}], ",", 
           RowBox[{"{", 
            RowBox[{"simDat", "[", 
             RowBox[{"[", 
              RowBox[{";;", ",", "5"}], "]"}], "]"}], "}"}]}], "]"}], "]"}], 
        ",", 
        RowBox[{"{", 
         RowBox[{
         "xh1", ",", "xh2", ",", "xh12", ",", "xp1", ",", "xp2", ",", 
          "xp12"}], "}"}], ",", 
        RowBox[{"{", 
         RowBox[{
         "xh1", ",", "xh2", ",", "xh12", ",", "xp1", ",", "xp2", ",", 
          "xp12"}], "}"}]}], "]"}]}], ";", "\[IndentingNewLine]", 
     RowBox[{"(*", 
      RowBox[{
       RowBox[{
        RowBox[{"Fitting", " ", "host"}], "-", "additive"}], ",", " ", 
       RowBox[{"host", "-", "epistatic"}], ",", " ", 
       RowBox[{"parasite", "-", "additive"}], ",", " ", 
       RowBox[{
        RowBox[{"and", " ", "parasite"}], "-", 
        RowBox[{"epistatic", " ", "effects"}]}], ",", " ", 
       RowBox[{"GxG", " ", "interactions"}]}], "*)"}], "\[IndentingNewLine]", 
     
     RowBox[{"lm5", "=", 
      RowBox[{"LinearModelFit", "[", 
       RowBox[{
        RowBox[{"Transpose", "[", 
         RowBox[{"Join", "[", 
          RowBox[{
           RowBox[{"Transpose", "[", 
            RowBox[{"simDat", "[", 
             RowBox[{"[", 
              RowBox[{";;", ",", 
               RowBox[{"1", ";;", "2"}]}], "]"}], "]"}], "]"}], ",", 
           RowBox[{"{", 
            RowBox[{
             RowBox[{"simDat", "[", 
              RowBox[{"[", 
               RowBox[{";;", ",", "1"}], "]"}], "]"}], "*", 
             RowBox[{"simDat", "[", 
              RowBox[{"[", 
               RowBox[{";;", ",", "2"}], "]"}], "]"}]}], "}"}], ",", 
           RowBox[{"Transpose", "[", 
            RowBox[{"simDat", "[", 
             RowBox[{"[", 
              RowBox[{";;", ",", 
               RowBox[{"3", ";;", "4"}]}], "]"}], "]"}], "]"}], ",", 
           RowBox[{"{", 
            RowBox[{
             RowBox[{"simDat", "[", 
              RowBox[{"[", 
               RowBox[{";;", ",", "3"}], "]"}], "]"}], "*", 
             RowBox[{"simDat", "[", 
              RowBox[{"[", 
               RowBox[{";;", ",", "4"}], "]"}], "]"}]}], "}"}], ",", 
           RowBox[{"{", 
            RowBox[{
             RowBox[{"simDat", "[", 
              RowBox[{"[", 
               RowBox[{";;", ",", "1"}], "]"}], "]"}], "*", 
             RowBox[{"simDat", "[", 
              RowBox[{"[", 
               RowBox[{";;", ",", "3"}], "]"}], "]"}]}], "}"}], ",", 
           RowBox[{"{", 
            RowBox[{
             RowBox[{"simDat", "[", 
              RowBox[{"[", 
               RowBox[{";;", ",", "1"}], "]"}], "]"}], "*", 
             RowBox[{"simDat", "[", 
              RowBox[{"[", 
               RowBox[{";;", ",", "4"}], "]"}], "]"}]}], "}"}], ",", 
           RowBox[{"{", 
            RowBox[{
             RowBox[{"simDat", "[", 
              RowBox[{"[", 
               RowBox[{";;", ",", "2"}], "]"}], "]"}], "*", 
             RowBox[{"simDat", "[", 
              RowBox[{"[", 
               RowBox[{";;", ",", "3"}], "]"}], "]"}]}], "}"}], ",", 
           RowBox[{"{", 
            RowBox[{
             RowBox[{"simDat", "[", 
              RowBox[{"[", 
               RowBox[{";;", ",", "2"}], "]"}], "]"}], "*", 
             RowBox[{"simDat", "[", 
              RowBox[{"[", 
               RowBox[{";;", ",", "4"}], "]"}], "]"}]}], "}"}], ",", 
           RowBox[{"{", 
            RowBox[{"simDat", "[", 
             RowBox[{"[", 
              RowBox[{";;", ",", "5"}], "]"}], "]"}], "}"}]}], "]"}], "]"}], 
        ",", 
        RowBox[{"{", 
         RowBox[{
         "xh1", ",", "xh2", ",", "xh12", ",", "xp1", ",", "xp2", ",", "xp12", 
          ",", "xh1p1", ",", "xh1p2", ",", "xh2p1", ",", "xh2p2"}], "}"}], 
        ",", 
        RowBox[{"{", 
         RowBox[{
         "xh1", ",", "xh2", ",", "xh12", ",", "xp1", ",", "xp2", ",", "xp12", 
          ",", "xh1p1", ",", "xh1p2", ",", "xh2p1", ",", "xh2p2"}], "}"}]}], 
       "]"}]}], ";", "\[IndentingNewLine]", 
     RowBox[{"{", 
      RowBox[{
       RowBox[{"{", 
        RowBox[{"x", ",", 
         RowBox[{"lm1", "[", "\"\<RSquared\>\"", "]"}]}], "}"}], ",", 
       RowBox[{"{", 
        RowBox[{"x", ",", 
         RowBox[{"lm2", "[", "\"\<RSquared\>\"", "]"}]}], "}"}], ",", 
       RowBox[{"{", 
        RowBox[{"x", ",", 
         RowBox[{"lm3", "[", "\"\<RSquared\>\"", "]"}]}], "}"}], ",", 
       RowBox[{"{", 
        RowBox[{"x", ",", 
         RowBox[{"lm4", "[", "\"\<RSquared\>\"", "]"}]}], "}"}], ",", 
       RowBox[{"{", 
        RowBox[{"x", ",", 
         RowBox[{"lm5", "[", "\"\<RSquared\>\"", "]"}]}], "}"}]}], "}"}]}]}], 
   "\[IndentingNewLine]", "]"}]}]], "Input",
 CellChangeTimes->{{3.7089635786971188`*^9, 3.708963598740878*^9}, {
   3.708963655561705*^9, 3.708963837712411*^9}, {3.7089639802415257`*^9, 
   3.708964108854521*^9}, {3.708964149494298*^9, 3.708964217826747*^9}, {
   3.7089643386393337`*^9, 3.7089646108500023`*^9}, 3.709296221871746*^9, {
   3.709296706345173*^9, 3.709296717618105*^9}}]
}, Closed]],

Cell[CellGroupData[{

Cell["Fitting different interaction Models", "Subchapter",
 CellChangeTimes->{{3.708964863147653*^9, 3.70896488942353*^9}}],

Cell[CellGroupData[{

Cell["Phenotypic-Difference Model", "Section",
 CellChangeTimes->{{3.708963343289239*^9, 3.708963354484091*^9}}],

Cell["\<\
For host haplotype frequencies {0.25,0.25,0.25,0.25} and a sample size of \
5000 the parameters given in pars we can simulate model fits as pathogen \
allele frequency pP1=pP2=pP.\
\>", "Text",
 CellChangeTimes->{{3.708964932381001*^9, 3.708965051950156*^9}, {
  3.708965083118479*^9, 3.708965084774477*^9}, {3.708965203801753*^9, 
  3.708965228712872*^9}}],

Cell[CellGroupData[{

Cell[BoxData["pars"], "Input",
 CellChangeTimes->{{3.708965005954096*^9, 3.708965006729492*^9}, 
   3.7089650810646553`*^9}],

Cell[BoxData[
 RowBox[{"{", 
  RowBox[{
   RowBox[{"\[Alpha]", "\[Rule]", "0.8`"}], ",", 
   RowBox[{"LDP", "\[Rule]", "0"}], ",", 
   RowBox[{"bH0", "\[Rule]", "0"}], ",", 
   RowBox[{"bH1", "\[Rule]", "0.5`"}], ",", 
   RowBox[{"bH2", "\[Rule]", "0.2`"}], ",", 
   RowBox[{"bP0", "\[Rule]", "0"}], ",", 
   RowBox[{"bP1", "\[Rule]", "0.35`"}], ",", 
   RowBox[{"bP2", "\[Rule]", "0.5`"}], ",", 
   RowBox[{"eH", "\[Rule]", "0.`"}], ",", 
   RowBox[{"eP", "\[Rule]", "0.`"}], ",", 
   RowBox[{"pP1", "\[Rule]", "pP"}], ",", 
   RowBox[{"pP2", "\[Rule]", "pP"}]}], "}"}]], "Output",
 CellChangeTimes->{
  3.7089650070353518`*^9, 3.7089650874270477`*^9, {3.708965371977804*^9, 
   3.7089653966022243`*^9}, 3.70896572618952*^9, 3.709298760170035*^9, {
   3.717760149204344*^9, 3.7177601770575657`*^9}}]
}, Open  ]],

Cell[BoxData[
 RowBox[{
  RowBox[{"VarExp", "[", "pP_", "]"}], ":=", 
  RowBox[{"SimR2", "[", 
   RowBox[{
    RowBox[{"{", 
     RowBox[{"0.25", ",", "0.25", ",", "0.25", ",", "0.25"}], "}"}], ",", 
    RowBox[{"{", 
     RowBox[{
      RowBox[{
       RowBox[{
        SuperscriptBox[
         RowBox[{"(", 
          RowBox[{"1", "-", "pP"}], ")"}], "2"], "+", "LDP"}], "/.", "pars"}],
       ",", 
      RowBox[{
       RowBox[{
        RowBox[{
         RowBox[{"(", 
          RowBox[{"1", "-", "pP"}], ")"}], "pP"}], "-", "LDP"}], "/.", 
       "pars"}], ",", 
      RowBox[{
       RowBox[{
        RowBox[{
         RowBox[{"(", 
          RowBox[{"1", "-", "pP"}], ")"}], "pP"}], "-", "LDP"}], "/.", 
       "pars"}], ",", 
      RowBox[{
       RowBox[{
        SuperscriptBox[
         RowBox[{"(", "pP", ")"}], "2"], "+", "LDP"}], "/.", "pars"}]}], 
     "}"}], ",", "5000", ",", "PdiffX", ",", "pP"}], "]"}]}]], "Input",
 CellChangeTimes->{{3.708963951144795*^9, 3.708963959287409*^9}, {
   3.708964131920004*^9, 3.708964137582734*^9}, {3.7089642374101973`*^9, 
   3.7089642397650433`*^9}, 3.7089643868534317`*^9, {3.708965064226684*^9, 
   3.708965238711177*^9}}],

Cell[CellGroupData[{

Cell[BoxData[
 RowBox[{
  RowBox[{"R2table", "=", 
   RowBox[{"Table", "[", 
    RowBox[{
     RowBox[{"VarExp", "[", "in", "]"}], ",", 
     RowBox[{"{", 
      RowBox[{"in", ",", "0.01", ",", "0.99", ",", "0.02"}], "}"}]}], "]"}]}],
   ";"}]], "Input",
 CellChangeTimes->{{3.708965187527913*^9, 3.708965357859296*^9}, {
  3.7089655540268803`*^9, 3.7089655979194603`*^9}, {3.708965730545463*^9, 
  3.708965742809538*^9}, {3.709299078126217*^9, 3.709299083580072*^9}}],

Cell[BoxData[
 TemplateBox[{
  "LinearModelFit","rank",
   "\"The rank of the design matrix \\!\\(\\*RowBox[{\\\"6\\\"}]\\) is less \
than the number of terms \\!\\(\\*RowBox[{\\\"7\\\"}]\\) in the model. The \
model and results based upon it may contain significant numerical error.\"",2,
   109,6,18904668761259254355,"Local"},
  "MessageTemplate"]], "Message", "MSG",
 CellChangeTimes->{3.717760222090954*^9}],

Cell[BoxData[
 TemplateBox[{
  "LinearModelFit","rank",
   "\"The rank of the design matrix \\!\\(\\*RowBox[{\\\"10\\\"}]\\) is less \
than the number of terms \\!\\(\\*RowBox[{\\\"11\\\"}]\\) in the model. The \
model and results based upon it may contain significant numerical error.\"",2,
   109,7,18904668761259254355,"Local"},
  "MessageTemplate"]], "Message", "MSG",
 CellChangeTimes->{3.717760222201329*^9}]
}, Open  ]],

Cell["Plotting the variance explained by the host-only model", "Text",
 CellChangeTimes->{{3.708965426211585*^9, 3.708965441735289*^9}}],

Cell[CellGroupData[{

Cell[BoxData[
 RowBox[{"HostOnly", "=", 
  RowBox[{"ListLinePlot", "[", 
   RowBox[{
    RowBox[{"{", 
     RowBox[{
      RowBox[{"R2table", "[", 
       RowBox[{"[", 
        RowBox[{";;", ",", "1"}], "]"}], "]"}], ",", 
      RowBox[{"R2table", "[", 
       RowBox[{"[", 
        RowBox[{";;", ",", "2"}], "]"}], "]"}]}], "}"}], ",", 
    RowBox[{"PlotStyle", "\[Rule]", 
     RowBox[{"{", 
      RowBox[{
       RowBox[{"{", 
        RowBox[{"Red", ",", "Thick"}], "}"}], ",", 
       RowBox[{"{", 
        RowBox[{"Pink", ",", "Thick", ",", "Dashed"}], "}"}]}], "}"}]}], ",", 
    
    RowBox[{"Filling", "\[Rule]", "Axis"}], ",", 
    RowBox[{"FillingStyle", "\[Rule]", 
     RowBox[{"Directive", "[", 
      RowBox[{"Gray", ",", 
       RowBox[{"Opacity", "[", "0.2", "]"}]}], "]"}]}]}], "]"}]}]], "Input",
 CellChangeTimes->{{3.7068820313621387`*^9, 3.70688212197466*^9}, {
  3.7069635399153347`*^9, 3.706963542592328*^9}, {3.708965460947465*^9, 
  3.708965463423026*^9}, {3.708965509795703*^9, 3.7089655136301413`*^9}}],

Cell[BoxData[
 GraphicsBox[{{}, GraphicsComplexBox[CompressedData["
1:eJyF03tMU1cYAPA6FlRgdTwcM4yXmRECMkYHIo59Q0XqY3GgwhYNamulm2TI
Bg6BKjBKhxsMRQWNaQZ1CeiAwWJ5FYQizPEKYFml7ydQy0MEjIlI1nt3m3P+
25c0N8137znfOd/382elJXDeoNFoXNuPeOZ41MfpswshLpcZ2XF5Dlp8+Nb4
FiF0FPBvvLpqhVs3iaiFYsdgX6XYArak7Y1GOFiiGIofmwInuehctFMzFIc8
r3TqnoTA479IlwMksDKi3f8sygx3bFm5qAvkownVsQITfMQgogc071bxhOuM
0LMcYPuiF6SOriXffG+ABLKARxC9kvepZEEPhmyiwH6AON2OvD16SCeWOzcE
3hJm7cAhHdDIGIFQWZlbzK86YOqJD0ahIjjkdkCiDsqkxAZjYIh8a5E1qgay
XPljOOE9KDrK0oAvcVyfcegP1I34sTWQcoaIf2DCizk+4KkG4nY86uXQ2BDB
b/ZTwwui3OUn8JfzzeA/u1XwCXkBChBsFYHffRWQy/GV4Hpll7vDayUMDRKh
gtRjacMvbPmN5IIaeHl+zfJPeiWQ13VcC7yvh0fvFyqp8+vAaNnWOX9WSe2n
A3F/3d+sK0qqH3qICv/wIj3Tvr8BOq+9+vFlsArI4+sNYK14byJaYq/HCMY/
qo+ZBCqqPybYEHaR9UWbmqrPBAt3T+fICtTU/ZrBqYx3JCpLTdU7CRX06Q3l
Ag20kvMxCbV0hpXno6Xqn4KDq+O86o/t/ZiG3qqTj1f9dVT/p4E9e/5Ejcne
Hwuw1xax0/P1MEPOkwVCEz6rzdpkoPr1FD7IT635tsYA5LgwrACJa1U9DUaq
f1YYzz7g4rnXBP/N7ww8517qtribqX7OQo/gZ4Ps8CQ1X7PwpXtRVUvlFNXf
OahjbCkQDVio+Z2HzP7wyrY5K9XveQjKo+mck+bA7qNc0Ro7gvloLozd41aO
fOz057xpxXwkNbF8szAf0jNdt9dIkY+g7bMpwp3IR4xFvLe0GPmQ9fGYh9cj
H0HZObf4F5CPHb/DplHMxyFwzfaIRT4WG/MDvD9HPjZmfvV2BuZj4KxVewrz
ca80d+k05mOXQ2g9C/Oxm8GpE3KRD+H6lCSON/KRMRSVlrcZ+Wjicb2apMjH
ka2ZjvmtyMfga/lYJ+bD1Ss0vbIN+aiIeadLhfmo1DokPyxCPi4l73vwIBX5
OMleGIu4inwML33XZMR89L7votgXhnxEXmfpHTqQD+ejzxjLmA8ed2JVJkE+
UpOMIXLMR/vuxYh4zIfbNsUUvRT5WJfo+YMA82GuaAjXYj7oaYXJ2zcjH/f6
TjUumZGPmDvMkirMx/UbGeIuzEdxrpfHb5gPly0PhY8wHwntfSIm5sMgai55
ivm4Kwwz4z4uiFcOPMF8zBQ0r+oxH92BlxfaMR/5HBMrCPNBo8Ket///v/y/
MUw9Ag==
    "], {{{}, 
      {GrayLevel[0.5], Opacity[0.2], EdgeForm[None], 
       GraphicsGroupBox[
        PolygonBox[{{1, 103, 104, 50, 49, 48, 47, 46, 45, 44, 43, 42, 41, 40, 
         39, 38, 37, 36, 35, 34, 33, 32, 31, 30, 29, 28, 27, 26, 25, 24, 23, 
         22, 21, 20, 19, 18, 17, 16, 15, 14, 13, 12, 11, 10, 9, 8, 7, 6, 5, 4,
          3, 2}}]]}, {}, 
      {GrayLevel[0.5], Opacity[0.2], EdgeForm[None], 
       GraphicsGroupBox[
        PolygonBox[{{51, 101, 102, 100, 99, 98, 97, 96, 95, 94, 93, 92, 91, 
         90, 89, 88, 87, 86, 85, 84, 83, 82, 81, 80, 79, 78, 77, 76, 75, 74, 
         73, 72, 71, 70, 69, 68, 67, 66, 65, 64, 63, 62, 61, 60, 59, 58, 57, 
         56, 55, 54, 53, 52}}]]}, {}, {}, {}, {}, {}, {}}, {{}, {}, 
      {RGBColor[1, 0, 0], PointSize[0.01388888888888889], Thickness[Large], 
       LineBox[{1, 2, 3, 4, 5, 6, 7, 8, 9, 10, 11, 12, 13, 14, 15, 16, 17, 18,
         19, 20, 21, 22, 23, 24, 25, 26, 27, 28, 29, 30, 31, 32, 33, 34, 35, 
        36, 37, 38, 39, 40, 41, 42, 43, 44, 45, 46, 47, 48, 49, 50}]}, 
      {RGBColor[1, 0.5, 0.5], PointSize[0.01388888888888889], Thickness[
       Large], Dashing[{Small, Small}], 
       LineBox[{51, 52, 53, 54, 55, 56, 57, 58, 59, 60, 61, 62, 63, 64, 65, 
        66, 67, 68, 69, 70, 71, 72, 73, 74, 75, 76, 77, 78, 79, 80, 81, 82, 
        83, 84, 85, 86, 87, 88, 89, 90, 91, 92, 93, 94, 95, 96, 97, 98, 99, 
        100}]}}}], {}, {}, {{}, {}}},
  AspectRatio->NCache[GoldenRatio^(-1), 0.6180339887498948],
  Axes->{True, True},
  AxesLabel->{None, None},
  AxesOrigin->{0, 0},
  DisplayFunction->Identity,
  Frame->{{False, False}, {False, False}},
  FrameLabel->{{None, None}, {None, None}},
  FrameTicks->{{Automatic, Automatic}, {Automatic, Automatic}},
  GridLines->{None, None},
  GridLinesStyle->Directive[
    GrayLevel[0.5, 0.4]],
  ImagePadding->All,
  Method->{"CoordinatesToolOptions" -> {"DisplayFunction" -> ({
        (Part[{{Identity, Identity}, {Identity, Identity}}, 1, 2][#]& )[
         Part[#, 1]], 
        (Part[{{Identity, Identity}, {Identity, Identity}}, 2, 2][#]& )[
         Part[#, 2]]}& ), "CopiedValueFunction" -> ({
        (Part[{{Identity, Identity}, {Identity, Identity}}, 1, 2][#]& )[
         Part[#, 1]], 
        (Part[{{Identity, Identity}, {Identity, Identity}}, 2, 2][#]& )[
         Part[#, 2]]}& )}},
  PlotRange->{{0, 0.99}, {0, 0.954445015128686}},
  PlotRangeClipping->True,
  PlotRangePadding->{{
     Scaled[0.02], 
     Scaled[0.02]}, {
     Scaled[0.02], 
     Scaled[0.05]}},
  Ticks->{Automatic, Automatic}]], "Output",
 CellChangeTimes->{{3.706882046141059*^9, 3.706882057366938*^9}, {
   3.706882116000101*^9, 3.706882147038015*^9}, 3.7068828157465067`*^9, 
   3.7069635432170897`*^9, 3.7089655168192263`*^9, 3.70896557362712*^9, 
   3.7089656417315903`*^9, 3.70896576039087*^9, 3.709299000292557*^9, 
   3.7092991285069857`*^9, 3.717760149315008*^9, 3.717760222381686*^9}]
}, Open  ]],

Cell[CellGroupData[{

Cell[BoxData[
 RowBox[{"HostPath", "=", 
  RowBox[{"ListLinePlot", "[", 
   RowBox[{
    RowBox[{"{", 
     RowBox[{
      RowBox[{"R2table", "[", 
       RowBox[{"[", 
        RowBox[{";;", ",", "1"}], "]"}], "]"}], ",", 
      RowBox[{"R2table", "[", 
       RowBox[{"[", 
        RowBox[{";;", ",", "2"}], "]"}], "]"}], ",", 
      RowBox[{"R2table", "[", 
       RowBox[{"[", 
        RowBox[{";;", ",", "3"}], "]"}], "]"}], ",", 
      RowBox[{"R2table", "[", 
       RowBox[{"[", 
        RowBox[{";;", ",", "4"}], "]"}], "]"}], ",", 
      RowBox[{"R2table", "[", 
       RowBox[{"[", 
        RowBox[{";;", ",", "5"}], "]"}], "]"}]}], "}"}], ",", 
    RowBox[{"PlotStyle", "\[Rule]", 
     RowBox[{"{", 
      RowBox[{
       RowBox[{"{", 
        RowBox[{"Red", ",", "Thick"}], "}"}], ",", 
       RowBox[{"{", 
        RowBox[{"Pink", ",", "Thick", ",", "Dashed"}], "}"}], ",", 
       RowBox[{"{", 
        RowBox[{"Blue", ",", "Thick"}], "}"}], ",", 
       RowBox[{"{", 
        RowBox[{"LightBlue", ",", "Thick", ",", "Dashed"}], "}"}], ",", 
       RowBox[{"{", 
        RowBox[{"Purple", ",", "Dashed"}], "}"}]}], "}"}]}], ",", 
    RowBox[{"Filling", "\[Rule]", "Axis"}], ",", 
    RowBox[{"FillingStyle", "\[Rule]", 
     RowBox[{"Directive", "[", 
      RowBox[{"Gray", ",", 
       RowBox[{"Opacity", "[", "0.2", "]"}]}], "]"}]}]}], "]"}]}]], "Input",
 CellChangeTimes->{{3.7068820313621387`*^9, 3.70688212197466*^9}, {
  3.7069635399153347`*^9, 3.706963542592328*^9}, {3.708965460947465*^9, 
  3.708965463423026*^9}, {3.708965509795703*^9, 3.7089655136301413`*^9}, {
  3.709299015741476*^9, 3.709299069296522*^9}}],

Cell[BoxData[
 GraphicsBox[{{}, GraphicsComplexBox[CompressedData["
1:eJzt12tQlFUYB/AlHFQgjIuRQ9ycHGFAIghEjJ5Q0TVtDFSo0UFdRCiZkBJD
ZBWIS1iQSgo6zk6wNgMaEDRyB7kIGbcBhFbYBfYKrMtVwHFGpNjlffacZabP
feF82fnPed9znvc85/dh7TmRAaGvsVisVXoslvr3gkXhHklsEuyJY3vVXJ6A
cptklX85D2oSk2+8vKaCWzfVIx/SDJxthaVKWJxcfKIY9qf3t/t3j4ChgH/G
x7AM0lyeZRvWD4Pj0Z8a5hyqYb5z6OMpbwXcWZwV8OtA0BWQ65cqh/fd1aMR
Bt/K4fLWyKBxzmHxjSZoMDBN/+pbKQRoCngEPvPxH1VPS0Aaqy6wBWCPeFv8
LglEqZc70w7W1ez81gNiYGlGJ7j2XDHz/UUMbIn6hS7Icna57RAohisN6g26
Qer1+gynawA05QoewzHrNv5hziDYqj/XphdaHMWddiGDEHZKPf6GPit2b6vl
AKhPx6JQAMVFnslldgPwXF3u3BP40+im8x/1IvhQcwD9kLqZD3b3RaBZLlkI
pld3mOu/EkJ7m3qIIOJIZMfzxfn1mgUH4cU5vbkfJELQHNfRIeB+2dF1P0nI
fL8YZMottZOnhcx+YihtKfiLc1XI9EMC3h7vXTSJxv2lUPvzy+9fOItA8/kS
Kaiy3u7zqcZ6ZCD7PfeIPFXE9EcO69wucj6rHGDqk8P03ZMXehIHmPNVgOEV
7iHvmAGm3mHIMhldl5k6CBWa+zEM+SbuKq7NEFP/COxf6OXmfoD9GIWmnOOP
F+zFTP9HIWT83LE8OfZHCSGrU0KiEiQwprlPSnAN+CQ/ZoOU6ddTeDchIu/r
PClorou7CiBwtaixSMb0TwW9sfuMLXfLYen+jsGz8Ev1SnMF089xaEz9Udpz
cJi5X+PwuXlKTnn2CNPfCShw35TIb1Uy93cSols8sisnVEy/J8EpniU2CpoA
9JHZX+HXSfkoS/LbZZZJfGy3D12lonwElXBsYygfDafqbus1EB9OW8fDeNuJ
D19l6e6MNOKjp5nLPriW+HCKvXAr+Tzxse032NBF+TgAprEWfsTHTHGCg/Wn
xMf66C/eOEv5aD2tGjpB+biXETd7kvKxQ9+1kEP52OkeWsALJz54a8OCQq2J
j7Pt3pHxG4mPEm64VUkD8XFoc7RBQgXx0fZK0F1L+TC1co3KriQ+snzfrBNR
PrKH9IMfphAfl4L3PngQQXwcD5nu9rxGfHTMflMio3w0vWPcv9eN+PC6zpHo
1xAfRoen3OcoH9zwvoWeauIjIkjmIqB8VO2c8fSnfJht6R8xySA+1gRafpdK
+VBkFXkMUT5MIpOCt24kPu41nyieVRAfvnfY6TmUj+s3zpbWUT7S4qwsfqV8
GG96yHtE+QioauazKR9Sfln6U8rHXZ6bgvZxvnR+3xPKx1hi2YKE8lHveHm6
ivKRECrnOFE+lr5rSusDM/rAjD4wow/M6AMz+sCMPjCjj380Y1LrA+fRB2b0
gc+jD5xHH5jRB2b0ge+jD5xHH5jRB2b0gRl94HroAzP6wOfRB2b0gRl96O4n
XtYPybL9pdqMPjCjD93+yLUZfeier2JZvcPajD506x/R5qXf0WX9H13WH6U2
ow/dfj3VZvSh2z+S0Qdm9IEZfej2d0LbH/Sh2+/JZeuv+NA9vxUfuvWu+MC8
4mPFx4qP//LBYunOk//v/9f8v3bOw34=
    "], {{{}, 
      {GrayLevel[0.5], Opacity[0.2], EdgeForm[None], 
       GraphicsGroupBox[
        PolygonBox[{{1, 259, 260, 50, 49, 48, 47, 46, 45, 44, 43, 42, 41, 40, 
         39, 38, 37, 36, 35, 34, 33, 32, 31, 30, 29, 28, 27, 26, 25, 24, 23, 
         22, 21, 20, 19, 18, 17, 16, 15, 14, 13, 12, 11, 10, 9, 8, 7, 6, 5, 4,
          3, 2}}]]}, {}, 
      {GrayLevel[0.5], Opacity[0.2], EdgeForm[None], 
       GraphicsGroupBox[
        PolygonBox[{{51, 257, 258, 100, 99, 98, 97, 96, 95, 94, 93, 92, 91, 
         90, 89, 88, 87, 86, 85, 84, 83, 82, 81, 80, 79, 78, 77, 76, 75, 74, 
         73, 72, 71, 70, 69, 68, 67, 66, 65, 64, 63, 62, 61, 60, 59, 58, 57, 
         56, 55, 54, 53, 52}}]]}, {}, 
      {GrayLevel[0.5], Opacity[0.2], EdgeForm[None], 
       GraphicsGroupBox[
        PolygonBox[{{101, 255, 256, 150, 149, 148, 147, 146, 145, 144, 143, 
         142, 141, 140, 139, 138, 137, 136, 135, 134, 133, 132, 131, 130, 129,
          128, 127, 126, 125, 124, 123, 122, 121, 120, 119, 118, 117, 116, 
         115, 114, 113, 112, 111, 110, 109, 108, 107, 106, 105, 104, 103, 
         102}}]]}, {}, 
      {GrayLevel[0.5], Opacity[0.2], EdgeForm[None], 
       GraphicsGroupBox[
        PolygonBox[{{151, 253, 254, 200, 199, 198, 197, 196, 195, 194, 193, 
         192, 191, 190, 189, 188, 187, 186, 185, 184, 183, 182, 181, 180, 179,
          178, 177, 176, 175, 174, 173, 172, 171, 170, 169, 168, 167, 166, 
         165, 164, 163, 162, 161, 160, 159, 158, 157, 156, 155, 154, 153, 
         152}}]]}, {}, 
      {GrayLevel[0.5], Opacity[0.2], EdgeForm[None], 
       GraphicsGroupBox[
        PolygonBox[{{201, 251, 252, 250, 249, 248, 247, 246, 245, 244, 243, 
         242, 241, 240, 239, 238, 237, 236, 235, 234, 233, 232, 231, 230, 229,
          228, 227, 226, 225, 224, 223, 222, 221, 220, 219, 218, 217, 216, 
         215, 214, 213, 212, 211, 210, 209, 208, 207, 206, 205, 204, 203, 
         202}}]]}, {}, {}, {}, {}, {}, {}, {}, {}, {}, {}, {}, {}, {}, {}, \
{}, {}, {}, {}, {}, {}, {}, {}, {}, {}, {}, {}, {}, {}, {}, {}}, {{}, {}, 
      {RGBColor[1, 0, 0], PointSize[0.011111111111111112`], Thickness[Large], 
       LineBox[{1, 2, 3, 4, 5, 6, 7, 8, 9, 10, 11, 12, 13, 14, 15, 16, 17, 18,
         19, 20, 21, 22, 23, 24, 25, 26, 27, 28, 29, 30, 31, 32, 33, 34, 35, 
        36, 37, 38, 39, 40, 41, 42, 43, 44, 45, 46, 47, 48, 49, 50}]}, 
      {RGBColor[1, 0.5, 0.5], PointSize[0.011111111111111112`], Thickness[
       Large], Dashing[{Small, Small}], 
       LineBox[{51, 52, 53, 54, 55, 56, 57, 58, 59, 60, 61, 62, 63, 64, 65, 
        66, 67, 68, 69, 70, 71, 72, 73, 74, 75, 76, 77, 78, 79, 80, 81, 82, 
        83, 84, 85, 86, 87, 88, 89, 90, 91, 92, 93, 94, 95, 96, 97, 98, 99, 
        100}]}, 
      {RGBColor[0, 0, 1], PointSize[0.011111111111111112`], Thickness[Large], 
       LineBox[{101, 102, 103, 104, 105, 106, 107, 108, 109, 110, 111, 112, 
        113, 114, 115, 116, 117, 118, 119, 120, 121, 122, 123, 124, 125, 126, 
        127, 128, 129, 130, 131, 132, 133, 134, 135, 136, 137, 138, 139, 140, 
        141, 142, 143, 144, 145, 146, 147, 148, 149, 150}]}, 
      {RGBColor[0.87, 0.94, 1], PointSize[0.011111111111111112`], Thickness[
       Large], Dashing[{Small, Small}], 
       LineBox[{151, 152, 153, 154, 155, 156, 157, 158, 159, 160, 161, 162, 
        163, 164, 165, 166, 167, 168, 169, 170, 171, 172, 173, 174, 175, 176, 
        177, 178, 179, 180, 181, 182, 183, 184, 185, 186, 187, 188, 189, 190, 
        191, 192, 193, 194, 195, 196, 197, 198, 199, 200}]}, 
      {RGBColor[0.5, 0, 0.5], PointSize[0.011111111111111112`], 
       AbsoluteThickness[1.6], Dashing[{Small, Small}], 
       LineBox[{201, 202, 203, 204, 205, 206, 207, 208, 209, 210, 211, 212, 
        213, 214, 215, 216, 217, 218, 219, 220, 221, 222, 223, 224, 225, 226, 
        227, 228, 229, 230, 231, 232, 233, 234, 235, 236, 237, 238, 239, 240, 
        241, 242, 243, 244, 245, 246, 247, 248, 249, 
        250}]}}}], {}, {}, {{}, {}}},
  AspectRatio->NCache[GoldenRatio^(-1), 0.6180339887498948],
  Axes->{True, True},
  AxesLabel->{None, None},
  AxesOrigin->{0, 0},
  DisplayFunction->Identity,
  Frame->{{False, False}, {False, False}},
  FrameLabel->{{None, None}, {None, None}},
  FrameTicks->{{Automatic, Automatic}, {Automatic, Automatic}},
  GridLines->{None, None},
  GridLinesStyle->Directive[
    GrayLevel[0.5, 0.4]],
  ImagePadding->All,
  Method->{"CoordinatesToolOptions" -> {"DisplayFunction" -> ({
        (Part[{{Identity, Identity}, {Identity, Identity}}, 1, 2][#]& )[
         Part[#, 1]], 
        (Part[{{Identity, Identity}, {Identity, Identity}}, 2, 2][#]& )[
         Part[#, 2]]}& ), "CopiedValueFunction" -> ({
        (Part[{{Identity, Identity}, {Identity, Identity}}, 1, 2][#]& )[
         Part[#, 1]], 
        (Part[{{Identity, Identity}, {Identity, Identity}}, 2, 2][#]& )[
         Part[#, 2]]}& )}},
  PlotRange->{{0, 0.99}, {0, 1.}},
  PlotRangeClipping->True,
  PlotRangePadding->{{
     Scaled[0.02], 
     Scaled[0.02]}, {
     Scaled[0.02], 
     Scaled[0.05]}},
  Ticks->{Automatic, Automatic}]], "Output",
 CellChangeTimes->{{3.706882046141059*^9, 3.706882057366938*^9}, {
   3.706882116000101*^9, 3.706882147038015*^9}, 3.7068828157465067`*^9, 
   3.7069635432170897`*^9, 3.7089655168192263`*^9, 3.70896557362712*^9, 
   3.7089656417315903`*^9, 3.70896576039087*^9, 3.709299000292557*^9, 
   3.7092990699989767`*^9, 3.7092991286505613`*^9, 3.717760149387142*^9, 
   3.7177602224744463`*^9}]
}, Open  ]]
}, Open  ]],

Cell[CellGroupData[{

Cell["Phenotypic-Matching Model", "Section",
 CellChangeTimes->{{3.708963343289239*^9, 3.708963354484091*^9}, {
  3.709297438597395*^9, 3.709297439691382*^9}}],

Cell["\<\
For host haplotype frequencies {0.25,0.25,0.25,0.25} and a sample size of \
5000 the parameters given in pars we can simulate model fits as pathogen \
allele frequency pP1=pP2=pP.\
\>", "Text",
 CellChangeTimes->{{3.708964932381001*^9, 3.708965051950156*^9}, {
  3.708965083118479*^9, 3.708965084774477*^9}, {3.708965203801753*^9, 
  3.708965228712872*^9}}],

Cell[CellGroupData[{

Cell[BoxData["pars"], "Input",
 CellChangeTimes->{{3.708965005954096*^9, 3.708965006729492*^9}, 
   3.7089650810646553`*^9}],

Cell[BoxData[
 RowBox[{"{", 
  RowBox[{
   RowBox[{"\[Alpha]", "\[Rule]", "0.8`"}], ",", 
   RowBox[{"LDP", "\[Rule]", "0"}], ",", 
   RowBox[{"bH0", "\[Rule]", "0"}], ",", 
   RowBox[{"bH1", "\[Rule]", "0.5`"}], ",", 
   RowBox[{"bH2", "\[Rule]", "0.2`"}], ",", 
   RowBox[{"bP0", "\[Rule]", "0"}], ",", 
   RowBox[{"bP1", "\[Rule]", "0.35`"}], ",", 
   RowBox[{"bP2", "\[Rule]", "0.5`"}], ",", 
   RowBox[{"eH", "\[Rule]", "0.`"}], ",", 
   RowBox[{"eP", "\[Rule]", "0.`"}], ",", 
   RowBox[{"pP1", "\[Rule]", "pP"}], ",", 
   RowBox[{"pP2", "\[Rule]", "pP"}]}], "}"}]], "Output",
 CellChangeTimes->{
  3.7089650070353518`*^9, 3.7089650874270477`*^9, {3.708965371977804*^9, 
   3.7089653966022243`*^9}, 3.70896572618952*^9, 3.717760149442052*^9, 
   3.717760222554079*^9}]
}, Open  ]],

Cell[BoxData[
 RowBox[{
  RowBox[{"VarExp", "[", "pP_", "]"}], ":=", 
  RowBox[{"SimR2", "[", 
   RowBox[{
    RowBox[{"{", 
     RowBox[{"0.25", ",", "0.25", ",", "0.25", ",", "0.25"}], "}"}], ",", 
    RowBox[{"{", 
     RowBox[{
      RowBox[{
       RowBox[{
        SuperscriptBox[
         RowBox[{"(", 
          RowBox[{"1", "-", "pP"}], ")"}], "2"], "+", "LDP"}], "/.", "pars"}],
       ",", 
      RowBox[{
       RowBox[{
        RowBox[{
         RowBox[{"(", 
          RowBox[{"1", "-", "pP"}], ")"}], "pP"}], "-", "LDP"}], "/.", 
       "pars"}], ",", 
      RowBox[{
       RowBox[{
        RowBox[{
         RowBox[{"(", 
          RowBox[{"1", "-", "pP"}], ")"}], "pP"}], "-", "LDP"}], "/.", 
       "pars"}], ",", 
      RowBox[{
       RowBox[{
        SuperscriptBox[
         RowBox[{"(", "pP", ")"}], "2"], "+", "LDP"}], "/.", "pars"}]}], 
     "}"}], ",", "5000", ",", "PmatchX", ",", "pP"}], "]"}]}]], "Input",
 CellChangeTimes->{{3.708963951144795*^9, 3.708963959287409*^9}, {
   3.708964131920004*^9, 3.708964137582734*^9}, {3.7089642374101973`*^9, 
   3.7089642397650433`*^9}, 3.7089643868534317`*^9, {3.708965064226684*^9, 
   3.708965238711177*^9}, {3.7092967435132236`*^9, 3.709296745023715*^9}, {
   3.7092974184934893`*^9, 3.709297424355814*^9}, 3.709297731581538*^9, 
   3.709297888829795*^9, 3.709297944682845*^9, {3.7092980566491737`*^9, 
   3.70929805843165*^9}, {3.7092991835303926`*^9, 3.709299184258081*^9}, 
   3.7092992527307663`*^9}],

Cell[CellGroupData[{

Cell[BoxData[
 RowBox[{
  RowBox[{"R2table", "=", 
   RowBox[{"Table", "[", 
    RowBox[{
     RowBox[{"VarExp", "[", "in", "]"}], ",", 
     RowBox[{"{", 
      RowBox[{"in", ",", "0.01", ",", "0.99", ",", "0.02"}], "}"}]}], "]"}]}],
   ";"}]], "Input",
 CellChangeTimes->{{3.708965187527913*^9, 3.708965357859296*^9}, {
  3.7089655540268803`*^9, 3.7089655979194603`*^9}, {3.708965730545463*^9, 
  3.708965742809538*^9}, {3.709297448396503*^9, 3.709297449500021*^9}, {
  3.70929778233386*^9, 3.7092977867161083`*^9}, {3.7092978754629793`*^9, 
  3.709297886433784*^9}}],

Cell[BoxData[
 TemplateBox[{
  "LinearModelFit","rank",
   "\"The rank of the design matrix \\!\\(\\*RowBox[{\\\"6\\\"}]\\) is less \
than the number of terms \\!\\(\\*RowBox[{\\\"7\\\"}]\\) in the model. The \
model and results based upon it may contain significant numerical error.\"",2,
   114,8,18904668761259254355,"Local"},
  "MessageTemplate"]], "Message", "MSG",
 CellChangeTimes->{3.717760223509946*^9}],

Cell[BoxData[
 TemplateBox[{
  "LinearModelFit","rank",
   "\"The rank of the design matrix \\!\\(\\*RowBox[{\\\"10\\\"}]\\) is less \
than the number of terms \\!\\(\\*RowBox[{\\\"11\\\"}]\\) in the model. The \
model and results based upon it may contain significant numerical error.\"",2,
   114,9,18904668761259254355,"Local"},
  "MessageTemplate"]], "Message", "MSG",
 CellChangeTimes->{3.71776022352011*^9}]
}, Open  ]],

Cell["Plotting the variance explained by the host-only model", "Text",
 CellChangeTimes->{{3.708965426211585*^9, 3.708965441735289*^9}}],

Cell[CellGroupData[{

Cell[BoxData[
 RowBox[{"HostOnly", "=", 
  RowBox[{"ListLinePlot", "[", 
   RowBox[{
    RowBox[{"{", 
     RowBox[{
      RowBox[{"R2table", "[", 
       RowBox[{"[", 
        RowBox[{";;", ",", "1"}], "]"}], "]"}], ",", 
      RowBox[{"R2table", "[", 
       RowBox[{"[", 
        RowBox[{";;", ",", "2"}], "]"}], "]"}]}], "}"}], ",", 
    RowBox[{"PlotStyle", "\[Rule]", 
     RowBox[{"{", 
      RowBox[{
       RowBox[{"{", 
        RowBox[{"Red", ",", "Thick"}], "}"}], ",", 
       RowBox[{"{", 
        RowBox[{"Pink", ",", "Thick", ",", "Dashed"}], "}"}]}], "}"}]}], ",", 
    
    RowBox[{"Filling", "\[Rule]", "Axis"}], ",", 
    RowBox[{"FillingStyle", "\[Rule]", 
     RowBox[{"Directive", "[", 
      RowBox[{"Gray", ",", 
       RowBox[{"Opacity", "[", "0.2", "]"}]}], "]"}]}], ",", 
    RowBox[{"PlotRange", "\[Rule]", 
     RowBox[{"{", 
      RowBox[{"0", ",", "1"}], "}"}]}]}], "]"}]}]], "Input",
 CellChangeTimes->{{3.7068820313621387`*^9, 3.70688212197466*^9}, {
  3.7069635399153347`*^9, 3.706963542592328*^9}, {3.708965460947465*^9, 
  3.708965463423026*^9}, {3.708965509795703*^9, 3.7089655136301413`*^9}, {
  3.709298248979945*^9, 3.7092982507705593`*^9}, {3.7092993085559263`*^9, 
  3.709299313842669*^9}}],

Cell[BoxData[
 GraphicsBox[{{}, GraphicsComplexBox[CompressedData["
1:eJyF03lM03cUAPDCpBMy0s1xZILI7A5ADllROYZv6kCc0TkmCMIEJpcLDtxc
QI4NFCgwoQyNcgQNAx0M6QajKQyUQtdJC0XGVY6GXlAKvRCELUsGa7sf79+9
pGl++f5+3+/7vvc+r3+aGppgTiKRkg0/43+WDfOYLDMfitO/YV3t10CHU4H6
o467UG4esP3GV0tQXWWMJlDkrR7+YGMBDIuGN1ohpv3FYn2SEqxE9WmBVmwg
lx3uzlpQgGs0o2/NpRuqzq91Tcul0GBYFdVz4K8Ilve3HlLwoRmDC5V6njC/
ahq4ay6GL3hAdZ2O9NsvglBTAv1AOuzsW50xBvJMY4ICOEs+o97Z9BQuG7dL
E8LmqbsjdbOG90wxDCcu2HvtseZBiMz4wR9whPekmvJmD5T3GQ8YgXQKuUEc
zwJTuqJRoHYNyu6fboHdxus6jYPukyyasrgBkhKNMQFfpoyK1fTvwFgdG6YI
BgY8ZUFmhbBuTHdtEur6Y6ZP5ibDIVMBpiH3ndzAShmAabuCGdB1Pi/wPp0I
wkFjiMGO7Fu571Ee2Jo2nIVL5s2lLlfLwVSuaAnEpWZQ3Lh1xP2lUPhe6Qo/
oIU4Two/kTQ2jbfbiH7IIPBixC5KHZs4Xw6kU+8nB8CvYLq+TA62yoq0e7e5
RD4K2PZFvx+fyyf6MweQtvl5UK2AyG8OMn/3oQY3CIn6zoO15+rbd8qGiXyV
4J8qcy/OG4VO03wo4dWLQ9m0t8aI/BdAsj7fnSGZIPqhAoeSmkHejimi/yoI
j/DawbAXE/1ZhK7YtjitRgwa0zwtwsRKKK0gUkr0awlWVekPxS/IwTQuNDW0
W16IkIcriP6pgV5DPvDj6Bz8N78aKDSr/cedPU/0UwslHDU5KWaBmC8thF3S
PLOpUBH91YF3j0NVa+ciMb96sHR5qbvNQUP0Ww+td1peWdjUwpYPm6hbyx6r
OvThvi+1N6dRgz6WoxKOWR9cQh/tkeaZ35ep0IezXZ0K7JToQ3BDTra4okAf
TreCzAa/lqOPnOXI5VK6BH0Uqc57XvaYQR8d+QX9gY5T6OPDOMsiHWMMfYy/
e5Od/XwYfbB5Q2xO0RD6yNgthl17+OijOUTgc62Giz72akv5qSm96GMpXurx
mdVj9EH5oeKelMpGH8lRsYms+lb0sSFSrI1I29DHgyalxSPqz+jjXE2vf61r
K/p4raTr3NDmL+jD50TUmcmPWeiDkUf1j7dgo4/recLmsqMc9MF4mM30esxB
HwLOzkaKoA99rJKO9+9/+Tf0kaByCjz0bAB9xKSRew+mDKMPN77+gHn8MPoo
pLN6jxrqtOVj41r+Ju2NUfRxnWnPuB8+gT78JC3jk30T6MPW37HMMnYKfUT3
6Y4cl82gj45arzDewCz6mPeWKaOcJejjyU26oihBhj5CBiNWGHsV6IMuzHKP
yZxDH96isOA53Tz6oJAe9PRwlOijNvYk07dYhT5GtlFzspmL6GPoSud6FWcJ
fcyejdz+d7AWffxJsXB76qhHHyQitta3nv9v/V/NZC05
    "], {{{}, 
      {GrayLevel[0.5], Opacity[0.2], EdgeForm[None], 
       GraphicsGroupBox[
        PolygonBox[{{1, 103, 104, 50, 49, 48, 47, 46, 45, 44, 43, 42, 41, 40, 
         39, 38, 37, 36, 35, 34, 33, 32, 31, 30, 29, 28, 27, 26, 25, 24, 23, 
         22, 21, 20, 19, 18, 17, 16, 15, 14, 13, 12, 11, 10, 9, 8, 7, 6, 5, 4,
          3, 2}}]]}, {}, 
      {GrayLevel[0.5], Opacity[0.2], EdgeForm[None], 
       GraphicsGroupBox[
        PolygonBox[{{51, 101, 102, 100, 99, 98, 97, 96, 95, 94, 93, 92, 91, 
         90, 89, 88, 87, 86, 85, 84, 83, 82, 81, 80, 79, 78, 77, 76, 75, 74, 
         73, 72, 71, 70, 69, 68, 67, 66, 65, 64, 63, 62, 61, 60, 59, 58, 57, 
         56, 55, 54, 53, 52}}]]}, {}, {}, {}, {}, {}, {}}, {{}, {}, 
      {RGBColor[1, 0, 0], PointSize[0.01388888888888889], Thickness[Large], 
       LineBox[{1, 2, 3, 4, 5, 6, 7, 8, 9, 10, 11, 12, 13, 14, 15, 16, 17, 18,
         19, 20, 21, 22, 23, 24, 25, 26, 27, 28, 29, 30, 31, 32, 33, 34, 35, 
        36, 37, 38, 39, 40, 41, 42, 43, 44, 45, 46, 47, 48, 49, 50}]}, 
      {RGBColor[1, 0.5, 0.5], PointSize[0.01388888888888889], Thickness[
       Large], Dashing[{Small, Small}], 
       LineBox[{51, 52, 53, 54, 55, 56, 57, 58, 59, 60, 61, 62, 63, 64, 65, 
        66, 67, 68, 69, 70, 71, 72, 73, 74, 75, 76, 77, 78, 79, 80, 81, 82, 
        83, 84, 85, 86, 87, 88, 89, 90, 91, 92, 93, 94, 95, 96, 97, 98, 99, 
        100}]}}}], {}, {}, {{}, {}}},
  AspectRatio->NCache[GoldenRatio^(-1), 0.6180339887498948],
  Axes->{True, True},
  AxesLabel->{None, None},
  AxesOrigin->{0, 0},
  DisplayFunction->Identity,
  Frame->{{False, False}, {False, False}},
  FrameLabel->{{None, None}, {None, None}},
  FrameTicks->{{Automatic, Automatic}, {Automatic, Automatic}},
  GridLines->{None, None},
  GridLinesStyle->Directive[
    GrayLevel[0.5, 0.4]],
  ImagePadding->All,
  Method->{"CoordinatesToolOptions" -> {"DisplayFunction" -> ({
        (Part[{{Identity, Identity}, {Identity, Identity}}, 1, 2][#]& )[
         Part[#, 1]], 
        (Part[{{Identity, Identity}, {Identity, Identity}}, 2, 2][#]& )[
         Part[#, 2]]}& ), "CopiedValueFunction" -> ({
        (Part[{{Identity, Identity}, {Identity, Identity}}, 1, 2][#]& )[
         Part[#, 1]], 
        (Part[{{Identity, Identity}, {Identity, Identity}}, 2, 2][#]& )[
         Part[#, 2]]}& )}},
  PlotRange->{{0, 0.99}, {0, 1}},
  PlotRangeClipping->True,
  PlotRangePadding->{{
     Scaled[0.02], 
     Scaled[0.02]}, {0, 0}},
  Ticks->{Automatic, Automatic}]], "Output",
 CellChangeTimes->{{3.706882046141059*^9, 3.706882057366938*^9}, {
   3.706882116000101*^9, 3.706882147038015*^9}, 3.7068828157465067`*^9, 
   3.7069635432170897`*^9, 3.7089655168192263`*^9, 3.70896557362712*^9, 
   3.7089656417315903`*^9, 3.70896576039087*^9, 3.7092977559405107`*^9, {
   3.709297882893982*^9, 3.709297898859074*^9}, 3.7092979797164593`*^9, 
   3.709298251387702*^9, 3.709298754152445*^9, 3.709299173099079*^9, 
   3.7092992174724693`*^9, 3.709299303972693*^9, 3.709299419542973*^9, 
   3.709302174354067*^9, 3.717760149545957*^9, 3.717760270632848*^9}]
}, Open  ]],

Cell[CellGroupData[{

Cell[BoxData[
 RowBox[{"HostPath", "=", 
  RowBox[{"ListLinePlot", "[", 
   RowBox[{
    RowBox[{"{", 
     RowBox[{
      RowBox[{"R2table", "[", 
       RowBox[{"[", 
        RowBox[{";;", ",", "1"}], "]"}], "]"}], ",", 
      RowBox[{"R2table", "[", 
       RowBox[{"[", 
        RowBox[{";;", ",", "2"}], "]"}], "]"}], ",", 
      RowBox[{"R2table", "[", 
       RowBox[{"[", 
        RowBox[{";;", ",", "3"}], "]"}], "]"}], ",", 
      RowBox[{"R2table", "[", 
       RowBox[{"[", 
        RowBox[{";;", ",", "4"}], "]"}], "]"}], ",", 
      RowBox[{"R2table", "[", 
       RowBox[{"[", 
        RowBox[{";;", ",", "5"}], "]"}], "]"}]}], "}"}], ",", 
    RowBox[{"PlotStyle", "\[Rule]", 
     RowBox[{"{", 
      RowBox[{
       RowBox[{"{", 
        RowBox[{"Red", ",", "Thick"}], "}"}], ",", 
       RowBox[{"{", 
        RowBox[{"Pink", ",", "Thick", ",", "Dashed"}], "}"}], ",", 
       RowBox[{"{", 
        RowBox[{"Blue", ",", "Thick"}], "}"}], ",", 
       RowBox[{"{", 
        RowBox[{
         RowBox[{"Lighter", "[", "Blue", "]"}], ",", "Thick", ",", "Dashed"}],
         "}"}], ",", 
       RowBox[{"{", 
        RowBox[{"Purple", ",", "Dashed"}], "}"}]}], "}"}]}], ",", 
    RowBox[{"Filling", "\[Rule]", "Axis"}], ",", 
    RowBox[{"FillingStyle", "\[Rule]", 
     RowBox[{"Directive", "[", 
      RowBox[{"Gray", ",", 
       RowBox[{"Opacity", "[", "0.2", "]"}]}], "]"}]}], ",", 
    RowBox[{"PlotRange", "\[Rule]", 
     RowBox[{"{", 
      RowBox[{"0", ",", "1"}], "}"}]}]}], "]"}]}]], "Input",
 CellChangeTimes->{{3.7068820313621387`*^9, 3.70688212197466*^9}, {
  3.7069635399153347`*^9, 3.706963542592328*^9}, {3.708965460947465*^9, 
  3.708965463423026*^9}, {3.708965509795703*^9, 3.7089655136301413`*^9}, {
  3.709299015741476*^9, 3.709299069296522*^9}, {3.709299231083899*^9, 
  3.709299236209456*^9}, {3.70929932637269*^9, 3.709299328684326*^9}}],

Cell[BoxData[
 GraphicsBox[{{}, GraphicsComplexBox[CompressedData["
1:eJzF12lQk0kaB/DASFRqFRXU9RwVRxGRQ1DwgGfA8RgVRxnlEBUR8CpYM+oo
ArqgnA6HIl6w6qIoMAoOKAMMKOFSbiFAAuHISRIgBx6oO5SwJJN+UqRqP29/
Sf2r8779dD/9q1QWHjrh4qdLoVDG6VAoys9go+zNvKBwiDn7z7xzVVIomB/R
v6vgLlzRXTch9uc+SL6tHJkgCHvvuHVYDKOTo9/IAa/n42MUR0Sgz3pAs9fP
B2q8Y3GwWADL9iWUDZoUw+0Dg0VsPhfSRmdZD+jw2T3P6pcVXLCxVo5yuKWo
rA+/zYbyQZPRJyrBeBnbY80qFrioCqgCiuMCu+TAFuAHKQusATfq7v7ZmW/g
J+XraPUwsuMuI7V79Huq0QjbfGZaLJpUCVt4ygeawKnydbLBNyVwpUy5AAPO
GlDTOn3zQFUuqxmMi+p4D3dmwdfK7c5vBfn+YGtRTBocOawcTDjl39zZH3UV
lKdjlM2C2lpz3kadSPioLHewDVKrvNjOoUfBQXUAbAhdGWp/iwegel1EB8gL
P0RY7TwM9XXK0QkzqHa3LF+EwXTVC7shQPdxnMm5K6A6rn0c8D4RaGBanqre
Pxciv417V70uS70eF55SpEYZN3LV/eCB/TH3eQap+er1+UDZ8d3RdfAHqLbP
48N0USLt3o1ydT0CGHeyak11ebW6P0IA2sg/Nt6pUdcnhKBXNsab0urV59sD
k8zfL70Z36iuVwRrT/DMYsKaoVB1P0RgeKwhxHpJi7p+MXA+9hQHcpjqfkhg
zuWUuspp7er+S8DV3WJawsxOdX96oehgrrdM2glS1X3qBeY7F+sID666X33w
XnL2SedXfFBdF+t+eD7Rx53vKlD3rx+iUqirf20Wwl/3VwqROne+mOX3qPsp
g8v0fuoRL7H6fslgT4D0rVGiRN1fOViVzLmdU9irvr8KmGjyt+LcOVJ1vxWQ
czNrqnhEBsSHkWfSwIr3cvRhZnmi9HyGFH0MePptnmTbhz6ee+gG3Y+XoI8F
M1IlMEOEPmpi+VS90wL0MT9po07dBT76OD/gMRAXxUEf0ZID5j+t6EAfBeER
VfZz29HHD94To+UJLeijdf21/JAPjegjv7Ihnx7dgD4Cv+6EeYuq0cfjLTU2
F1PK0cdyWVz1Cf9S9NHny11xXP8l+jBIT7zHNc5HH0c9Dx7Oe5CDPoZZgkEG
Nxd9PMoU6b0w/g197E0pXXtnWQ76mHW5aG/DyDP0YbPNc3fbj3noIyHMeK2v
Xj76uBRW/zh+Ax19JDwJybZ4SUcfNfTZGQY1ZejjPeX7qlVTKtCHn2S+vcPb
WvThRaOW2vo3og/TasVqXd9G9BEZlVe6YfSciI/hi+Ej1oub0cel7JkJD12Z
6GMNJ6u1rYyJPqavnRs/8WA7+thXJnf6nteBPgruWOyprO1GHz1WPJHnAg76
eH0tShDtx0MfW+rc3yUsF6CPqPpgM68gIfqwYu3ZJJT3oA8DyqOSEroIfdw5
6JxtFyNBH4xxxudDsnvRR8Ppwo+36X3oo9vNY8Kfm2To45OBnumbuQr0Ybfq
8tx5hgr0sePR7KX+5jL0Udt0tMRhUj/6iEw6Zln7cy/6aGL5ZraAGH1sHee/
pN9HiD62Z/T4ffggQB+23JUV1j5c9FH0d+Myt1Vd6GMO9WHl3Qo2+oh/OitO
uJeJPiakXmtguzWhj9C0qZ/jrN+gj38tbpxif07jI9pLbGo0pPHxruzJ9J31
Gh/CZayCL+c1PvYuHw66P6Tx8ct1X4/s6lz0UTFyNM7u19/Rh9OspGy/hbno
I/irp4Z/vs5DH+Gn5PmtAcXoYx2752KkIx19HGt09qDdL0UfL7684gzUv0If
W5nj9Uq5r9EH9fSrWO69OvRRsugPsy0rG9DHJ9bi9bNG90l8VDCcQvPiWOjj
Gz59JdO7DX3E1LfmDXe1o49PAZDo69KBPg79UBjykMJBH3mxV22q07vRB/We
fudlcx76mHFIVvaolo8+LF29IidPEaKPXTB5X9wLIfqQe5uxL9BEmt8Ps/SF
hW1i9DHFgP3W+rgEfay+zsp6ye9FHytvSR2qHvShj5MXYvMH+f3ow/XUbEF7
rBR9pIzcnJm8W4Y+Fg/ZVQ8kydHHJD3/4UX3/7cP2/pQR8Z+jY9sBnXo5T6N
j7LGu8edLfvQh+5euzU3qjQ+htz1+uNbe9CHYVaXW2CSEH2Iwza0LZ4mQB/z
0oe6Mxhc9CGSrmJ1WHDQhz5/+b9jTDvQh7v7hGmbHdnowxkO7OB3t6GP2i3b
FIwUJvpwodEsTL40ow/P8S0/smc1o4+Nzpn79XsZ6ON6S7NV+dYm9HGFs31r
k00T+tiwPdl1oiUDfaQYfWe41LkRfWREVidXLmpCH4ZXo8tl9Gb0oRM8YFqu
24I+PHImO0R/bkEftg36FY9TWOhjfFnnM086E304vCqe4bimHX007Ja7bw5v
Rx9z+PNjA+K70cfJS48LOvo46OOK+6UlgTQu+nChCv4zVcZFHyHXu046HeKh
jy4dt/VvfuOjj0wTzvIDSXz0YdHCuUXlC9DHa4cm+a5eIfpIP2NecW2qCH3w
9NZzaV4i9DF1R0zi5zox+vAe8UptT5egj3UVg7+fiehFHy/fpl9NPteHPsoo
OrVFB/vRh/hZDNPWSIo+7vvwrud0aHwkdvJCKBc1Pq76BJ07dE/jg3ema1lA
msbHX/saQB8kEx8kEx8kEx8jqqFAH2Se+CCZ+CCZ+CAZ/3+oM/FBMvFBMvFB
MvFBMvFBMvFBMvFBMvFBMvFBMvFBMvFB9k98kHnig2Tig2TigzxPfIxdj6vV
D57W+nzMxAfJxAfJxMfY+oRa59ujVa8IM/Extn6xVj8kWv2XaPWnFzPxMbZf
fXgexMfY/mky8TG2nzKt+yXT6q9c6/4qtPqt0Ho/8UGhjJ3X/H//f83/F/8j
iZI=
    "], {{{}, 
      {GrayLevel[0.5], Opacity[0.2], EdgeForm[None], 
       GraphicsGroupBox[
        PolygonBox[{{1, 259, 260, 50, 49, 48, 47, 46, 45, 44, 43, 42, 41, 40, 
         39, 38, 37, 36, 35, 34, 33, 32, 31, 30, 29, 28, 27, 26, 25, 24, 23, 
         22, 21, 20, 19, 18, 17, 16, 15, 14, 13, 12, 11, 10, 9, 8, 7, 6, 5, 4,
          3, 2}}]]}, {}, 
      {GrayLevel[0.5], Opacity[0.2], EdgeForm[None], 
       GraphicsGroupBox[
        PolygonBox[{{51, 257, 258, 100, 99, 98, 97, 96, 95, 94, 93, 92, 91, 
         90, 89, 88, 87, 86, 85, 84, 83, 82, 81, 80, 79, 78, 77, 76, 75, 74, 
         73, 72, 71, 70, 69, 68, 67, 66, 65, 64, 63, 62, 61, 60, 59, 58, 57, 
         56, 55, 54, 53, 52}}]]}, {}, 
      {GrayLevel[0.5], Opacity[0.2], EdgeForm[None], 
       GraphicsGroupBox[
        PolygonBox[{{101, 255, 256, 150, 149, 148, 147, 146, 145, 144, 143, 
         142, 141, 140, 139, 138, 137, 136, 135, 134, 133, 132, 131, 130, 129,
          128, 127, 126, 125, 124, 123, 122, 121, 120, 119, 118, 117, 116, 
         115, 114, 113, 112, 111, 110, 109, 108, 107, 106, 105, 104, 103, 
         102}}]]}, {}, 
      {GrayLevel[0.5], Opacity[0.2], EdgeForm[None], 
       GraphicsGroupBox[
        PolygonBox[{{151, 253, 254, 200, 199, 198, 197, 196, 195, 194, 193, 
         192, 191, 190, 189, 188, 187, 186, 185, 184, 183, 182, 181, 180, 179,
          178, 177, 176, 175, 174, 173, 172, 171, 170, 169, 168, 167, 166, 
         165, 164, 163, 162, 161, 160, 159, 158, 157, 156, 155, 154, 153, 
         152}}]]}, {}, 
      {GrayLevel[0.5], Opacity[0.2], EdgeForm[None], 
       GraphicsGroupBox[
        PolygonBox[{{201, 251, 252, 250, 249, 248, 247, 246, 245, 244, 243, 
         242, 241, 240, 239, 238, 237, 236, 235, 234, 233, 232, 231, 230, 229,
          228, 227, 226, 225, 224, 223, 222, 221, 220, 219, 218, 217, 216, 
         215, 214, 213, 212, 211, 210, 209, 208, 207, 206, 205, 204, 203, 
         202}}]]}, {}, {}, {}, {}, {}, {}, {}, {}, {}, {}, {}, {}, {}, {}, \
{}, {}, {}, {}, {}, {}, {}, {}, {}, {}, {}, {}, {}, {}, {}, {}}, {{}, {}, 
      {RGBColor[1, 0, 0], PointSize[0.011111111111111112`], Thickness[Large], 
       LineBox[{1, 2, 3, 4, 5, 6, 7, 8, 9, 10, 11, 12, 13, 14, 15, 16, 17, 18,
         19, 20, 21, 22, 23, 24, 25, 26, 27, 28, 29, 30, 31, 32, 33, 34, 35, 
        36, 37, 38, 39, 40, 41, 42, 43, 44, 45, 46, 47, 48, 49, 50}]}, 
      {RGBColor[1, 0.5, 0.5], PointSize[0.011111111111111112`], Thickness[
       Large], Dashing[{Small, Small}], 
       LineBox[{51, 52, 53, 54, 55, 56, 57, 58, 59, 60, 61, 62, 63, 64, 65, 
        66, 67, 68, 69, 70, 71, 72, 73, 74, 75, 76, 77, 78, 79, 80, 81, 82, 
        83, 84, 85, 86, 87, 88, 89, 90, 91, 92, 93, 94, 95, 96, 97, 98, 99, 
        100}]}, 
      {RGBColor[0, 0, 1], PointSize[0.011111111111111112`], Thickness[Large], 
       LineBox[{101, 102, 103, 104, 105, 106, 107, 108, 109, 110, 111, 112, 
        113, 114, 115, 116, 117, 118, 119, 120, 121, 122, 123, 124, 125, 126, 
        127, 128, 129, 130, 131, 132, 133, 134, 135, 136, 137, 138, 139, 140, 
        141, 142, 143, 144, 145, 146, 147, 148, 149, 150}]}, 
      {RGBColor[
        NCache[
         Rational[1, 3], 0.3333333333333333], 
        NCache[
         Rational[1, 3], 0.3333333333333333], 1], PointSize[
       0.011111111111111112`], Thickness[Large], Dashing[{Small, Small}], 
       LineBox[{151, 152, 153, 154, 155, 156, 157, 158, 159, 160, 161, 162, 
        163, 164, 165, 166, 167, 168, 169, 170, 171, 172, 173, 174, 175, 176, 
        177, 178, 179, 180, 181, 182, 183, 184, 185, 186, 187, 188, 189, 190, 
        191, 192, 193, 194, 195, 196, 197, 198, 199, 200}]}, 
      {RGBColor[0.5, 0, 0.5], PointSize[0.011111111111111112`], 
       AbsoluteThickness[1.6], Dashing[{Small, Small}], 
       LineBox[{201, 202, 203, 204, 205, 206, 207, 208, 209, 210, 211, 212, 
        213, 214, 215, 216, 217, 218, 219, 220, 221, 222, 223, 224, 225, 226, 
        227, 228, 229, 230, 231, 232, 233, 234, 235, 236, 237, 238, 239, 240, 
        241, 242, 243, 244, 245, 246, 247, 248, 249, 
        250}]}}}], {}, {}, {{}, {}}},
  AspectRatio->NCache[GoldenRatio^(-1), 0.6180339887498948],
  Axes->{True, True},
  AxesLabel->{None, None},
  AxesOrigin->{0, 0},
  DisplayFunction->Identity,
  Frame->{{False, False}, {False, False}},
  FrameLabel->{{None, None}, {None, None}},
  FrameTicks->{{Automatic, Automatic}, {Automatic, Automatic}},
  GridLines->{None, None},
  GridLinesStyle->Directive[
    GrayLevel[0.5, 0.4]],
  ImagePadding->All,
  Method->{"CoordinatesToolOptions" -> {"DisplayFunction" -> ({
        (Part[{{Identity, Identity}, {Identity, Identity}}, 1, 2][#]& )[
         Part[#, 1]], 
        (Part[{{Identity, Identity}, {Identity, Identity}}, 2, 2][#]& )[
         Part[#, 2]]}& ), "CopiedValueFunction" -> ({
        (Part[{{Identity, Identity}, {Identity, Identity}}, 1, 2][#]& )[
         Part[#, 1]], 
        (Part[{{Identity, Identity}, {Identity, Identity}}, 2, 2][#]& )[
         Part[#, 2]]}& )}},
  PlotRange->{{0, 0.99}, {0, 1}},
  PlotRangeClipping->True,
  PlotRangePadding->{{
     Scaled[0.02], 
     Scaled[0.02]}, {0, 0}},
  Ticks->{Automatic, Automatic}]], "Output",
 CellChangeTimes->{
  3.709299173228026*^9, {3.709299217591552*^9, 3.709299240418005*^9}, 
   3.709299304355733*^9, 3.709299419637433*^9, 3.709302174462837*^9, 
   3.717760149614613*^9, 3.7177602707074633`*^9}]
}, Open  ]]
}, Closed]],

Cell[CellGroupData[{

Cell["Matching-alleles model", "Section",
 CellChangeTimes->{{3.708963343289239*^9, 3.708963354484091*^9}, {
  3.709297438597395*^9, 3.709297439691382*^9}, {3.709299162205879*^9, 
  3.709299167219852*^9}}],

Cell["\<\
For host haplotype frequencies {0.25,0.25,0.25,0.25} and a sample size of \
5000 the parameters given in pars we can simulate model fits as pathogen \
allele frequency pP1=pP2=pP.\
\>", "Text",
 CellChangeTimes->{{3.708964932381001*^9, 3.708965051950156*^9}, {
  3.708965083118479*^9, 3.708965084774477*^9}, {3.708965203801753*^9, 
  3.708965228712872*^9}}],

Cell[CellGroupData[{

Cell[BoxData["pars"], "Input",
 CellChangeTimes->{{3.708965005954096*^9, 3.708965006729492*^9}, 
   3.7089650810646553`*^9}],

Cell[BoxData[
 RowBox[{"{", 
  RowBox[{
   RowBox[{"\[Alpha]", "\[Rule]", "0.8`"}], ",", 
   RowBox[{"LDP", "\[Rule]", "0"}], ",", 
   RowBox[{"bH0", "\[Rule]", "0"}], ",", 
   RowBox[{"bH1", "\[Rule]", "0.5`"}], ",", 
   RowBox[{"bH2", "\[Rule]", "0.2`"}], ",", 
   RowBox[{"bP0", "\[Rule]", "0"}], ",", 
   RowBox[{"bP1", "\[Rule]", "0.35`"}], ",", 
   RowBox[{"bP2", "\[Rule]", "0.5`"}], ",", 
   RowBox[{"eH", "\[Rule]", "0.`"}], ",", 
   RowBox[{"eP", "\[Rule]", "0.`"}], ",", 
   RowBox[{"pP1", "\[Rule]", "pP"}], ",", 
   RowBox[{"pP2", "\[Rule]", "pP"}]}], "}"}]], "Output",
 CellChangeTimes->{
  3.7089650070353518`*^9, 3.7089650874270477`*^9, {3.708965371977804*^9, 
   3.7089653966022243`*^9}, 3.70896572618952*^9, {3.717760143493413*^9, 
   3.717760149653042*^9}, 3.7177602707518682`*^9}]
}, Open  ]],

Cell[BoxData[
 RowBox[{
  RowBox[{"VarExp", "[", "pP_", "]"}], ":=", 
  RowBox[{"SimR2", "[", 
   RowBox[{
    RowBox[{"{", 
     RowBox[{"0.25", ",", "0.25", ",", "0.25", ",", "0.25"}], "}"}], ",", 
    RowBox[{"{", 
     RowBox[{
      RowBox[{
       RowBox[{
        SuperscriptBox[
         RowBox[{"(", 
          RowBox[{"1", "-", "pP"}], ")"}], "2"], "+", "LDP"}], "/.", "pars"}],
       ",", 
      RowBox[{
       RowBox[{
        RowBox[{
         RowBox[{"(", 
          RowBox[{"1", "-", "pP"}], ")"}], "pP"}], "-", "LDP"}], "/.", 
       "pars"}], ",", 
      RowBox[{
       RowBox[{
        RowBox[{
         RowBox[{"(", 
          RowBox[{"1", "-", "pP"}], ")"}], "pP"}], "-", "LDP"}], "/.", 
       "pars"}], ",", 
      RowBox[{
       RowBox[{
        SuperscriptBox[
         RowBox[{"(", "pP", ")"}], "2"], "+", "LDP"}], "/.", "pars"}]}], 
     "}"}], ",", "5000", ",", "PmamX", ",", "pP"}], "]"}]}]], "Input",
 CellChangeTimes->{{3.708963951144795*^9, 3.708963959287409*^9}, {
   3.708964131920004*^9, 3.708964137582734*^9}, {3.7089642374101973`*^9, 
   3.7089642397650433`*^9}, 3.7089643868534317`*^9, {3.708965064226684*^9, 
   3.708965238711177*^9}, {3.7092967435132236`*^9, 3.709296745023715*^9}, {
   3.7092974184934893`*^9, 3.709297424355814*^9}, 3.709297731581538*^9, 
   3.709297888829795*^9, 3.709297944682845*^9, {3.7092980566491737`*^9, 
   3.70929805843165*^9}, {3.7092991956584673`*^9, 3.709299195912484*^9}, 
   3.709299290376461*^9}],

Cell[BoxData[
 RowBox[{
  RowBox[{"R2table", "=", 
   RowBox[{"Table", "[", 
    RowBox[{
     RowBox[{"VarExp", "[", "in", "]"}], ",", 
     RowBox[{"{", 
      RowBox[{"in", ",", "0.01", ",", "0.99", ",", "0.02"}], "}"}]}], "]"}]}],
   ";"}]], "Input",
 CellChangeTimes->{{3.708965187527913*^9, 3.708965357859296*^9}, {
  3.7089655540268803`*^9, 3.7089655979194603`*^9}, {3.708965730545463*^9, 
  3.708965742809538*^9}, {3.709297448396503*^9, 3.709297449500021*^9}, {
  3.70929778233386*^9, 3.7092977867161083`*^9}, {3.7092978754629793`*^9, 
  3.709297886433784*^9}}],

Cell["Plotting the variance explained by the host-only model", "Text",
 CellChangeTimes->{{3.708965426211585*^9, 3.708965441735289*^9}}],

Cell[CellGroupData[{

Cell[BoxData[
 RowBox[{"HostOnly", "=", 
  RowBox[{"ListLinePlot", "[", 
   RowBox[{
    RowBox[{"{", 
     RowBox[{
      RowBox[{"R2table", "[", 
       RowBox[{"[", 
        RowBox[{";;", ",", "1"}], "]"}], "]"}], ",", 
      RowBox[{"R2table", "[", 
       RowBox[{"[", 
        RowBox[{";;", ",", "2"}], "]"}], "]"}]}], "}"}], ",", 
    RowBox[{"PlotStyle", "\[Rule]", 
     RowBox[{"{", 
      RowBox[{
       RowBox[{"{", 
        RowBox[{"Red", ",", "Thick"}], "}"}], ",", 
       RowBox[{"{", 
        RowBox[{"Pink", ",", "Thick", ",", "Dashed"}], "}"}]}], "}"}]}], ",", 
    
    RowBox[{"Filling", "\[Rule]", "Axis"}], ",", 
    RowBox[{"FillingStyle", "\[Rule]", 
     RowBox[{"Directive", "[", 
      RowBox[{"Gray", ",", 
       RowBox[{"Opacity", "[", "0.2", "]"}]}], "]"}]}], ",", 
    RowBox[{"PlotRange", "\[Rule]", 
     RowBox[{"{", 
      RowBox[{"0", ",", "1"}], "}"}]}]}], "]"}]}]], "Input",
 CellChangeTimes->{{3.7068820313621387`*^9, 3.70688212197466*^9}, {
  3.7069635399153347`*^9, 3.706963542592328*^9}, {3.708965460947465*^9, 
  3.708965463423026*^9}, {3.708965509795703*^9, 3.7089655136301413`*^9}, {
  3.709298248979945*^9, 3.7092982507705593`*^9}, {3.709299372257209*^9, 
  3.709299372651189*^9}}],

Cell[BoxData[
 GraphicsBox[{{}, GraphicsComplexBox[CompressedData["
1:eJyF03tM01cUB3A2iIIwHkIhiJYhImVDYTyGRPQgEoowmZQJmyAy5E14iDK0
QswaW3DLHGw4HMoYglPQdTCUZyldUWGVIqUtBSRASymVtqAigmC28as/bvef
J2ma5vZ37/nd7/k4xGdREt/V09NLWf1g32etmGQp9TzkPqdLL1+QQwuRrgpv
+QVq2IUWU20yKP8Zq1owVbBMzMKksLq4+o8GiPZ39PUSj8MGSXX2ng3NcK7H
a/dr8ii4xHzPXSCx4OOcd94L/XEEalZXJdUciFHaAc16CLw8seqCL3NDT0dn
iaBrgbT6xH040GCcs8wSAEXbQA9Ym2WoDGgCkFGxBnlw8nhsyh/xfXAC2y6b
D9VhdwX73Hmgp61+aEkPWu5X34NgKfaAAGDXkasb5Wwo5mIHDADLSlgzoWKD
tl2JEIyplXW9pDawx16XKIZui80KguOfkJyE1SAUb/tnp6bsFmC3Y8WUgGuV
JD5j+Ra8xNpdGAJKQrtTVFQ17NVewAgMHBuWE5bKQbsd/THUKe3I5zO/AX4v
VqMwOGN445NvaUDQbjgGJQqzZ35FX4H2umLGwYSq/L1rSbX3zftPAEefkHem
IhQ/bwI+ilKX7Tj8GZ6HFE6JhlXLpLP4+TKwpj3snK0uBO3rS2VgZtvuT2wt
wfuZhPHALeq0w5V4PnKgGAkZNyjX8f7kIFEytxiZN+D3OwXrGL8uR47cxftV
gI9HRs+9rU3Qqp0PBZTdPxjgmM3C+5+GD2s3mgcXc/A8lOBjv5Rm3/4Az18J
l9hCg60rPDyfJzBnSTZmHOKDWjtPT6CUvKjPGH+E5zUDXwRKKUXuA6AdF08V
aBJs7N3MxXh+KijcFODLTx+EN/OrhsTG48S8jFE8Tw10/Oa23u/9UXy+NHCH
eCVzemgMz3cWFEe/y298OYHP7xz8ZONXwKLL8Lzn4ES+G/VmiBzWfJxr9agX
uc4iH49JcZdF+irk41OD+Z2v9iiRD3qse5F36hTyIec+crkpliEfF08z7xwM
lCIfljlMmdHRMeTD+ci1gkO8IeTD9N9Nov59YuQjMrWvyKpDhHxQbMTpzg4D
yEfeQFDlelYf8uE9JkkLJ3QjH/6p86fcyzjIh8OZSyGWJRzkY3z3OiOP6Hbk
I4H+wvaH3kbko7HCh/Es4jbyYWrUWrG/7jbyUf/CqobO0vlwneuKcPifjxdO
FcHq8IvIhz9xksnr1vkg/5UQ12JPRT5kpCRig9QZ1nw8HTNcyO3S+ch1TQ5g
2H6OfCRpVryFXJ2PA4akHT3JRcjH3JW+0BWRzgcttm3auEDnQ3LtYfPrHp0P
xweLT2s7dT4+sLzusj+/CfnI+jqiOyehGfkIWfKPzqpjIx+Ebr6dRRoX+aji
R7puL/0b+ajjcgqGFvuQj2OZouFQTwHy4XQBOsW+QuSjg60sL1SKkY+TmwVV
Nc4jyIdjPS2L/3wU+WATVDFBKTLkw8QkODuxQYZ8XN21sjhvOYV8bPOkxHlX
TSMfK9vD8uTyGeTjVZOGN1k6i3zo4bW2vvb7bev/AUGQJds=
    "], {{{}, 
      {GrayLevel[0.5], Opacity[0.2], EdgeForm[None], 
       GraphicsGroupBox[
        PolygonBox[{{1, 103, 104, 50, 49, 48, 47, 46, 45, 44, 43, 42, 41, 40, 
         39, 38, 37, 36, 35, 34, 33, 32, 31, 30, 29, 28, 27, 26, 25, 24, 23, 
         22, 21, 20, 19, 18, 17, 16, 15, 14, 13, 12, 11, 10, 9, 8, 7, 6, 5, 4,
          3, 2}}]]}, {}, 
      {GrayLevel[0.5], Opacity[0.2], EdgeForm[None], 
       GraphicsGroupBox[
        PolygonBox[{{51, 101, 102, 100, 99, 98, 97, 96, 95, 94, 93, 92, 91, 
         90, 89, 88, 87, 86, 85, 84, 83, 82, 81, 80, 79, 78, 77, 76, 75, 74, 
         73, 72, 71, 70, 69, 68, 67, 66, 65, 64, 63, 62, 61, 60, 59, 58, 57, 
         56, 55, 54, 53, 52}}]]}, {}, {}, {}, {}, {}, {}}, {{}, {}, 
      {RGBColor[1, 0, 0], PointSize[0.01388888888888889], Thickness[Large], 
       LineBox[{1, 2, 3, 4, 5, 6, 7, 8, 9, 10, 11, 12, 13, 14, 15, 16, 17, 18,
         19, 20, 21, 22, 23, 24, 25, 26, 27, 28, 29, 30, 31, 32, 33, 34, 35, 
        36, 37, 38, 39, 40, 41, 42, 43, 44, 45, 46, 47, 48, 49, 50}]}, 
      {RGBColor[1, 0.5, 0.5], PointSize[0.01388888888888889], Thickness[
       Large], Dashing[{Small, Small}], 
       LineBox[{51, 52, 53, 54, 55, 56, 57, 58, 59, 60, 61, 62, 63, 64, 65, 
        66, 67, 68, 69, 70, 71, 72, 73, 74, 75, 76, 77, 78, 79, 80, 81, 82, 
        83, 84, 85, 86, 87, 88, 89, 90, 91, 92, 93, 94, 95, 96, 97, 98, 99, 
        100}]}}}], {}, {}, {{}, {}}},
  AspectRatio->NCache[GoldenRatio^(-1), 0.6180339887498948],
  Axes->{True, True},
  AxesLabel->{None, None},
  AxesOrigin->{0, 0},
  DisplayFunction->Identity,
  Frame->{{False, False}, {False, False}},
  FrameLabel->{{None, None}, {None, None}},
  FrameTicks->{{Automatic, Automatic}, {Automatic, Automatic}},
  GridLines->{None, None},
  GridLinesStyle->Directive[
    GrayLevel[0.5, 0.4]],
  ImagePadding->All,
  Method->{"CoordinatesToolOptions" -> {"DisplayFunction" -> ({
        (Part[{{Identity, Identity}, {Identity, Identity}}, 1, 2][#]& )[
         Part[#, 1]], 
        (Part[{{Identity, Identity}, {Identity, Identity}}, 2, 2][#]& )[
         Part[#, 2]]}& ), "CopiedValueFunction" -> ({
        (Part[{{Identity, Identity}, {Identity, Identity}}, 1, 2][#]& )[
         Part[#, 1]], 
        (Part[{{Identity, Identity}, {Identity, Identity}}, 2, 2][#]& )[
         Part[#, 2]]}& )}},
  PlotRange->{{0, 0.99}, {0, 1}},
  PlotRangeClipping->True,
  PlotRangePadding->{{
     Scaled[0.02], 
     Scaled[0.02]}, {0, 0}},
  Ticks->{Automatic, Automatic}]], "Output",
 CellChangeTimes->{{3.706882046141059*^9, 3.706882057366938*^9}, {
   3.706882116000101*^9, 3.706882147038015*^9}, 3.7068828157465067`*^9, 
   3.7069635432170897`*^9, 3.7089655168192263`*^9, 3.70896557362712*^9, 
   3.7089656417315903`*^9, 3.70896576039087*^9, 3.7092977559405107`*^9, {
   3.709297882893982*^9, 3.709297898859074*^9}, 3.7092979797164593`*^9, 
   3.709298251387702*^9, 3.709298754152445*^9, 3.7092992402556553`*^9, 
   3.7092993379513483`*^9, 3.7092993836409273`*^9, {3.7177601436885357`*^9, 
   3.717760149737213*^9}, 3.717760293372551*^9}]
}, Open  ]],

Cell[CellGroupData[{

Cell[BoxData[
 RowBox[{"HostPath", "=", 
  RowBox[{"ListLinePlot", "[", 
   RowBox[{
    RowBox[{"{", 
     RowBox[{
      RowBox[{"R2table", "[", 
       RowBox[{"[", 
        RowBox[{";;", ",", "5"}], "]"}], "]"}], ",", 
      RowBox[{"R2table", "[", 
       RowBox[{"[", 
        RowBox[{";;", ",", "4"}], "]"}], "]"}], ",", 
      RowBox[{"R2table", "[", 
       RowBox[{"[", 
        RowBox[{";;", ",", "3"}], "]"}], "]"}], ",", 
      RowBox[{"R2table", "[", 
       RowBox[{"[", 
        RowBox[{";;", ",", "3"}], "]"}], "]"}], ",", 
      RowBox[{"R2table", "[", 
       RowBox[{"[", 
        RowBox[{";;", ",", "1"}], "]"}], "]"}]}], "}"}], ",", 
    RowBox[{"PlotStyle", "\[Rule]", 
     RowBox[{"{", 
      RowBox[{
       RowBox[{"{", 
        RowBox[{"Purple", ",", "Thick", ",", "Dashed"}], "}"}], ",", 
       RowBox[{"{", 
        RowBox[{
         RowBox[{"Lighter", "[", "Blue", "]"}], ",", "Thick", ",", "Dashed"}],
         "}"}], ",", 
       RowBox[{"{", 
        RowBox[{"Blue", ",", "Thick"}], "}"}], ",", 
       RowBox[{"{", 
        RowBox[{"Pink", ",", "Thick", ",", 
         RowBox[{"Dashing", "[", 
          RowBox[{"{", 
           RowBox[{"0.03", ",", 
            RowBox[{"0.07", "-", "0.03"}]}], "}"}], "]"}]}], "}"}], ",", 
       RowBox[{"{", 
        RowBox[{"Red", ",", "Thick"}], "}"}]}], "}"}]}], ",", 
    RowBox[{"Filling", "\[Rule]", "Axis"}], ",", 
    RowBox[{"FillingStyle", "\[Rule]", 
     RowBox[{"Directive", "[", 
      RowBox[{"Gray", ",", 
       RowBox[{"Opacity", "[", "0.1", "]"}]}], "]"}]}], ",", 
    RowBox[{"PlotRange", "\[Rule]", 
     RowBox[{"{", 
      RowBox[{"0", ",", "1"}], "}"}]}]}], "]"}]}]], "Input",
 CellChangeTimes->{{3.7068820313621387`*^9, 3.70688212197466*^9}, {
  3.7069635399153347`*^9, 3.706963542592328*^9}, {3.708965460947465*^9, 
  3.708965463423026*^9}, {3.708965509795703*^9, 3.7089655136301413`*^9}, {
  3.709299015741476*^9, 3.709299069296522*^9}, {3.709299332478499*^9, 
  3.709299353556685*^9}, {3.717760317308353*^9, 3.71776045752211*^9}, {
  3.717760612986177*^9, 3.717760650483901*^9}}],

Cell[BoxData[
 GraphicsBox[{{}, GraphicsComplexBox[CompressedData["
1:eJzt12tczGkbB/BKqRSig4SJLYslUaGQKwplSAcKU1odbKdZabXRAVuJrIjW
sdqNSUT11EN02jaVJIXOTVJmzH+a5lDLhmStp5ln5rq9fN49b1xv5jOfe/7/
+7rv3/V9MbN897gFqCgpKakqKylJP6P18tdzohLg9UO7P/60GYRi2hGRa/Gv
MF0n59D76xK4dFFaObB8Mi9gR5oYRhdHf1EIu/4OuKK6WQTjOlhhtuPugo1t
avhzcyHM8zpV9WZuOWRfCc2YyeyHrNHVDlYlqOtmHAj+XQBWltKqhgKt2Eat
pD6ofjN39In7oGbvvme7Sx+4yRqoA8Onm5LOGPYBN0raYD2MvJqSkZnJh73S
14U1gtlBFyNnNgVKsnoKH2PYeo2vKHDkSB9oAruE/s63PApSqqQbNMMvZSpz
umIpkLXb0QI/bLh3P6mCAmPpcWlt8O6wt3btVQq+2y2tdlDz0zZbZ0SB9Hb0
8jvgafpJd90iCt5K233TCfEL9ms9D6ZglewCukAwVe3NblMKZK878gzSY2wN
Po7u19ggrW5YQg/2qrWnQF/2wh7w8AmqX+VCgey6vHphZ3tJt284JT//C3At
ii9dc0qx3wuopOUmOTIoeR4cqMua5PycqdifC+pLPcznb6ZAdnwOFwSHAt/T
jiv6eQkFVepjGXspeT48GOp8kqEfruiPB9WODLXUOEp+vxSc/aR3YThA0S8f
2KuHVvutpaBENh98uGrKuLo8RdF/H0QGZrCNHiryEMDrj06r6sSUPH8BqPt8
G8EI4svz6QdnD6dnse18EMvmqR/SD4wcutzFl+clBL+LdHZaYB/IxsVSBCEW
D7h3xgnk+YkgMC+//rCzAP47v2Iwd7DvvXmpX56nBAx8XzZYawvl8yWB23c7
bYo/CeX5DkDVZI28+0vF8vkdhOwltg0z0iXyvAchMrbqp+v+g6Dw8d7dq0Bt
2QD6ENU5FITridCH5bwYa3NHAfrIoNUX3wil0Ie6y3LhNjYXfew/nuwQuYWD
Pm7NFKpQzB708U3RyhW6nE70Me/IYesUehv6UPFqn6ff0Io+Uh9Mv+e1sBl9
LI1ewzkjeYw+xhrl6cR98wB92Mxm+4Rcq0QfO5j9UyLzK9HHieSh7AX7y9DH
WJZVLePPW+jjWAKLG5yViz5KaxqdAgZz0Ud4MqMlQS0LfRwaF5gQzUpHH1VZ
rQ7RKqfQx+Ofbobajo9HH04nODWD22PQR8JG1+Hkt3bo41qRa8q7SFf0UaKa
kxvqHYA+SobUHt9ZG4M+ThrrxXvQf0Yfk5xLLSM0z6CPhRaMzg+0TPTRalGR
wNPORh9D11k0Q34h+vi1wXvCxIy76CPGw3OsOPEu+tBnpV1Ik1SgjzEVxsk9
yVXoY8y7nR6v6h6iD8vG8Rf95jxBH4sObBefsG5CH2d5yh+W2regD9ew3MsB
g23ow7a+YXYcvQt93LS/sCXir270MaPPP+bcPi764N0+H2h0m4s+Xv5oarvD
gEIfhibtJy3y+tCHcEJEvqNQiD4c37ITcwoG0MfyM2sshs2Jj7aB6yZHdYiP
gynlplZriY8gvv3ea5/5aCsI2BffTnzoOn7UXuVMfGyhwlYv2E18TNhw71Pj
Y+JDg5X85v5a4sO3oMR/cz3xcSrWY3GhKfHBV8l0ahISH8/02W5t+sTHyBl2
K/sK8fHc206Tlkp8fH02Y/x+JvEhDDNerDlIfNCSrly+vYX4OOn1Hf32I+Ij
cWNvfsQrFvpYV5Fm1dKRhj5qr14aWOR5En0EhO/pMVMmPpap+0yfqh6NPgpr
67gLnC3QR9luGi9I4II+eDmc/Fnu/uij2WxbyN1JxMdDzsx/WoyJD5+Rb6O+
1iA+/pq6IdCu5Df0kacxnVEtuoo+JImS+U96iI9trnruL5WJD5XUY0z3GOJj
hcYM6zg28WG8STfZPJT4eJS/YfHWO8THB9XDNZnTiI9lnlyT1UuIDyNm9hwv
O+Ljg3021SkmPoa9NgrC1xEfc251Had/5mNI9WNQUQjxQbc2TNX/zEfrxdBz
u/SIj1kRRemnc4mPlIPakuF+4oMDKsXDrC8+vvj44uN/8RHx+gjnQhIPfWRV
HJ1ElXLRxwR+ufbE0XlX+GDYmdhYtfWij0N1Viv+Xt+NPpaGK4+np3ahDy/B
NIgz6EQfuyLo+xl7WtGHU6FW+Eh5E/owmMgUqcY1oY8f/HYG/sv3MfpgORc1
rV5Ujz6KQ9aNPBXXoA+w3pE+mVeBPsr1WrJeiCrQh1bUbzca5paijweTpvP1
Tf6NPlJM/1koOX8TfSy43OHLHLmJPtz8y2Z7ehIfzT5snv7wJfRxQzBtfcL3
x9FHu1Dj2saf49DHaf7EVyuP/Yg+tKMEedXDolUKH5Vj9CMPZNDRx2JP8Xmz
rVvQx75WtmhkbjT6MIh79McA6yj6mDi1zI5Wchp99DrMEAdvJT7cNFsSr7kR
Hx2C/BmaOsTH2MTMEY+uIvSxzIJZV/PVHfRx/v6mNSZh5ehjfs5kHceUSvSx
zHg42LisFn2crWhR/epDPfoY1F2vlejSiD5+Wf9uTGLvE/Sx3YHjdmxRM/qQ
+E8xNtdpQx9HjdbYNIa0o4+AW360SGY3+vg921x95cxu8v+DlvZ9X2cP+uB7
J8fcevsCfZybsjK2/AgXfeyNMY+6voGHPpTkpVhXfP9/r/8Hc7Xb1A==
    "], {{{}, 
      {GrayLevel[0.5], Opacity[0.1], EdgeForm[None], 
       GraphicsGroupBox[
        PolygonBox[{{1, 259, 260, 50, 49, 48, 47, 46, 45, 44, 43, 42, 41, 40, 
         39, 38, 37, 36, 35, 34, 33, 32, 31, 30, 29, 28, 27, 26, 25, 24, 23, 
         22, 21, 20, 19, 18, 17, 16, 15, 14, 13, 12, 11, 10, 9, 8, 7, 6, 5, 4,
          3, 2}}]]}, {}, 
      {GrayLevel[0.5], Opacity[0.1], EdgeForm[None], 
       GraphicsGroupBox[
        PolygonBox[{{51, 257, 258, 100, 99, 98, 97, 96, 95, 94, 93, 92, 91, 
         90, 89, 88, 87, 86, 85, 84, 83, 82, 81, 80, 79, 78, 77, 76, 75, 74, 
         73, 72, 71, 70, 69, 68, 67, 66, 65, 64, 63, 62, 61, 60, 59, 58, 57, 
         56, 55, 54, 53, 52}}]]}, {}, 
      {GrayLevel[0.5], Opacity[0.1], EdgeForm[None], 
       GraphicsGroupBox[
        PolygonBox[{{101, 255, 256, 150, 149, 148, 147, 146, 145, 144, 143, 
         142, 141, 140, 139, 138, 137, 136, 135, 134, 133, 132, 131, 130, 129,
          128, 127, 126, 125, 124, 123, 122, 121, 120, 119, 118, 117, 116, 
         115, 114, 113, 112, 111, 110, 109, 108, 107, 106, 105, 104, 103, 
         102}}]]}, {}, 
      {GrayLevel[0.5], Opacity[0.1], EdgeForm[None], 
       GraphicsGroupBox[
        PolygonBox[{{151, 253, 254, 200, 199, 198, 197, 196, 195, 194, 193, 
         192, 191, 190, 189, 188, 187, 186, 185, 184, 183, 182, 181, 180, 179,
          178, 177, 176, 175, 174, 173, 172, 171, 170, 169, 168, 167, 166, 
         165, 164, 163, 162, 161, 160, 159, 158, 157, 156, 155, 154, 153, 
         152}}]]}, {}, 
      {GrayLevel[0.5], Opacity[0.1], EdgeForm[None], 
       GraphicsGroupBox[
        PolygonBox[{{201, 251, 252, 250, 249, 248, 247, 246, 245, 244, 243, 
         242, 241, 240, 239, 238, 237, 236, 235, 234, 233, 232, 231, 230, 229,
          228, 227, 226, 225, 224, 223, 222, 221, 220, 219, 218, 217, 216, 
         215, 214, 213, 212, 211, 210, 209, 208, 207, 206, 205, 204, 203, 
         202}}]]}, {}, {}, {}, {}, {}, {}, {}, {}, {}, {}, {}, {}, {}, {}, \
{}, {}, {}, {}, {}, {}, {}, {}, {}, {}, {}, {}, {}, {}, {}, {}}, {{}, {}, 
      {RGBColor[0.5, 0, 0.5], PointSize[0.011111111111111112`], Thickness[
       Large], Dashing[{Small, Small}], 
       LineBox[{1, 2, 3, 4, 5, 6, 7, 8, 9, 10, 11, 12, 13, 14, 15, 16, 17, 18,
         19, 20, 21, 22, 23, 24, 25, 26, 27, 28, 29, 30, 31, 32, 33, 34, 35, 
        36, 37, 38, 39, 40, 41, 42, 43, 44, 45, 46, 47, 48, 49, 50}]}, 
      {RGBColor[
        NCache[
         Rational[1, 3], 0.3333333333333333], 
        NCache[
         Rational[1, 3], 0.3333333333333333], 1], PointSize[
       0.011111111111111112`], Thickness[Large], Dashing[{Small, Small}], 
       LineBox[{51, 52, 53, 54, 55, 56, 57, 58, 59, 60, 61, 62, 63, 64, 65, 
        66, 67, 68, 69, 70, 71, 72, 73, 74, 75, 76, 77, 78, 79, 80, 81, 82, 
        83, 84, 85, 86, 87, 88, 89, 90, 91, 92, 93, 94, 95, 96, 97, 98, 99, 
        100}]}, 
      {RGBColor[0, 0, 1], PointSize[0.011111111111111112`], Thickness[Large], 
       LineBox[{101, 102, 103, 104, 105, 106, 107, 108, 109, 110, 111, 112, 
        113, 114, 115, 116, 117, 118, 119, 120, 121, 122, 123, 124, 125, 126, 
        127, 128, 129, 130, 131, 132, 133, 134, 135, 136, 137, 138, 139, 140, 
        141, 142, 143, 144, 145, 146, 147, 148, 149, 150}]}, 
      {RGBColor[1, 0.5, 0.5], PointSize[0.011111111111111112`], Thickness[
       Large], Dashing[{0.03, 0.04000000000000001}], 
       LineBox[{151, 152, 153, 154, 155, 156, 157, 158, 159, 160, 161, 162, 
        163, 164, 165, 166, 167, 168, 169, 170, 171, 172, 173, 174, 175, 176, 
        177, 178, 179, 180, 181, 182, 183, 184, 185, 186, 187, 188, 189, 190, 
        191, 192, 193, 194, 195, 196, 197, 198, 199, 200}]}, 
      {RGBColor[1, 0, 0], PointSize[0.011111111111111112`], Thickness[Large], 
       LineBox[{201, 202, 203, 204, 205, 206, 207, 208, 209, 210, 211, 212, 
        213, 214, 215, 216, 217, 218, 219, 220, 221, 222, 223, 224, 225, 226, 
        227, 228, 229, 230, 231, 232, 233, 234, 235, 236, 237, 238, 239, 240, 
        241, 242, 243, 244, 245, 246, 247, 248, 249, 
        250}]}}}], {}, {}, {{}, {}}},
  AspectRatio->NCache[GoldenRatio^(-1), 0.6180339887498948],
  Axes->{True, True},
  AxesLabel->{None, None},
  AxesOrigin->{0, 0},
  DisplayFunction->Identity,
  Frame->{{False, False}, {False, False}},
  FrameLabel->{{None, None}, {None, None}},
  FrameTicks->{{Automatic, Automatic}, {Automatic, Automatic}},
  GridLines->{None, None},
  GridLinesStyle->Directive[
    GrayLevel[0.5, 0.4]],
  ImagePadding->All,
  Method->{"CoordinatesToolOptions" -> {"DisplayFunction" -> ({
        (Part[{{Identity, Identity}, {Identity, Identity}}, 1, 2][#]& )[
         Part[#, 1]], 
        (Part[{{Identity, Identity}, {Identity, Identity}}, 2, 2][#]& )[
         Part[#, 2]]}& ), "CopiedValueFunction" -> ({
        (Part[{{Identity, Identity}, {Identity, Identity}}, 1, 2][#]& )[
         Part[#, 1]], 
        (Part[{{Identity, Identity}, {Identity, Identity}}, 2, 2][#]& )[
         Part[#, 2]]}& )}},
  PlotRange->{{0, 0.99}, {0, 1}},
  PlotRangeClipping->True,
  PlotRangePadding->{{
     Scaled[0.02], 
     Scaled[0.02]}, {0, 0}},
  Ticks->{Automatic, Automatic}]], "Output",
 CellChangeTimes->{
  3.709299240320251*^9, {3.7092993414166*^9, 3.7092993837366333`*^9}, {
   3.717760143769238*^9, 3.717760149812265*^9}, 3.7177602935317802`*^9, {
   3.717760330563726*^9, 3.7177604581158*^9}, {3.717760613657528*^9, 
   3.717760620772079*^9}, 3.717760650951899*^9}]
}, Open  ]]
}, Open  ]]
}, Open  ]]
}, Open  ]],

Cell[CellGroupData[{

Cell["Coevolution: Simulating Coevolution", "Chapter",
 CellChangeTimes->{{3.708791643903363*^9, 3.7087916576836033`*^9}}],

Cell[CellGroupData[{

Cell["Phenotypic-difference Model", "Subchapter",
 CellChangeTimes->{{3.708964726393654*^9, 3.708964738264943*^9}, 
   3.708964791177658*^9}],

Cell[CellGroupData[{

Cell["Allele Frequencies over time", "Section",
 CellChangeTimes->{{3.708964751433283*^9, 3.708964754881453*^9}}],

Cell[BoxData[
 RowBox[{
  RowBox[{"pars3", "=", 
   RowBox[{"{", 
    RowBox[{
     RowBox[{"tmax", "\[Rule]", "1000"}], ",", 
     RowBox[{"r", "\[Rule]", "0.5"}], ",", 
     RowBox[{"\[Alpha]", "\[Rule]", "0.2"}], ",", 
     RowBox[{"\[Xi]H", "\[Rule]", "0.5"}], ",", 
     RowBox[{"\[Xi]P", "\[Rule]", "0.5"}], ",", 
     RowBox[{"bH0", "\[Rule]", "0"}], ",", 
     RowBox[{"bH1", "\[Rule]", "3"}], ",", 
     RowBox[{"bH2", "\[Rule]", "2"}], ",", 
     RowBox[{"bP0", "\[Rule]", "0"}], ",", 
     RowBox[{"bP1", "\[Rule]", "4"}], ",", 
     RowBox[{"bP2", "\[Rule]", "1"}], ",", 
     RowBox[{"eH", "\[Rule]", "0.0"}], ",", 
     RowBox[{"eP", "\[Rule]", "0.0"}], ",", 
     RowBox[{"\[Mu]", "\[Rule]", "0.001"}]}], "}"}]}], ";"}]], "Input",
 CellChangeTimes->{
  3.695396698552619*^9, 3.6953968661476016`*^9, {3.695397553854968*^9, 
   3.69539755472857*^9}, {3.695398482720422*^9, 3.6953984853355713`*^9}, 
   3.6953985393976636`*^9, 3.695398653292178*^9, 3.695399097145565*^9, {
   3.6954844197704544`*^9, 3.6954844220955877`*^9}, {3.6954849511058455`*^9, 
   3.6954849514888673`*^9}, {3.695484993897293*^9, 3.695485047976386*^9}, {
   3.6954851906565466`*^9, 3.695485236848189*^9}, {3.6954852786245785`*^9, 
   3.6954852930484033`*^9}, 3.6954853629123993`*^9, {3.6961859740553026`*^9, 
   3.6961859929303827`*^9}, 3.69618602872143*^9, 3.696186076183144*^9, {
   3.6961890385134706`*^9, 3.6961890423606906`*^9}, {3.6961891517899494`*^9, 
   3.69618915214997*^9}, {3.69618919376035*^9, 3.6961892279613066`*^9}, 
   3.6961892683526163`*^9, 3.698761976717126*^9, {3.6987620415405293`*^9, 
   3.6987620657241507`*^9}, {3.69876211204031*^9, 3.698762165603705*^9}, {
   3.699036474872394*^9, 3.699036476004361*^9}, {3.6990365199923763`*^9, 
   3.6990365203464737`*^9}, {3.706958524527844*^9, 3.706958524671399*^9}, {
   3.706959764770626*^9, 3.706959778240305*^9}, {3.709300074106213*^9, 
   3.709300074401566*^9}}],

Cell[TextData[{
 "Here we let the susceptiblity determine the probability of infection of a \
host with phenotype ",
 Cell[BoxData[
  FormBox[
   SubscriptBox["z", "H"], TraditionalForm]]],
 " by a pathogen with phenotype ",
 Cell[BoxData[
  FormBox[
   SubscriptBox["z", "P"], TraditionalForm]]],
 ". If infected hosts suffer a fitness cost \[Xi]H and pathogens a fitness \
increase \[Xi]P.  Let\[CloseCurlyQuote]s denote the frequency of the host \
genotype {XH1,XH2} and pathogen genotype {XP1,XP2} in generation t by \
fH[XH1,XH2,t] and fP[XP1,XP2,t] respectively.  The fitness of the host \
genotype {XH1,XH2} and pathogen genotype {XP1,XP2} in generation t then is \
given by:"
}], "Text",
 CellChangeTimes->{{3.70929953060084*^9, 3.7092995374305363`*^9}}],

Cell[BoxData[
 RowBox[{
  RowBox[{"WH", "[", 
   RowBox[{"XH1_", ",", "XH2_", ",", "t_"}], "]"}], ":=", 
  RowBox[{"Sum", "[", 
   RowBox[{
    RowBox[{
     RowBox[{"fP", "[", 
      RowBox[{"XP1", ",", "XP2", ",", "t"}], "]"}], 
     RowBox[{"(", 
      RowBox[{"1", "-", 
       RowBox[{"\[Xi]H", " ", 
        RowBox[{"Pdiff", "[", 
         RowBox[{
          RowBox[{"zH", "[", 
           RowBox[{"XH1", ",", "XH2"}], "]"}], ",", 
          RowBox[{"zP", "[", 
           RowBox[{"XP1", ",", "XP2"}], "]"}]}], "]"}]}]}], ")"}]}], ",", 
    RowBox[{"{", 
     RowBox[{"XP1", ",", "0", ",", "1"}], "}"}], ",", 
    RowBox[{"{", 
     RowBox[{"XP2", ",", "0", ",", "1"}], "}"}]}], "]"}]}]], "Input",
 CellChangeTimes->{{3.6950643845785437`*^9, 3.6950644213666477`*^9}, {
  3.695064452398423*^9, 3.695064503409341*^9}, {3.709299694004904*^9, 
  3.7092997025213213`*^9}}],

Cell["The average host fitness at time t is given by:", "Text",
 CellChangeTimes->{{3.6950645165490923`*^9, 3.6950645417165318`*^9}}],

Cell[BoxData[
 RowBox[{
  RowBox[{"WHavg", "[", "t_", "]"}], ":=", 
  RowBox[{"Sum", "[", 
   RowBox[{
    RowBox[{
     RowBox[{"fH", "[", 
      RowBox[{"XH1", ",", "XH2", ",", "t"}], "]"}], 
     RowBox[{"WH", "[", 
      RowBox[{"XH1", ",", "XH2", ",", "t"}], "]"}]}], ",", 
    RowBox[{"{", 
     RowBox[{"XH1", ",", "0", ",", "1"}], "}"}], ",", 
    RowBox[{"{", 
     RowBox[{"XH2", ",", "0", ",", "1"}], "}"}]}], "]"}]}]], "Input",
 CellChangeTimes->{{3.695064525272591*^9, 3.695064567246992*^9}, {
  3.6950648988719597`*^9, 3.6950649064803953`*^9}, {3.7092997249254017`*^9, 
  3.709299729345314*^9}}],

Cell["\<\
Hence the relative fitness of host genotype {XH1,XH2} is given by:\
\>", "Text",
 CellChangeTimes->{{3.6950646155887566`*^9, 3.6950646294685507`*^9}}],

Cell[BoxData[
 RowBox[{
  RowBox[{"wH", "[", 
   RowBox[{"XH1_", ",", "XH2_", ",", "t_"}], "]"}], ":=", 
  FractionBox[
   RowBox[{"WH", "[", 
    RowBox[{"XH1", ",", "XH2", ",", "t"}], "]"}], 
   RowBox[{"WHavg", "[", "t", "]"}]]}]], "Input",
 CellChangeTimes->{{3.6950646306516185`*^9, 3.6950646630334706`*^9}}],

Cell["\<\
Similarly we can calculate the recursion equation for the change in parasite \
genotype frequencies.  The absolute fitness of genotype {XP1,XP2} is given by\
\
\>", "Text",
 CellChangeTimes->{{3.695064787924614*^9, 3.6950648278838997`*^9}, 
   3.69625461128152*^9}],

Cell[BoxData[
 RowBox[{
  RowBox[{"WP", "[", 
   RowBox[{"XP1_", ",", "XP2_", ",", "t_"}], "]"}], ":=", 
  RowBox[{"Sum", "[", 
   RowBox[{
    RowBox[{
     RowBox[{"fH", "[", 
      RowBox[{"XH1", ",", "XH2", ",", "t"}], "]"}], 
     RowBox[{"(", 
      RowBox[{"1", "+", 
       RowBox[{"\[Xi]P", 
        RowBox[{"(", 
         RowBox[{"Pdiff", "[", 
          RowBox[{
           RowBox[{"zH", "[", 
            RowBox[{"XH1", ",", "XH2"}], "]"}], ",", 
           RowBox[{"zP", "[", 
            RowBox[{"XP1", ",", "XP2"}], "]"}]}], "]"}], ")"}]}]}], ")"}]}], 
    ",", 
    RowBox[{"{", 
     RowBox[{"XH1", ",", "0", ",", "1"}], "}"}], ",", 
    RowBox[{"{", 
     RowBox[{"XH2", ",", "0", ",", "1"}], "}"}]}], "]"}]}]], "Input",
 CellChangeTimes->{{3.6950643845785437`*^9, 3.6950644213666477`*^9}, {
   3.695064452398423*^9, 3.695064503409341*^9}, {3.69506483804148*^9, 
   3.695064871553397*^9}, 3.695066292192653*^9, 3.6950663504499855`*^9, {
   3.69506638129875*^9, 3.6950663905692797`*^9}, {3.695066472089943*^9, 
   3.6950665903607073`*^9}, {3.696179555115855*^9, 3.696179570419482*^9}, {
   3.709299739015209*^9, 3.709299744845755*^9}}],

Cell["The average pathogen fitness is:", "Text",
 CellChangeTimes->{{3.695064877228722*^9, 3.6950648825000234`*^9}}],

Cell[BoxData[
 RowBox[{
  RowBox[{"WPavg", "[", "t_", "]"}], ":=", 
  RowBox[{"Sum", "[", 
   RowBox[{
    RowBox[{
     RowBox[{"fP", "[", 
      RowBox[{"XP1", ",", "XP2", ",", "t"}], "]"}], 
     RowBox[{"WP", "[", 
      RowBox[{"XP1", ",", "XP2", ",", "t"}], "]"}]}], ",", 
    RowBox[{"{", 
     RowBox[{"XP1", ",", "0", ",", "1"}], "}"}], ",", 
    RowBox[{"{", 
     RowBox[{"XP2", ",", "0", ",", "1"}], "}"}]}], "]"}]}]], "Input",
 CellChangeTimes->{{3.69506488664026*^9, 3.69506492336036*^9}}],

Cell["The relative fitness", "Text",
 CellChangeTimes->{{3.695064931452823*^9, 3.695064933699952*^9}}],

Cell[BoxData[
 RowBox[{
  RowBox[{"wP", "[", 
   RowBox[{"XP1_", ",", "XP2_", ",", "t_"}], "]"}], ":=", 
  FractionBox[
   RowBox[{"WP", "[", 
    RowBox[{"XP1", ",", "XP2", ",", "t"}], "]"}], 
   RowBox[{"WPavg", "[", "t", "]"}]]}]], "Input",
 CellChangeTimes->{{3.6950649384402227`*^9, 3.695064952057002*^9}}],

Cell[BoxData[
 RowBox[{"Module", "[", 
  RowBox[{
   RowBox[{"{", 
    RowBox[{"Htmp", ",", "Ptmp", ",", "t"}], "}"}], ",", 
   RowBox[{
    RowBox[{"ListH", "=", 
     RowBox[{"{", "}"}]}], ";", 
    RowBox[{"ListP", "=", 
     RowBox[{"{", "}"}]}], ";", "\[IndentingNewLine]", 
    RowBox[{"(*", "Inializing", "*)"}], "\[IndentingNewLine]", 
    RowBox[{"AppendTo", "[", 
     RowBox[{"ListH", ",", 
      RowBox[{"{", 
       RowBox[{"0.24", ",", "0.25", ",", "0.27", ",", "0.24"}], "}"}]}], 
     "]"}], ";", "\[IndentingNewLine]", 
    RowBox[{"AppendTo", "[", 
     RowBox[{"ListP", ",", 
      RowBox[{"{", 
       RowBox[{"0.23", ",", "0.25", ",", "0.27", ",", "0.25"}], "}"}]}], 
     "]"}], ";", "\[IndentingNewLine]", 
    RowBox[{"For", "[", 
     RowBox[{
      RowBox[{"t", "=", "1"}], ",", 
      RowBox[{
       RowBox[{"t", "\[LessEqual]", " ", "tmax"}], "/.", "pars3"}], ",", 
      RowBox[{"t", "++"}], ",", "\[IndentingNewLine]", 
      RowBox[{
       RowBox[{"Htmp", "=", 
        RowBox[{
         RowBox[{
          RowBox[{
           RowBox[{"{", 
            RowBox[{
             RowBox[{
              RowBox[{"fH", "[", 
               RowBox[{"0", ",", "0", ",", "t"}], "]"}], 
              FractionBox[
               RowBox[{"WH", "[", 
                RowBox[{"0", ",", "0", ",", "t"}], "]"}], 
               RowBox[{"WHavg", "[", "t", "]"}]]}], ",", 
             RowBox[{
              RowBox[{"fH", "[", 
               RowBox[{"1", ",", "0", ",", "t"}], "]"}], 
              FractionBox[
               RowBox[{"WH", "[", 
                RowBox[{"1", ",", "0", ",", "t"}], "]"}], 
               RowBox[{"WHavg", "[", "t", "]"}]]}], ",", 
             RowBox[{
              RowBox[{"fH", "[", 
               RowBox[{"0", ",", "1", ",", "t"}], "]"}], 
              FractionBox[
               RowBox[{"WH", "[", 
                RowBox[{"0", ",", "1", ",", "t"}], "]"}], 
               RowBox[{"WHavg", "[", "t", "]"}]]}], ",", 
             RowBox[{
              RowBox[{"fH", "[", 
               RowBox[{"1", ",", "1", ",", "t"}], "]"}], 
              FractionBox[
               RowBox[{"WH", "[", 
                RowBox[{"1", ",", "1", ",", "t"}], "]"}], 
               RowBox[{"WHavg", "[", "t", "]"}]]}]}], "}"}], "/.", 
           RowBox[{"{", 
            RowBox[{
             RowBox[{
              RowBox[{"fH", "[", 
               RowBox[{"0", ",", "0", ",", "t"}], "]"}], "\[Rule]", " ", 
              RowBox[{"ListH", "[", 
               RowBox[{"[", 
                RowBox[{"t", ",", "1"}], "]"}], "]"}]}], ",", 
             RowBox[{
              RowBox[{"fH", "[", 
               RowBox[{"1", ",", "0", ",", "t"}], "]"}], "\[Rule]", " ", 
              RowBox[{"ListH", "[", 
               RowBox[{"[", 
                RowBox[{"t", ",", "2"}], "]"}], "]"}]}], ",", 
             RowBox[{
              RowBox[{"fH", "[", 
               RowBox[{"0", ",", "1", ",", "t"}], "]"}], "\[Rule]", " ", 
              RowBox[{"ListH", "[", 
               RowBox[{"[", 
                RowBox[{"t", ",", "3"}], "]"}], "]"}]}], ",", 
             RowBox[{
              RowBox[{"fH", "[", 
               RowBox[{"1", ",", "1", ",", "t"}], "]"}], "\[Rule]", " ", 
              RowBox[{"ListH", "[", 
               RowBox[{"[", 
                RowBox[{"t", ",", "4"}], "]"}], "]"}]}]}], "}"}]}], "/.", 
          RowBox[{"{", 
           RowBox[{
            RowBox[{
             RowBox[{"fP", "[", 
              RowBox[{"0", ",", "0", ",", "t"}], "]"}], "\[Rule]", " ", 
             RowBox[{"ListP", "[", 
              RowBox[{"[", 
               RowBox[{"t", ",", "1"}], "]"}], "]"}]}], ",", 
            RowBox[{
             RowBox[{"fP", "[", 
              RowBox[{"1", ",", "0", ",", "t"}], "]"}], "\[Rule]", " ", 
             RowBox[{"ListP", "[", 
              RowBox[{"[", 
               RowBox[{"t", ",", "2"}], "]"}], "]"}]}], ",", 
            RowBox[{
             RowBox[{"fP", "[", 
              RowBox[{"0", ",", "1", ",", "t"}], "]"}], "\[Rule]", " ", 
             RowBox[{"ListP", "[", 
              RowBox[{"[", 
               RowBox[{"t", ",", "3"}], "]"}], "]"}]}], ",", 
            RowBox[{
             RowBox[{"fP", "[", 
              RowBox[{"1", ",", "1", ",", "t"}], "]"}], "\[Rule]", " ", 
             RowBox[{"ListP", "[", 
              RowBox[{"[", 
               RowBox[{"t", ",", "4"}], "]"}], "]"}]}]}], "}"}]}], "/.", 
         "pars3"}]}], ";", "\[IndentingNewLine]", 
       RowBox[{"Htmp", "=", 
        RowBox[{
         RowBox[{"{", 
          RowBox[{
           RowBox[{
            RowBox[{
             RowBox[{"Htmp", "[", 
              RowBox[{"[", "1", "]"}], "]"}], 
             RowBox[{"(", 
              RowBox[{
               RowBox[{"Htmp", "[", 
                RowBox[{"[", "1", "]"}], "]"}], "+", 
               RowBox[{"(", 
                RowBox[{
                 RowBox[{"Htmp", "[", 
                  RowBox[{"[", "2", "]"}], "]"}], "+", 
                 RowBox[{"Htmp", "[", 
                  RowBox[{"[", "3", "]"}], "]"}]}], ")"}], "+", 
               RowBox[{
                RowBox[{"(", 
                 RowBox[{"1", "-", "r"}], ")"}], 
                RowBox[{"Htmp", "[", 
                 RowBox[{"[", "4", "]"}], "]"}]}]}], ")"}]}], "+", 
            RowBox[{"r", " ", 
             RowBox[{"Htmp", "[", 
              RowBox[{"[", "2", "]"}], "]"}], 
             RowBox[{"Htmp", "[", 
              RowBox[{"[", "3", "]"}], "]"}]}]}], ",", 
           RowBox[{
            RowBox[{
             RowBox[{"Htmp", "[", 
              RowBox[{"[", "2", "]"}], "]"}], 
             RowBox[{"(", 
              RowBox[{
               RowBox[{"Htmp", "[", 
                RowBox[{"[", "2", "]"}], "]"}], "+", 
               RowBox[{"(", 
                RowBox[{
                 RowBox[{"Htmp", "[", 
                  RowBox[{"[", "1", "]"}], "]"}], "+", 
                 RowBox[{"Htmp", "[", 
                  RowBox[{"[", "4", "]"}], "]"}]}], ")"}], "+", 
               RowBox[{
                RowBox[{"(", 
                 RowBox[{"1", "-", "r"}], ")"}], 
                RowBox[{"Htmp", "[", 
                 RowBox[{"[", "3", "]"}], "]"}]}]}], ")"}]}], "+", 
            RowBox[{"r", " ", 
             RowBox[{"Htmp", "[", 
              RowBox[{"[", "1", "]"}], "]"}], 
             RowBox[{"Htmp", "[", 
              RowBox[{"[", "4", "]"}], "]"}]}]}], ",", "\[IndentingNewLine]", 
           
           RowBox[{
            RowBox[{
             RowBox[{"Htmp", "[", 
              RowBox[{"[", "3", "]"}], "]"}], 
             RowBox[{"(", 
              RowBox[{
               RowBox[{"Htmp", "[", 
                RowBox[{"[", "3", "]"}], "]"}], "+", 
               RowBox[{"(", 
                RowBox[{
                 RowBox[{"Htmp", "[", 
                  RowBox[{"[", "1", "]"}], "]"}], "+", 
                 RowBox[{"Htmp", "[", 
                  RowBox[{"[", "4", "]"}], "]"}]}], ")"}], "+", 
               RowBox[{
                RowBox[{"(", 
                 RowBox[{"1", "-", "r"}], ")"}], 
                RowBox[{"Htmp", "[", 
                 RowBox[{"[", "2", "]"}], "]"}]}]}], ")"}]}], "+", 
            RowBox[{"r", " ", 
             RowBox[{"Htmp", "[", 
              RowBox[{"[", "1", "]"}], "]"}], 
             RowBox[{"Htmp", "[", 
              RowBox[{"[", "4", "]"}], "]"}]}]}], ",", "\[IndentingNewLine]", 
           
           RowBox[{
            RowBox[{
             RowBox[{"Htmp", "[", 
              RowBox[{"[", "4", "]"}], "]"}], 
             RowBox[{"(", 
              RowBox[{
               RowBox[{"Htmp", "[", 
                RowBox[{"[", "4", "]"}], "]"}], "+", 
               RowBox[{"(", 
                RowBox[{
                 RowBox[{"Htmp", "[", 
                  RowBox[{"[", "2", "]"}], "]"}], "+", 
                 RowBox[{"Htmp", "[", 
                  RowBox[{"[", "3", "]"}], "]"}]}], ")"}], "+", 
               RowBox[{
                RowBox[{"(", 
                 RowBox[{"1", "-", "r"}], ")"}], 
                RowBox[{"Htmp", "[", 
                 RowBox[{"[", "1", "]"}], "]"}]}]}], ")"}]}], "+", 
            RowBox[{"r", " ", 
             RowBox[{"Htmp", "[", 
              RowBox[{"[", "2", "]"}], "]"}], 
             RowBox[{"Htmp", "[", 
              RowBox[{"[", "3", "]"}], "]"}]}]}]}], "\[IndentingNewLine]", 
          "}"}], "/.", "pars3"}]}], ";", "\[IndentingNewLine]", 
       RowBox[{"AppendTo", "[", 
        RowBox[{"ListH", ",", 
         RowBox[{
          RowBox[{"{", 
           RowBox[{
            RowBox[{
             RowBox[{
              SuperscriptBox[
               RowBox[{"(", 
                RowBox[{"1", "-", "\[Mu]"}], ")"}], "2"], 
              RowBox[{"Htmp", "[", 
               RowBox[{"[", "1", "]"}], "]"}]}], "+", 
             RowBox[{"\[Mu]", 
              RowBox[{"(", 
               RowBox[{"1", "-", "\[Mu]"}], ")"}], 
              RowBox[{"Htmp", "[", 
               RowBox[{"[", "2", "]"}], "]"}]}], "+", 
             RowBox[{
              RowBox[{"(", 
               RowBox[{"1", "-", "\[Mu]"}], ")"}], "\[Mu]", " ", 
              RowBox[{"Htmp", "[", 
               RowBox[{"[", "3", "]"}], "]"}]}], "+", 
             RowBox[{
              SuperscriptBox["\[Mu]", "2"], 
              RowBox[{"Htmp", "[", 
               RowBox[{"[", "4", "]"}], "]"}]}]}], ",", 
            RowBox[{
             RowBox[{"\[Mu]", 
              RowBox[{"(", 
               RowBox[{"1", "-", "\[Mu]"}], ")"}], 
              RowBox[{"Htmp", "[", 
               RowBox[{"[", "1", "]"}], "]"}]}], "+", 
             RowBox[{
              SuperscriptBox[
               RowBox[{"(", 
                RowBox[{"1", "-", "\[Mu]"}], ")"}], "2"], 
              RowBox[{"Htmp", "[", 
               RowBox[{"[", "2", "]"}], "]"}]}], "+", 
             RowBox[{
              SuperscriptBox["\[Mu]", "2"], 
              RowBox[{"Htmp", "[", 
               RowBox[{"[", "3", "]"}], "]"}]}], "+", 
             RowBox[{
              RowBox[{"(", 
               RowBox[{"1", "-", "\[Mu]"}], ")"}], "\[Mu]", 
              RowBox[{"Htmp", "[", 
               RowBox[{"[", "4", "]"}], "]"}]}]}], ",", 
            RowBox[{
             RowBox[{
              RowBox[{"(", 
               RowBox[{"1", "-", "\[Mu]"}], ")"}], "\[Mu]", 
              RowBox[{"Htmp", "[", 
               RowBox[{"[", "1", "]"}], "]"}]}], "+", 
             RowBox[{
              SuperscriptBox["\[Mu]", "2"], 
              RowBox[{"Htmp", "[", 
               RowBox[{"[", "2", "]"}], "]"}]}], "+", 
             RowBox[{
              SuperscriptBox[
               RowBox[{"(", 
                RowBox[{"1", "-", "\[Mu]"}], ")"}], "2"], " ", 
              RowBox[{"Htmp", "[", 
               RowBox[{"[", "3", "]"}], "]"}]}], "+", 
             RowBox[{"\[Mu]", 
              RowBox[{"(", 
               RowBox[{"1", "-", "\[Mu]"}], ")"}], 
              RowBox[{"Htmp", "[", 
               RowBox[{"[", "4", "]"}], "]"}]}]}], ",", 
            RowBox[{
             RowBox[{
              SuperscriptBox["\[Mu]", "2"], 
              RowBox[{"Htmp", "[", 
               RowBox[{"[", "1", "]"}], "]"}]}], "+", 
             RowBox[{
              RowBox[{"(", 
               RowBox[{"1", "-", "\[Mu]"}], ")"}], "\[Mu]", 
              RowBox[{"Htmp", "[", 
               RowBox[{"[", "2", "]"}], "]"}]}], "+", 
             RowBox[{"\[Mu]", 
              RowBox[{"(", 
               RowBox[{"1", "-", "\[Mu]"}], ")"}], " ", 
              RowBox[{"Htmp", "[", 
               RowBox[{"[", "3", "]"}], "]"}]}], "+", 
             RowBox[{
              SuperscriptBox[
               RowBox[{"(", 
                RowBox[{"1", "-", "\[Mu]"}], ")"}], "2"], 
              RowBox[{"Htmp", "[", 
               RowBox[{"[", "4", "]"}], "]"}]}]}]}], "}"}], "/.", "pars3"}]}],
         "]"}], ";", "\[IndentingNewLine]", 
       RowBox[{"Ptmp", "=", 
        RowBox[{
         RowBox[{
          RowBox[{
           RowBox[{"{", 
            RowBox[{
             RowBox[{
              RowBox[{"fP", "[", 
               RowBox[{"0", ",", "0", ",", "t"}], "]"}], 
              FractionBox[
               RowBox[{"WP", "[", 
                RowBox[{"0", ",", "0", ",", "t"}], "]"}], 
               RowBox[{"WPavg", "[", "t", "]"}]]}], ",", 
             RowBox[{
              RowBox[{"fP", "[", 
               RowBox[{"1", ",", "0", ",", "t"}], "]"}], 
              FractionBox[
               RowBox[{"WP", "[", 
                RowBox[{"1", ",", "0", ",", "t"}], "]"}], 
               RowBox[{"WPavg", "[", "t", "]"}]]}], ",", 
             RowBox[{
              RowBox[{"fP", "[", 
               RowBox[{"0", ",", "1", ",", "t"}], "]"}], 
              FractionBox[
               RowBox[{"WP", "[", 
                RowBox[{"0", ",", "1", ",", "t"}], "]"}], 
               RowBox[{"WPavg", "[", "t", "]"}]]}], ",", 
             RowBox[{
              RowBox[{"fP", "[", 
               RowBox[{"1", ",", "1", ",", "t"}], "]"}], 
              FractionBox[
               RowBox[{"WP", "[", 
                RowBox[{"1", ",", "1", ",", "t"}], "]"}], 
               RowBox[{"WPavg", "[", "t", "]"}]]}]}], "}"}], "/.", 
           RowBox[{"{", 
            RowBox[{
             RowBox[{
              RowBox[{"fH", "[", 
               RowBox[{"0", ",", "0", ",", "t"}], "]"}], "\[Rule]", " ", 
              RowBox[{"ListH", "[", 
               RowBox[{"[", 
                RowBox[{"t", ",", "1"}], "]"}], "]"}]}], ",", 
             RowBox[{
              RowBox[{"fH", "[", 
               RowBox[{"1", ",", "0", ",", "t"}], "]"}], "\[Rule]", " ", 
              RowBox[{"ListH", "[", 
               RowBox[{"[", 
                RowBox[{"t", ",", "2"}], "]"}], "]"}]}], ",", 
             RowBox[{
              RowBox[{"fH", "[", 
               RowBox[{"0", ",", "1", ",", "t"}], "]"}], "\[Rule]", " ", 
              RowBox[{"ListH", "[", 
               RowBox[{"[", 
                RowBox[{"t", ",", "3"}], "]"}], "]"}]}], ",", 
             RowBox[{
              RowBox[{"fH", "[", 
               RowBox[{"1", ",", "1", ",", "t"}], "]"}], "\[Rule]", " ", 
              RowBox[{"ListH", "[", 
               RowBox[{"[", 
                RowBox[{"t", ",", "4"}], "]"}], "]"}]}]}], "}"}]}], "/.", 
          RowBox[{"{", 
           RowBox[{
            RowBox[{
             RowBox[{"fP", "[", 
              RowBox[{"0", ",", "0", ",", "t"}], "]"}], "\[Rule]", " ", 
             RowBox[{"ListP", "[", 
              RowBox[{"[", 
               RowBox[{"t", ",", "1"}], "]"}], "]"}]}], ",", 
            RowBox[{
             RowBox[{"fP", "[", 
              RowBox[{"1", ",", "0", ",", "t"}], "]"}], "\[Rule]", " ", 
             RowBox[{"ListP", "[", 
              RowBox[{"[", 
               RowBox[{"t", ",", "2"}], "]"}], "]"}]}], ",", 
            RowBox[{
             RowBox[{"fP", "[", 
              RowBox[{"0", ",", "1", ",", "t"}], "]"}], "\[Rule]", " ", 
             RowBox[{"ListP", "[", 
              RowBox[{"[", 
               RowBox[{"t", ",", "3"}], "]"}], "]"}]}], ",", 
            RowBox[{
             RowBox[{"fP", "[", 
              RowBox[{"1", ",", "1", ",", "t"}], "]"}], "\[Rule]", " ", 
             RowBox[{"ListP", "[", 
              RowBox[{"[", 
               RowBox[{"t", ",", "4"}], "]"}], "]"}]}]}], "}"}]}], "/.", 
         "pars3"}]}], ";", "\[IndentingNewLine]", 
       RowBox[{"Ptmp", "=", 
        RowBox[{
         RowBox[{"{", 
          RowBox[{
           RowBox[{
            RowBox[{
             RowBox[{"Ptmp", "[", 
              RowBox[{"[", "1", "]"}], "]"}], 
             RowBox[{"(", 
              RowBox[{
               RowBox[{"Ptmp", "[", 
                RowBox[{"[", "1", "]"}], "]"}], "+", 
               RowBox[{"(", 
                RowBox[{
                 RowBox[{"Ptmp", "[", 
                  RowBox[{"[", "2", "]"}], "]"}], "+", 
                 RowBox[{"Ptmp", "[", 
                  RowBox[{"[", "3", "]"}], "]"}]}], ")"}], "+", 
               RowBox[{
                RowBox[{"(", 
                 RowBox[{"1", "-", "r"}], ")"}], 
                RowBox[{"Ptmp", "[", 
                 RowBox[{"[", "4", "]"}], "]"}]}]}], ")"}]}], "+", 
            RowBox[{"r", " ", 
             RowBox[{"Ptmp", "[", 
              RowBox[{"[", "2", "]"}], "]"}], 
             RowBox[{"Ptmp", "[", 
              RowBox[{"[", "3", "]"}], "]"}]}]}], ",", 
           RowBox[{
            RowBox[{
             RowBox[{"Ptmp", "[", 
              RowBox[{"[", "2", "]"}], "]"}], 
             RowBox[{"(", 
              RowBox[{
               RowBox[{"Ptmp", "[", 
                RowBox[{"[", "2", "]"}], "]"}], "+", 
               RowBox[{"(", 
                RowBox[{
                 RowBox[{"Ptmp", "[", 
                  RowBox[{"[", "1", "]"}], "]"}], "+", 
                 RowBox[{"Ptmp", "[", 
                  RowBox[{"[", "4", "]"}], "]"}]}], ")"}], "+", 
               RowBox[{
                RowBox[{"(", 
                 RowBox[{"1", "-", "r"}], ")"}], 
                RowBox[{"Ptmp", "[", 
                 RowBox[{"[", "3", "]"}], "]"}]}]}], ")"}]}], "+", 
            RowBox[{"r", " ", 
             RowBox[{"Ptmp", "[", 
              RowBox[{"[", "1", "]"}], "]"}], 
             RowBox[{"Ptmp", "[", 
              RowBox[{"[", "4", "]"}], "]"}]}]}], ",", "\[IndentingNewLine]", 
           
           RowBox[{
            RowBox[{
             RowBox[{"Ptmp", "[", 
              RowBox[{"[", "3", "]"}], "]"}], 
             RowBox[{"(", 
              RowBox[{
               RowBox[{"Ptmp", "[", 
                RowBox[{"[", "3", "]"}], "]"}], "+", 
               RowBox[{"(", 
                RowBox[{
                 RowBox[{"Ptmp", "[", 
                  RowBox[{"[", "1", "]"}], "]"}], "+", 
                 RowBox[{"Ptmp", "[", 
                  RowBox[{"[", "4", "]"}], "]"}]}], ")"}], "+", 
               RowBox[{
                RowBox[{"(", 
                 RowBox[{"1", "-", "r"}], ")"}], 
                RowBox[{"Ptmp", "[", 
                 RowBox[{"[", "2", "]"}], "]"}]}]}], ")"}]}], "+", 
            RowBox[{"r", " ", 
             RowBox[{"Ptmp", "[", 
              RowBox[{"[", "1", "]"}], "]"}], 
             RowBox[{"Ptmp", "[", 
              RowBox[{"[", "4", "]"}], "]"}]}]}], ",", "\[IndentingNewLine]", 
           
           RowBox[{
            RowBox[{
             RowBox[{"Ptmp", "[", 
              RowBox[{"[", "4", "]"}], "]"}], 
             RowBox[{"(", 
              RowBox[{
               RowBox[{"Ptmp", "[", 
                RowBox[{"[", "4", "]"}], "]"}], "+", 
               RowBox[{"(", 
                RowBox[{
                 RowBox[{"Ptmp", "[", 
                  RowBox[{"[", "2", "]"}], "]"}], "+", 
                 RowBox[{"Ptmp", "[", 
                  RowBox[{"[", "3", "]"}], "]"}]}], ")"}], "+", 
               RowBox[{
                RowBox[{"(", 
                 RowBox[{"1", "-", "r"}], ")"}], 
                RowBox[{"Ptmp", "[", 
                 RowBox[{"[", "1", "]"}], "]"}]}]}], ")"}]}], "+", 
            RowBox[{"r", " ", 
             RowBox[{"Ptmp", "[", 
              RowBox[{"[", "2", "]"}], "]"}], 
             RowBox[{"Ptmp", "[", 
              RowBox[{"[", "3", "]"}], "]"}]}]}]}], "\[IndentingNewLine]", 
          "}"}], "/.", "pars3"}]}], ";", "\[IndentingNewLine]", 
       RowBox[{"AppendTo", "[", 
        RowBox[{"ListP", ",", 
         RowBox[{
          RowBox[{"{", 
           RowBox[{
            RowBox[{
             RowBox[{
              SuperscriptBox[
               RowBox[{"(", 
                RowBox[{"1", "-", "\[Mu]"}], ")"}], "2"], 
              RowBox[{"Ptmp", "[", 
               RowBox[{"[", "1", "]"}], "]"}]}], "+", 
             RowBox[{"\[Mu]", 
              RowBox[{"(", 
               RowBox[{"1", "-", "\[Mu]"}], ")"}], 
              RowBox[{"Ptmp", "[", 
               RowBox[{"[", "2", "]"}], "]"}]}], "+", 
             RowBox[{
              RowBox[{"(", 
               RowBox[{"1", "-", "\[Mu]"}], ")"}], "\[Mu]", " ", 
              RowBox[{"Ptmp", "[", 
               RowBox[{"[", "3", "]"}], "]"}]}], "+", 
             RowBox[{
              SuperscriptBox["\[Mu]", "2"], 
              RowBox[{"Ptmp", "[", 
               RowBox[{"[", "4", "]"}], "]"}]}]}], ",", 
            RowBox[{
             RowBox[{"\[Mu]", 
              RowBox[{"(", 
               RowBox[{"1", "-", "\[Mu]"}], ")"}], 
              RowBox[{"Ptmp", "[", 
               RowBox[{"[", "1", "]"}], "]"}]}], "+", 
             RowBox[{
              SuperscriptBox[
               RowBox[{"(", 
                RowBox[{"1", "-", "\[Mu]"}], ")"}], "2"], 
              RowBox[{"Ptmp", "[", 
               RowBox[{"[", "2", "]"}], "]"}]}], "+", 
             RowBox[{
              SuperscriptBox["\[Mu]", "2"], 
              RowBox[{"Ptmp", "[", 
               RowBox[{"[", "3", "]"}], "]"}]}], "+", 
             RowBox[{
              RowBox[{"(", 
               RowBox[{"1", "-", "\[Mu]"}], ")"}], "\[Mu]", " ", 
              RowBox[{"Ptmp", "[", 
               RowBox[{"[", "4", "]"}], "]"}]}]}], ",", 
            RowBox[{
             RowBox[{
              RowBox[{"(", 
               RowBox[{"1", "-", "\[Mu]"}], ")"}], "\[Mu]", " ", 
              RowBox[{"Ptmp", "[", 
               RowBox[{"[", "1", "]"}], "]"}]}], "+", 
             RowBox[{
              SuperscriptBox["\[Mu]", "2"], 
              RowBox[{"Ptmp", "[", 
               RowBox[{"[", "2", "]"}], "]"}]}], "+", 
             RowBox[{
              SuperscriptBox[
               RowBox[{"(", 
                RowBox[{"1", "-", "\[Mu]"}], ")"}], "2"], " ", 
              RowBox[{"Ptmp", "[", 
               RowBox[{"[", "3", "]"}], "]"}]}], "+", 
             RowBox[{"\[Mu]", 
              RowBox[{"(", 
               RowBox[{"1", "-", "\[Mu]"}], ")"}], 
              RowBox[{"Ptmp", "[", 
               RowBox[{"[", "4", "]"}], "]"}]}]}], ",", 
            RowBox[{
             RowBox[{
              SuperscriptBox["\[Mu]", "2"], 
              RowBox[{"Ptmp", "[", 
               RowBox[{"[", "1", "]"}], "]"}]}], "+", 
             RowBox[{
              RowBox[{"(", 
               RowBox[{"1", "-", "\[Mu]"}], ")"}], "\[Mu]", " ", 
              RowBox[{"Ptmp", "[", 
               RowBox[{"[", "2", "]"}], "]"}]}], "+", 
             RowBox[{"\[Mu]", 
              RowBox[{"(", 
               RowBox[{"1", "-", "\[Mu]"}], ")"}], " ", 
              RowBox[{"Ptmp", "[", 
               RowBox[{"[", "3", "]"}], "]"}]}], "+", 
             RowBox[{
              SuperscriptBox[
               RowBox[{"(", 
                RowBox[{"1", "-", "\[Mu]"}], ")"}], "2"], 
              RowBox[{"Ptmp", "[", 
               RowBox[{"[", "4", "]"}], "]"}]}]}]}], "}"}], "/.", "pars3"}]}],
         "]"}], ";"}]}], "\[IndentingNewLine]", "]"}], ";", 
    "\[IndentingNewLine]", 
    RowBox[{"ListHDiff", "=", 
     RowBox[{"Transpose", "[", "ListH", "]"}]}], ";", "\[IndentingNewLine]", 
    RowBox[{"ListPDiff", "=", 
     RowBox[{"Transpose", "[", "ListP", "]"}]}], ";", "\[IndentingNewLine]", 
    RowBox[{"pHlist", "=", 
     RowBox[{"{", 
      RowBox[{
       RowBox[{
        RowBox[{"ListHDiff", "[", 
         RowBox[{"[", "1", "]"}], "]"}], "+", 
        RowBox[{"ListHDiff", "[", 
         RowBox[{"[", "3", "]"}], "]"}]}], ",", 
       RowBox[{
        RowBox[{"ListHDiff", "[", 
         RowBox[{"[", "2", "]"}], "]"}], "+", 
        RowBox[{"ListHDiff", "[", 
         RowBox[{"[", "4", "]"}], "]"}]}], ",", 
       RowBox[{
        RowBox[{
         RowBox[{"ListHDiff", "[", 
          RowBox[{"[", "1", "]"}], "]"}], 
         RowBox[{"ListHDiff", "[", 
          RowBox[{"[", "4", "]"}], "]"}]}], "-", 
        RowBox[{
         RowBox[{"ListHDiff", "[", 
          RowBox[{"[", "2", "]"}], "]"}], 
         RowBox[{"ListHDiff", "[", 
          RowBox[{"[", "3", "]"}], "]"}]}]}]}], "}"}]}], ";", 
    "\[IndentingNewLine]", 
    RowBox[{"pPlist", "=", 
     RowBox[{"{", 
      RowBox[{
       RowBox[{
        RowBox[{"ListPDiff", "[", 
         RowBox[{"[", "1", "]"}], "]"}], "+", 
        RowBox[{"ListPDiff", "[", 
         RowBox[{"[", "3", "]"}], "]"}]}], ",", 
       RowBox[{
        RowBox[{"ListPDiff", "[", 
         RowBox[{"[", "2", "]"}], "]"}], "+", 
        RowBox[{"ListPDiff", "[", 
         RowBox[{"[", "4", "]"}], "]"}]}], ",", 
       RowBox[{
        RowBox[{
         RowBox[{"ListPDiff", "[", 
          RowBox[{"[", "1", "]"}], "]"}], 
         RowBox[{"ListPDiff", "[", 
          RowBox[{"[", "4", "]"}], "]"}]}], "-", 
        RowBox[{
         RowBox[{"ListPDiff", "[", 
          RowBox[{"[", "2", "]"}], "]"}], 
         RowBox[{"ListPDiff", "[", 
          RowBox[{"[", "3", "]"}], "]"}]}]}]}], "}"}]}], ";"}]}], 
  "\[IndentingNewLine]", "]"}]], "Input",
 CellChangeTimes->{{3.6961887771515217`*^9, 3.696188985512439*^9}, {
   3.6961890207774563`*^9, 3.6961890989219255`*^9}, 3.696254064274233*^9, {
   3.696283802471788*^9, 3.6962838310684233`*^9}, {3.6987620764520473`*^9, 
   3.698762127076189*^9}, {3.7093000805939007`*^9, 3.709300089588066*^9}, {
   3.709300137258499*^9, 3.7093001446010923`*^9}}],

Cell["Plotting the expected values of zH and zP over time.", "Text",
 CellChangeTimes->{{3.709299854743474*^9, 3.709299876334786*^9}}],

Cell[BoxData[{
 RowBox[{
  RowBox[{"zHList", "=", 
   RowBox[{"Transpose", "[", 
    RowBox[{"{", 
     RowBox[{
      RowBox[{"Table", "[", 
       RowBox[{"t", ",", 
        RowBox[{"{", 
         RowBox[{"t", ",", "0", ",", 
          RowBox[{"tmax", "/.", "pars3"}]}], "}"}]}], "]"}], ",", 
      RowBox[{
       RowBox[{"Sum", "[", 
        RowBox[{
         RowBox[{
          RowBox[{"ListHDiff", "[", 
           RowBox[{"[", 
            RowBox[{
             RowBox[{"2", "XH2"}], "+", "XH1", "+", "1"}], "]"}], "]"}], 
          RowBox[{"zH", "[", 
           RowBox[{"XH1", ",", "XH2"}], "]"}]}], ",", 
         RowBox[{"{", 
          RowBox[{"XH1", ",", "0", ",", "1"}], "}"}], ",", 
         RowBox[{"{", 
          RowBox[{"XH2", ",", "0", ",", "1"}], "}"}]}], "]"}], "/.", 
       "pars3"}]}], "}"}], "]"}]}], ";"}], "\[IndentingNewLine]", 
 RowBox[{
  RowBox[{"zPList", "=", 
   RowBox[{"Transpose", "[", 
    RowBox[{"{", 
     RowBox[{
      RowBox[{"Table", "[", 
       RowBox[{"t", ",", 
        RowBox[{"{", 
         RowBox[{"t", ",", "0", ",", 
          RowBox[{"tmax", "/.", "pars3"}]}], "}"}]}], "]"}], ",", 
      RowBox[{
       RowBox[{"Sum", "[", 
        RowBox[{
         RowBox[{
          RowBox[{"ListPDiff", "[", 
           RowBox[{"[", 
            RowBox[{
             RowBox[{"2", "XP2"}], "+", "XP1", "+", "1"}], "]"}], "]"}], 
          RowBox[{"zP", "[", 
           RowBox[{"XP1", ",", "XP2"}], "]"}]}], ",", 
         RowBox[{"{", 
          RowBox[{"XP1", ",", "0", ",", "1"}], "}"}], ",", 
         RowBox[{"{", 
          RowBox[{"XP2", ",", "0", ",", "1"}], "}"}]}], "]"}], "/.", 
       "pars3"}]}], "}"}], "]"}]}], ";"}]}], "Input",
 CellChangeTimes->{{3.6954844452649126`*^9, 3.6954844805669317`*^9}, {
  3.6954846394950223`*^9, 3.6954846410541115`*^9}, {3.6954848621427565`*^9, 
  3.6954848994718924`*^9}, {3.696185825600812*^9, 3.6961858259198303`*^9}, {
  3.696283834312609*^9, 3.6962838369577603`*^9}, {3.709300155102354*^9, 
  3.70930015995128*^9}}],

Cell[CellGroupData[{

Cell[BoxData[
 RowBox[{"ZPlot", "=", 
  RowBox[{"ListLinePlot", "[", 
   RowBox[{
    RowBox[{"{", 
     RowBox[{"zHList", ",", "zPList"}], "}"}], ",", 
    RowBox[{"PlotRange", "\[Rule]", "All"}], ",", 
    RowBox[{"PlotStyle", "\[Rule]", 
     RowBox[{"{", 
      RowBox[{
       RowBox[{"{", 
        RowBox[{"Blue", ",", "Thick"}], "}"}], ",", 
       RowBox[{"{", 
        RowBox[{"Red", ",", "Thick"}], "}"}]}], "}"}]}]}], "]"}]}]], "Input",
 CellChangeTimes->{{3.6954848731993895`*^9, 3.6954849400292115`*^9}, {
  3.6961861256399727`*^9, 3.696186154133603*^9}, {3.696189127455558*^9, 
  3.69618914060631*^9}, {3.699036464725513*^9, 3.699036467205024*^9}}],

Cell[BoxData[
 GraphicsBox[{{}, {{}, {}, 
    {RGBColor[0, 0, 1], PointSize[0.008333333333333333], Thickness[Large], 
     LineBox[CompressedData["
1:eJxN1nl0zGf7BvCxB0HsKcGoLbXGvrVctoo9sSUIRhJZLZN9T2YmM5NZIyjC
iw5VjdhCLUEwKjRqi61Siogt6EtUo7H/5nfefJ/77j89n/PknmuuXOe06ei/
fPrimjKZ7Gktmez//y3985d3fnvd81r4nypGbrzofO3PA7WrLcNM3xmHuqrr
VNsJ92v6vv9jSt1qu2Btw2NVs76oV+0WWPs5+150mWRXPBrx5ceZOU7VdsM0
+YDr34TVr7Ycf4VdHLu6W4Nqf4mWiN12+Z7kztj8b3BH9aqG1e6KiF5N1nqO
dK62O45e2FBa8khyd/wcu3TKG12javdE/uk7ZTEdGle7N4JuBKR8vV+yB6Y7
3z/2zYgm1e6L/b/sO514WnI/dDt9OUrW0aXa/eGvvtb+Hz/JA2Ccldx6xxrJ
AzH8fJe6A85LHoQd6pibuz5KHoxRDSytevdqWu0hWPBkwozrcyQPhXbnqLXH
0yUPQ3H+kAdOOyUPR9WjlN9uXJb8NZI87juN/VvyN2gXnj8wqlmzao/AyJet
UzUekkfip4AhS7ImSwbqfHhy5GhQtVXAoLhbPdunSe+j0KnjrqTf10jvo+DW
NnbYp1zpfTR2q8ou7jkhvY9G+NLTAbIr0vsYzN/xbUX9Mul9DCKi/+19/5X0
Pha1NTe3b5A1r34fi6FVL/ImNK62bBym7StSydpK7+Nw91RA7+Ku0vu3SBw2
8FRRX+n9W6j7Phr+drj0Ph4Fi1Q5y8dJ7+MR2u1h56FTpXdPnE0d+HLRbOnd
E+0+fx1ZOV96n4BlRUbvT4HS+wRcbj82Rh8uvU9Etnxzy3UR0vtEHDpz48yQ
OOl9Etw8T6ZGJUvvk7DC+2rOVLX0PhkRLw51uaKT3ifjh0DvOTVM0vsUjD4x
pd8jq/Q+BSE9evXTrJTep2JWQEn0ne+k96mIfXX08Pt10vs07Hgarri/QXqf
hn9LyzWrNknvXvhufMiTZrZqwwuqRUVNgrZKP++Fb7vavl6xrdp2LzwY/2/E
yu3SvTfumnKTludI9974HKd+1SNXuvfGtW/fDTu3U7r3xta84lUTdkv30zHc
fWyDvXuk++mIL+hoeb9Xup8O64E19zz2SffT8W9BUa7Xful+Bq6NnRzj97N0
PwOF0XNyZx2Q7mfA+PrRhm8OSvcz0CdhZVrLQ9L9TOhlyxPvSsZMTBq8K3v9
Yel+Jrbavrg+Pl+6n4lr+9e0eCZZNgs1m87vqz4i3c/C0duj/m50VLqfBfeX
511WSrbPwsbCMUMbHpPuZ0Nh3dEwRTJmY+nn9W5PJKtmI6nvl28mFEj3s1F8
Lt11u2SZD87ufPbuvWT4YPXQls6Tj0v3PhjVo2L/Wsl2H9wp7zrtT8kyXxSO
2TG03Qnp3heZc7udmSNZ5YuGgdoRqyTbfaFoMuq/ZyXL5qBTm7vNq8T9HCj2
Da7oclK6n4Np3W4d85Jsn4NtyV674iXL5mJ6/6WvN0nGXMy9aT1pF/dzga1/
DL8v7ueixtqkrM/ifh7CFpeUtbVL9/MwPsE+a5Bk1Tw8m7e5/jTJ9nkourTF
LUiyzA9tzz3JTRL3fli9/vtLK8S9H35W9LJtFfd+ONxy4qAD4n4+bozpuL1Q
3M+HLndJrevifj5ePbEqysT9fEyYvv3SS3G/AMEdd8//IO4XYICT1s3plHS/
AKq5Db5oLtm+ADNv9Va0kyxbiB7jZJ+6SsZCBOYXfOwj7heiokZp6BBxvxBd
XnlMhrhXYM+Ri7vHS5Yr8Dhh8Lqp4vMUaOX4n90syQoFnI3b5PPE5yvwu7ry
kkKyTYGbB+wdg0SeAk1XOXUIl1yqQI8tIReWi/xFCEty6xMt8hfhzMS6k+NF
/iIc+f1At2SRvwgXuoaeTRP5izD+l7Y900X+IrxZrfbTi/xFmB7vMs8o8heh
TXKtHhaR748bxQsuZ4p8f/gmv564UuT7o32Rv221yPfHk+iOV9eIfH8cOpRY
tk7k++Pth1XX1ot8f8SYwn76j8j3x+zSews3ifwA+Hze92mzyA/AG7VGZxP5
AZi66mblFpEfgBEn2nn/IPIDULJzR/Y2kR+AvLwjF38U+QFInRL3arvID4Al
q6p2jsgPxGDFqPo7RH4guuwd+1kYgei58dGTXJEfiJWpVad3ivxAfFc65rtd
Ij8QA0PVc3aL/ED0O7SgxR6RH4g93VLPCMsWw3Vz3NK9In8xjD3+cM4T+YvR
50i3bcKKxbi85V7/fSJ/Mf4ZFVMgbFsMS+qsEftF/mJkjX58RLh0MSb+o+/z
s8gPwouyrO+F5UE4ssunwQGRH4QNm79SCiuC0K2R1xVhVRAa5DTpfVDkByHz
1xy9sD0IMw/63BYuDULHipk9D4n8YLiE30gQlgfjYlGDQmEEo3BVp4aHRX4w
9i+ZNE1YFYySsTuzhG3B+FsVelnYHoyp7rkN80V+MOo1XDFOWBaCfY8HpwjL
Q/CT4Zf9wghB/RcTHwsrQrB10fPWR0R+CB6uKxgvbAtBzXM3YoTtIfA+N3mr
cGkIXOWDLgrLQvHQ7cc3wvJQBD3f2f6oyA9Fm+3zxgkrQrE5uDBMWBWKOvMq
M4VtoXj524d9wvZQ3OlTfk24NBQzvyn8R1gWhqAXG1scE/lh8FiZ0l8YYThx
RektrAjDyELVMmFVGAJfHDIJ28Iw3sttu7A9DOeXHLELl4ZhoPfaW8KycGRt
PPqa8sMRoO/lXCDyw9HwUWUnYUU49vdvM1xYFY4r62zewrZwRD7ODBa2h6Mi
51mycGk4dnY8slJYtgSdvD7/KCxfgkaVp45Q/hI4ra1zkfKXwFl96R7lL8HF
y/K/KX8JcsNktY+L/CWwNYxoKVy6BC8R21VYthQ/LW8+WFi+FK9vTBovjKVY
bP3SR1ixFC8tG4KEVUvxKPdQjLBtKc5sTtBS/lK8qvl4FeUvxZjZn2yUvwym
j4V7KH8Zao77uoDyl2HFoqBzlL8M9SLH/U75yzBfdbuM8pdhn6b7S8pfhjl+
A95T/jLcvPuu7gmRvxynfktrJixfju+LC9sJYzlyV553F1Ysd/w9uqa/sGo5
AjWdRwjblmPfngRPYbvj87PWThcuXY7bGcl+lK/Eoyc9g4RdlLj3Nmc5fR8l
Yj+8ihf2UCKwc30NfT8l3mx8aRL2UmKeYftq+r5KdJX12SisVGJtS9M2+v5K
vLqSv0s4S4kngwoOUB8lro5YUyCcp0S9O2MLqZ8SHT+dPy9crMRQQ49r1FeJ
gfMCbwlXKFHpFXef+kcg+5vF5dQ/Ankve7+k/hGI9LhRSf0j8OS07wfqH4EO
oUdrnhT9I+B3652TsCICwy62aSKsjMDVv9u0FFZFoPLf922EsyLQT3dCLmyL
QKORAV2F8yLQ8+yzHsL2CEw6PKuvcHEE9Du3DRIujUDQkJLhwhURePuyAsKy
SDxTvBwn7BKJnFbXJwrLIxGz/vtpwh6RSFw2faYwIvGw9X99qX8k3rZQzqf+
kfiy7PYi6h+JFm89gqh/JK4ULw+j/pE4did7GfWPxL6VuyKpfyRa+e2Mpf6R
KNuxJpH6R+LIo/BU6h+J13G9NdQ/EnvO3tFR/yjcGZhopP5RmNqttpX6R+GX
d0lZ1D8KVY3KVlP/KOwtGLSO+kfBrkjcQP2j4DZ99ybqH4Wnjy/bqH8UYqPK
fqD+UZgz8dF26h8FZUHJDuofhb9cj++i/lEI3b1qL/WPwu9n5uyn/lHI3tXs
IPWPwrrc44epfzQG1Jt3lPpHY6HT8wLqH401fy89Sf2j8drp4SnqH43+1imF
1D8ap07mnqX+0dh/730R9Y/Gte6jzlP/aBTcSbxI/R3uv+My9Y9GZdCFK9Q/
GovyHl6j/o7PG//3Derv+H4BlTepfzTmDnvxB/WPhunzn7epfwz+fnzqDvWP
QY1Om+5R/xi0ebTsPvWPwY/zBz+g/jFoXfDmIfWPQXnv3Y+pv+PnH8wtp/4x
eF1X9oz6x2Bl4cbn1D8GivF9/0v9Y7DgyPEX1D8GJ8aMrqD+MbjS+OQr6h8D
99EDXlP/GKTW3voP9Xf8fJLTG+ofC5+Lwf9S/1gY2tmrqH8sumQ1fUf9YzHI
0+899Y9FkxDbB+ofC9+mdz9S/1jUX9zyM/WPRXT6tzK76B8LT0tEDeGsWJg3
r60pbIvFnpKDtYTzYpHme7m2sD0Ww4Y/qCNcHAv1pld1hUtjEfKfd/WEK2Kx
zOuTk7AsDqabH+oLu8Sh+6Q3DYTlcRh45llDYY84NFh4y1kYcbD0PdNI2CsO
7WbtbCysiMPm+5Ymwso4JL8IdaH+cdi9anRT6h+HvQ9bNaP+js9/95icF4ey
p/ubU3+Hf01sQf3j4LljREvqH4fwrZ/IFXEY/evRVtQ/Hl49olpT/3jY73dz
pf7xmPGxhOwRj5gs/RfUPx5f7fZoQ/3j0W7xTbIiHlvOJbal/vHY+7yNG/WP
x7Pbh8lZ8fg+17sd9Y/HheBycl48WnVKbk/94/HHc+cO1D8e7a9sIJfGI+d+
Fzn1j8ejHnvIsgTUONG/I/VPwP0fD5HlCfji1aAvqX8Cau8+QEYC9j7u04n6
J+Bpbg5ZkYBxdTt0pv4JaFBnNVmVgEk/1+5C/RNwxS2abEvA0Cn3yXkJuDNt
clfqn4BbfQ6SixPQrKptN+qfgJE/q8gVCbga/oAsS0TznmPdqX8inD9tJcsT
sen5Z7JHIiI/zf2K+ifi88gDZK9EGI407E79E9E7ehFZmYjr8QfJqkSMKK7X
g/on4p3Gl2xLROD6n8h5ibC3rSTbE+HWbFRP6p+IuVozuTQRwxOvkysSMf19
217UPwmuTfzJLkm4ULCdLE9CdsNnZI8kpNbs2Zv6J2FOzhKyVxLu1dpFViRh
d9tnZGUSBrzp2of6J+H8en9yVhK2OW8i25Jwc+bv5Lwk+MY39qD+SfiYPI5c
nARVSBK51GHkkSuSENfgIVmWjAvnW/Wl/sk4a/Qky5OxakIC2SMZY112kJGM
q2U3yV7JaHO2Tj/qn4zyE/3IymQ8vLKArEpGbi0TOSsZP/seINuSEXzjDjkv
Ge1S6/an/slo4NObXJwMn8BZ5NJkNM9NIlckY2jPLWRZCva9OEN2SYFX5VOy
PAXXxzQaQP1TUH6nDxkp+OpXb7JXCtrWiiIrUjB4zWqyMgUPVD+TVSkIOXeV
nJWCFpGvyLYUNE5tMpD6pyCpoifZnoLgCxPIxSm43SKIXJqCwgtqckUKav67
kSxLRfjaw2SXVBTtvkKWp+LSyOdkj1R0mlZ7EPVPReBdN7KX471iAFmRivv6
yWRlKhr9GEBWpaLFlERyViqmqbPINsf72O3kvFRsXHeMbE9F79RicnEqnrx9
SC5Nxd/Ob8kVqQg54jyY+qdhag052SUNOY/7keVpiAwfR/ZIw9qVPmSk4d+5
oWQvx8+fSyQr0nDtrpmsTMPDjRvJqjQE1dlNzkqDc5vjZFsaVH9eIOelIWTq
n2R7GhZGPCcXp+H9t+/IpWk4W+w0hPqnYYxLa7JMhb/qdiE7qTDoUD+yiwqr
OoDsqsLCsVPIchU+d5lLdlfh4pkgsocKLl2iyENUaD0ujez4r5N7NzPZU4Xk
C2vJXipMHLSV7KuCffFuskKFxn755BAVvNucJitV2LflIjlehW9e3ySrVHB2
KSMbVOjx9jk5S4UteyvJ2SrEDfhMtqnwg8FpqHCOCh13NyXnqfBgaxtyvgq3
wzqR7SpU1OlJLnL0iRlALlah/pGvySUqnLs6llyqQofTk8nljjzTTHKFw939
yFWOvX8IIMvUsL8JIzup0alzJNlFjVs9E8iuatiaqshyNbpe05Pd1egSaSV7
qDHl5WryEDUmTNpAhhqFehvZU43grdvJXmpc3ryL7KvG1uT9ZIUa0V/nk0PU
eHj3OFmphjnwNDlejcqLRWSVGofbXiIb1Fgw9Ro5Sw1lUAk5W43UwDtkmxq1
J5Sx/dUwtHjC9nfk//qc7a9Ghn8F21+ND4/+Yfs78qe/Zfs7fp85H9n+apx+
UmMY7a9GTtO65HI1PLs2IFeo0aBrY3KVGvOaNiPLNNhe3pLspMHUXV+QXTQ4
6teO7KqB5zs5Wa7BPF1nsrsG0z91I3toYF7cgzxEA8Wx3mRo0FnWj+ypwaAB
A8leGjzzGUL21SArfDhZoUHq8hHkEA1qBI4iKzUInjCWHK9BTfl4skoDt/IJ
ZIMGH7ZMJmdp8GLKNHK2BkP+8ibbNJCnzCTnaFAu8yHnaVASN4ecr0Hvsnlk
u8NYQC7SoPkqBbnY8f1K/MklGuiaLWb7O36/o4LZ/hqELg5l+2swMzWc7a+B
0bKU7Z+Ob7KWs/3T8aMxgu2fjtfxUWz/dCgWxLD909FmWBzbPx2znBPY/unA
jUS2fzoarklm+6fj6aRUtn86ZO/S2P7pSP9ezfZPx8av09n+6Yi8omX7p2Pg
Aj3bPx2NHmSw/dPRQWFk+6cj+4aJ7Z+ODWMsbP90TMq1sv3TcaP+CrZ/Ohb4
Z7H901HjwEq2fzrKP61i+6ej35jv2P7pqK1ew/ZPR0r+WrZ/Ok48Xcf2T8fj
FuvZ/uloPWwD2z8dYXP+w/ZPR92ojWz/dHzUb2L7axG9ZjPbXwvd5u/Z/lp4
brWx/bW4a9vC9tdiwYatbH8tyjJ/YPtrkZG6je2vRUDoj2x/LUzTtrP9tWjb
9ye2vxY9Guew/bW49phZoUWXYzvY/loMN+ey/bVw99nJ9teiToddbH8tHpQx
G7S4tXU321+Ltwv2sP21mNl6L9tfi7oXmHO0cEvJY/trsb37Pra/FkevM9u1
CE3az/bXorD9z2x/Lf44wVyixel5B9j+jr0qmcu1GGw5yPbX4mGHQ2x/LX7I
Y5bpkDjiMNtfh7RzzC46HPXOZ/vrMPoms1yHtnOPsP11mHOL2UOHer5H2f46
9LnGDB2eTDrG9tdh0C/MXjp0GlTA9tfh7E/MCh3krY+z/XUYpWVW6jDwJXO8
Dk6+J9j+Opw8wWzQIbzTSba/Dq31zNk6/PaY2aaDZZyd7a9z/P3CnKfDso/M
+TrYZp9i++vQcA9zkQ75tX5h++uwx4e5RIeqHcylOmx8x1yuww8TTrP9dXBd
x1ylQ40HzDI9gnsVsv318IpldtHjl+PMrnoU1TrD9nfcezK767HDzOyhx+qL
zEP06NX4LNtfj8QpzJ566MzMXnrMKmL21eNFrV/Z/nrMGMEcoseKOGalHtv3
Msfr8f1jZpUeKrcitr8ek7yZs/RooGPO1uPUYWabHlFPmXP0cG9zju2vx8MJ
zPl65MYz2x19tzMX6RF9jblYj+TPzCV6bO3+G9tfj5czmcv18E9lrtBD9hNz
lR7Fl5hlGbhRyeyUgRZu59n+GY6/L5hdMzAuiFmegTEmZvcMGHYze2TAtZh5
SAbevmJGBjyaX2D7Z+Bwf2avDGycweybgT8jmRUZUK1kDsmAei+zMgN/XWCO
z4D9KbMqA7XqXmT7Z+BAR+asDNz6mjk7A8t9mG2OvAjmnAw4m5nzMtBqG3N+
Br4vYLZnYMd15qIMx9+XzMUZ8K51ie2fgddfMJdm4EsP5vIMlI5jrshAr3nM
VRloomSWGaDVMjsZkJXN7GLAsF3MrgYknWSWG+B3ldndgD8fMnsY8PEN8xAD
TjtdZvsb0KMNs6cBw3swexnwZjizrwG+k5kVBizxYw4xwH0Js9KA7CTmeAMO
mphVBujXMxsMaJTDnGWA5yHmbMf3K2S2GVB+hTnHgIn3mPMMWPYXc77j/S2z
3YAndYrZ/gaMasZcbMDC9swlBozozlxqQOlA5nIDvh3FXGFA5GTmKgOCfJhl
RnT0Z3YyYvsSZhcjKmOZXY1opGaWG/GPidndiJzvmD2M6LmZeYgRyT8xw4jN
ecyeRqw8wuxlxOxfmH2NqPiNWWHE/GvMIY7Pu82sNOLgA+Z4I7Y9Z1YZEfaa
2WBE3ffMWY7vW/MK29+Iy/WZbUa8c2HOMaKmK3OeEffbM+cbsbULs92IkT2Z
i4w41o+52IhWQ5lLjJg6krnUiJBxzOVGBExirjBihDdzlRGfZzPLTLD5MTuZ
0Nmf2cUEUzCzqwm/L2GWm1A/ktndhHZxzB4mtE9mHmLCRxUzTDinY/Y0IcnE
7GVC8xXMviZ8t5pZYYIsmznEBJ+NzEoT1tqY4004vo1ZZcKVHGaDCcW7mLNM
OJrH9zch8wDf34Tp+Xx/E2oU8P1N2HyS72/CV6f5/iZsOsv3N6HOb3x/E+Ze
5Ps7Pq+Y7+/4/tf4/iZU/s73N6HeLb6/CQ3v8P3N+HyP729GWRnf34z8R3x/
M1LK+f5mDH3O9zfj4X/5/mZoKvj+Zri85vubsbqS729Gwyq+vxmx7/j+ZhR/
4Pub0ekz39+M0BpX2f5mbKvFHO+4r8OsMuOfeswGM5wbMGeZ4erMnG1G+8bM
NjNauTDnmFGrGXOeGU+bM+ebUdiS2W7GutbMRWbM/4K52JHXlrnEjBtuzKVm
pLdnLjejs5y5woxfOjJXmTG7E7PMgoedmZ0sCO3K7GLBo27MrhbM+YpZbkFR
d2Z3Czx6MntYYO3FPMTxeb2ZYcEAD2ZPC1R9mb0sONOP2deCWgOYFRYMHsgc
4vj+g/j+FqwZzPe34OgQvr8FJUP5/ha8Hsb3t6DO13x/C1p+w/e3oN0Ivr8F
X47k+1vQHnx/C1qP4vtb0HA039+Cd9zFFjwZw/e34MJYvr8FO8fx/S0wf8v3
tyBwPN/f8fv25PtbUXsC39+KK9wuVmycyPe3YsEkvr8VbpP5/lbc4vawYsUU
vr8VY6fy/a2o5Pa04odpfH8rJnvx/a34h1thxRpvvr8Vg6fz/a24zh1vxdIZ
fH9H/5l8fyvWcWdZ0W0W39+Kg9w2KzCb729FEXeeFVN8+P5WXOa2W+Hly/e3
4iJ3sRWec/j+VpzmLrVi6Fy+vxU7uSusaDeP72+FhVuWibfcTpkI9uP7Z+IS
t2sm+s/n+2diPbd7Jj5we2Ri3gK+fyaOcSMTrRfy/TMRye2ViQvcvpnopOD7
ZyKeO8Tx89zKTLRfxPfPxFJuVSaOcxsy0dCf758JX+7sTGzmtmXiGXdOJvoF
8P0zEcudn4kCbnsmPnIXZWJ0IN8/Eyrukkyc4i7NxCfu8kwMW8z3d+RzV2Vi
H7dsBZ5yO61AxyC+/wr4cruuQCa3fAUKud1XoIrbYwXcg/n+K+DHjRWOvy//
5/8DOBz59w==
      "]]}, 
    {RGBColor[1, 0, 0], PointSize[0.008333333333333333], Thickness[Large], 
     LineBox[CompressedData["
1:eJxN13lYDOrfBvCxpazJlhzJHpKUJdnudEhoEYdEmlYtqmnfa5ZmbabGlmQb
jiUUIWQfe7Zkzx5ZKkn2sp239/r1PM+cf1yf6+meb/fcf5yrAb4R7gGtORxO
TRsO5///Jf8NX5p97qt5W/xPDdPSBp+2WX2NmAOb/CNrBke0a7E+lrxI7pJs
pNdiQ3j5rg64VEzcA/ONfOcF/dO+xcb41NS089ln4r/w6d/e70uy9VtshksV
u9etNjdo8UCkhYxv3es08WCc0bQ/8NG1Q4uHYvfBr31fPiU2x4I2RdsLlnds
8QjMtv1PYfae2AIZ8pSrvcI7tdgStZcmPoqsJbZCo8M2536+nVs8BvUfAhZ3
vkdsjS+1reynOnRpsQ2cu008eKiAeCysqj53T+jWtcXjoDa5eGNDJPF4PAp/
rBx7g3gC2t+bNcPSyLDFtnh+1qgudxLxRDha2T6s9SW2Q+q42g/jZMST4JzZ
1Em1l3gyOtuYnGtzg3gKyr3v9d5XRzwVxr6TFmo6dGvxNJQVTr5bP5QYGJYe
caPQvsV8IGdh/ZSPnuTdHqFZNeevR5F3e7jlJ0nmy8n7dNTk2A/I3Uzep+P6
ZPc1BQfJuwNiDjdN2HaRvDvg+Yc3h+QPyPvfwA/Hpqhq8v43HvFjpoU1kvcZ
uPb5Ymtpe6OW9xnYPGBmu7KeLebMhKXstZvrIPI+E9/rPtn1tiLvjphbtjZo
zGTy7giDmz3u5juS91lwnFNyW+pO3meh+7n+fSuWkncnPMp/c21bIHl3Quyq
pKiGCPI+G4EeBkZXEsj7bPSxihoxVkDe52Cnm/kZWzl5n4PPXZu8nqrJ+1z0
GrtniHkueZ+L47uWXzfdQt6dYf6wacelHeTdGf3vndk9uIC8u+BnUXDClIPk
3QWNfSN9epaQd1eIfrsEFZ0i765IehXmZHSevLvhlfZh2tTSFsMNBp8L/7a9
QX7eDa8tHTa1vt1irRsedOz/j+Y+yc/D0aW79Ho8Jvl5SNq0oR/3OcnPw/DX
Cx9Jqkh+HiZXPlmgeEvy7oj3KU5f8Y7k3TG0z6oRoz+QvDsEv++1vfuJ5N1x
v+rplqXfSH4+up8YHXm1ieTn4+TF1Lumv0l+Psr7Sjsv4XRvyc9Hn133nfht
WsxZgImHfLdl67UYC/DIqGs/hUGL+Qtw9Gz3fbxOJL8A8bedJv7dleT/wQMv
7up2RiT/DyZ3+yk83IPkm99fnDi7oDfJ/4NZ8yf+rupD8gvhuuflA7+/SH4h
sl3u1Nw1JfmF8FTknJ0wgOQX4r/zT14pB5H8InhNHHTr7hCSX4Qd41x/dTUn
+UVonz/l3tQRJL8IdZ8cL/hYkLwH4k+eHploSfIeGJ+8JEhsRfIesAvbfUti
TfIemLUh8HjqWJJfjOK0p7yQ8SS/GHfuTZjmbEvyi1Fkfi10qB3JL8bnOO+J
3yaRvCfy0nhvT04heU/EtQk5mDSN5D1xO/75ndH2JO+JFd5nhE+mk/wSbDoj
/Mz/m+SXwLrGw6PfTJJfApcq1xcHHEl+CUpKEk9OdSL5pXj3qkuvC7NJfim+
GmcZT59L8ksRpXxYV+JM8kvRqaP7cXNXkvfCi9oPO1e6kbwX4nt6Pvg8j+S9
YO70M9x1Psl7IftIT/X2BSS/DOEm95Z8/ofkl8EvyvvTpEUkvwyjg15FpXmQ
/DLEq/b+PL6Y5L2xM33Ano+eJO+Njwav8gYuJXlvfF18o8bZi+S9wV3850D0
MpLnwmVqdec13i024+Ktzz+993PJ53GxbEXk2ws+LeZysbeqPOeeL/l8LrYP
T5jywq/FGi7ef3nx6a0/uceFzLVdWU1Aiyu5uDh4yes3geS+DwqXV7k8X07u
+2DQo+Fmd4LIfR/sSJkdfi6Y3PfBusKvzoUh5L4P8v5E31kdSu77oPel3UZx
K8h9HwRHmfRfEEbu+0D777uOluHkvi9iulW/axNB7vui7zThrXvE8MXUdg/K
/uWR+75I/7j/a1gkue+LGQLxorFR5L4v3O0E7b4Ta31R+W+64ZFoct8XDwYa
ySNjyH0/FJzgpw+PJff9UHPiWptnxPCDxLlwSHYcue+H4q95XybHk/t++KvV
5fS3xBo/lDwbcD8rgdz3w38hS/RsEsl9P+RavDK9S8zxx1ZR/aioJHLfHy+v
R9h3Tib3/ZGTOGD5DmKuPwz7CQvsUsh9f2zi3Te9Qazxx2eXEdeWppL7/nDY
Ne90DXGlPwyCa9rGpJH7AXgS5LH3J7FZANpNKz/FTyf3A9DZzGVWGz65H4CG
/RsWioj5AZhW7vqFIyD3AxAXfNMihVgbAD0rl45fiSsDMCPgZl6okNwPxIo1
Q988JzYLRP+5jd/nicj9QPDvHn90lpjb/P7ySO7oDHI/EA9m6E/eQKwJxOv1
m8vaisn9QFjXTfFcQVwZiOGB6dW3iDnL0fTxlnCchNxfDvXTJOt1xFiOack5
nO/E3OVw0Rp/WyAl95djzosbfQ8Qa5Yjqs4zqaOM3F+Orr5TTfyJK5fj69Xy
NieIOUHo5DxjmqGc3A9Cl6l77voRIwjS4pprh4m5QWjqddVCT0HuB8Fjd/2f
BcSaIFw3rnDaRqwNQkm71z3qiSuDMFnpvtw2k9wPRu3VybMExGbBeLd8y+lS
YgRjV4+Ft7ooyf1gbOzaTzqfmB+MR9tXvskh1gSjrMD6WwWxNhipBj4n+6jI
/WDMGsidtpiYEwLTZQvF64jNQjBko/Oau8QIweM9NlGGWeR+CM6dejR4DjE/
BPwXTQcyiDUhyAof1f8UsTYE7knfI78QV4agfqZ2/4hscj8U3gfuP/UmNgvF
jM28VmuIEYqZAXv7XybmhuKpnXJKEzE/FFdyOdwRanI/FL13PMv0JNaG4sS6
1xflxJWhOGJ62qiEmLMCz7Q/4l4Tm63A3GnG37utJPdXwPlr6ropxNwV6D8h
bWkQMX8Feu9fOHsVsWYFdh2zCjhBrF2BqjMDDlQRV67AOfVI646ryP0wdD02
uW4MsVkYOjyyqlpEjDDs/1NukkrMDcOFD3dythLzw7BR8szzIrEmDKo/opBq
Ym0YJsyYeaXDanI/DClOOUkWxJxwzHK6K3AmNgvHX6ZuL8OIEY4VMqctKmJu
OC4lNpwoIOaH46ZXwKRrxJpwdPQ9ZlZDrA3HupP14XpryP1wbPvYaD6ImBOB
R71PzZtGbBaBkr5GdZ7EiMDGVmd/xBJzI6A3TMxXE/MjkCLsxN9DrIlA7svv
P88TayNQM/Lxtyf0fgSur50S/ZXe58HnzfrozmtbbMjDtMJlPwYTm/EgTq03
mExsxUPqUM12d2LwUPzu9PUgYjcenpxQZKQRc3koC7QtW03M40Fz++PefGI+
D/dG3+9/iljNw2qLHyNvEWt46DUs6PYr4iIe+nub9Wwk1vKwaWifbx1yWlzO
Q3i3afH9iCt58BgcmzeauIEH0zZrfeyJOZEo6xdR5k5sGAmHp1df+hGbReJO
WaAmhtgqEtNvNuqLiRGJt2MtTdcSu0WiV9PeF9uJuZE4X9nln2JiXiSSt79L
PE/Mj4S69815t4nVkdC4TH1WSayJhM/FI2YfiIsicVK0z+Q3sTYSjtPX3Oiw
jvSPRPusm3bGxJWRWPtO6zeEuKHZTWedrIk5UVi1akj9VGLDKDjUT3CfQ2wW
BZNzU+MXEVtFwdMncZkfMaKQ+sTMIILYLQptzIISkoi5USg3SikUE/OiUHFI
tFtNzI+C/QRN2AZidRQ6D3r/YwexJgo2oXz3IuKiKFioQmKPE2uj8G3PEf8L
tH8UDuwIGVBG+0dBM0Fa8ID2j8KZzvrtX9D+0bheWTWmlvaPxidVJ8vPtH80
HllG/PpJ+0cjasyXTW1zSf9o9I1I796Z2C0aMQ4NXj2JudEo2zYgrR8xLxpt
rGpjhhDzo9HN/S+HUcTqaFg7SWrGEmuikePwKWgycVE0iiOHnnMg1kbD3uT1
19nE5dE4VFjX1p24Mhqih98/eBA3RKMu79RRb2JODKLmfVwaSGwYgzfl0ytX
EJvFwCF62fRoYqsYdBnxXpRI+8fAP3vNjnTaPwZXvn3bJab9Y7Ay9VBmJu0f
gx8mgfNW0v4x6Fy0qymH9o9Bu95dxBtp/xist7b4spX2j8GLXysdd9H+Mahd
ez29gPaPwSD3wE0HaP8YeJa+0Ryh/WOQ9fy24gTtH4v4JwVLtLR/LG6Hf+l+
kfaPhdvpocVXaP9Y+MefnlxG+8fi0gObfbdp/1gUHv+l/4D2j8Wr7Urnx7R/
LCTlC1Ke0/6xWGN7YW0V7R+Lhdsd897S/rEIPeikeEf7x2J/lXXgB9o/Fv/t
CLb8TPvHIm+Ze9U32j8WiTGu4h+0fyy8PM/2+EP7x2F/rt6qVutJ/ziMfZD8
uy2xWRwy3iQv0ie2ioP/FW9NR2LE4fGptIouxG5xGDPTkmNEzI3D4THnevck
5sVh+g5lf2NifhzuDHrWuy+xOg7/5rRrZUqsiUPAP26PzYiL4jDYssOuQcTa
OJiEpfoPJS6Pw+xXn7oPJ66MQ9vPBw6PJG6Ig52KM9uSmBOPkumDblnR/vEw
nek1x4b2j8eH6IaScbR/PCYs7mdiS/vHY7rdoAg72r853wclk2n/ePw8UfR1
Ku0fj4RDRcPsaf94HOUmuTjQ/vGI+TkzZAbtH49H61ySHWn/eCyyKBU40f7x
cFxXkzqH9o+HaPvbCGfaPx6XjL4tcqX949F/veP4ebR/AgzrOnecT/sn4Pq5
xPsLaP8EDH1yPHch7Z8AZRuOuwftn4BXPeNbe9L+CRiv57xnCe2fAL+XhU5e
tH8Ctjy4ULmM9k+A3oSTEVzaPwHPEk9986H9E/B+xsdYP9o/AXsj09/70/4J
CNbP9gqk/RMw32XmpeW0f/P9C1eHBdP+CZhjYS8Mof0TYau8cS+U9k9EnvXq
gWG0fyK0x4qDwmn/RMR0XJAfQfsnItF/1Qse7Z+IX4vUPaJo/0T8uR1mH037
J2JN/9lBMbR/IiyqHeSxtH8ijtslbo+j/RNRntn+eDztn4iTxzpeTaD9ExHR
ddvdRNo/EUmObx4m0f6JqM36/DCZ9k9ED9mruym0fxICnO9cTaX9k9Al5uGJ
NNo/Cbu6GOan0/5JKN+fnc2n/ZNwZAUvSkD7N//88ytuQto/CV4jDo0Q0f5J
WNs4nZNB+ydhvDD7FrU6CfdU+zaLaf8kXI46vFxC+ychru8xCyntn4Sk9mXv
qcubfz9n/b0y2j8Jjzcn+8tp/yQkzpxkoqD9k9E0yvM6tWEyBj+rTcqk/ZNh
KvhviJL2T8aMV7tvUCMZRkk/I1W0fzJql7TrnkX7J+PRnIoial4ylh3JmJNN
+zfni02qqNXJ8O24J15N+zf/PtbTDVbS/smA66d11NpkWE++MmgV7Z+M/ZJ7
BdSVyWgfNcRmNe2fjGONl45Qc1Lw9MblCWto/5Tm/3+MO0JtloKkO39Zr6X9
U1DeLXMvNVJgcko5MIf2T8FMW8t11NwUfNyZbLCO9k/BpXp+IjU/BTtKnN5S
q1NQEfnCPZf2T8F85/knqYtScPvvPYPW0/4paGXyUUZdnoJ1i6zrqCtTEOWe
4JxH+zffG3GjgJqTirXX7TpsoP1TUfXxagC1WSrWDJSeobZKRd3hhN4baf9U
CO/kh1G7pWJQjNk5am4qzvtW99hE+6cicopBIDU/FaPjMg9Tq1PxZH58m820
fyoMP991pS5KxfuZBXnU2lT87NPuFXV5Kj50eTtyC+2fitSti6OoG1LRf5j/
UWpOGu7d7PyT2jANr3Z6TdHQ/mnYsNozjdoqDZ8WdzxNjTT4bYj7Re2WhpQH
2yZupf3TsGZFTiw1Lw2S3EVF1Pw02CbW1VCr07Co85KB22j/5ntjdy+mLkpD
+4NPsqm1abAa/vMCdXkabAZ2aKKuTMNq/a4W/9L+aehl0XUZNScdkWe7ZlMb
pqPwZc8z1GbpuJI9tJ7aKh1T9s/8azvtn46QLslO1G7pGO1bGkvNTccyR5ut
1Lx0WDtor1Hz03H3fPRXanU6zpu5m+6g/dPhssF7JnVROtp7a8KotekYJzRe
Q13e/Pl6149RV6aj9sHpZ9QN6Rhb/qX1Ttqfj+nNf1BQ6/Pxe9xEJ2pDPsK/
uIRSG/PxV8oRJbUZH5GO0YXU5ny0OyO7QW3Fh5HdjzpqWz4O/LnacRf9/vhw
mf5nOPUsPt4MX+dI7caH39Vcf2oPPhrN9QTUXD68J73cSB3Ex8Tq0SXUPD7c
23+6TZ3AR7XPyPfUfD70Dj3TyyeW8VGyq4sZtZqPkOenbKlzm/vU1btRa/hQ
uW8Pos7n476iMp26iI+5nJ051CV8vO32vYBay8dKo/vnqEub93CaUUFdzgf3
48z31BV8PLF72mo33ZePlNkdelFX89HDrnw4dQMfJ43HTKFu5IPzztKNmiPA
wL3XfKn1BXB0MoilNhSgYG+NhNpYgMf7wnOpzQS4PSRvN7W5AA6Pwo5TWwlw
VvnuKrWtANVfejymhgCis+9qqWcJUJ4b+YPaTYAc43yDPXR/Abj31cbUXAG2
eI8aRh3UnJ+YPo6aJ8C+l1IH6gQB3MpnzaPmC+ATeX4ZtUyAoaOaQqnVApT5
vUugzhUgPHyDmFojgP2WDquo8wXQ2tttpi5q7p83cg91iQDbq58fptYKEOzn
cZa6VIBHk3OuU5cL8K8m7wF1hQC84sCX1JUC9M39WUddLcDRAM/v1A2C5r+/
MlrtpfsL0L5jUkdqjhAjf07uSa0vhLdemSm1oRC7R1qaUxsL8c1/2RhqMyHG
7vK2ozYXIvGltQO1lRC/Wz2cQ20rhEed+wJqCJEs2rqUepYQ97df9Kd2a/68
4doV1B5CdHmzMoaaK0T7vZNSqIOEOPD3aRE1T4gpySaZ1AlCVBrNW0XNF+Lt
Nd/11DIhLvu6aajVQoxWm+yizhXC1OBcIbVGiB9pjsXU+UKs3bL3OHWREJ49
P2ipS4SYKDW6TK0V4lFurxvUpUJoan/epi4XoqjP+QrqCiF6aFc8o64U4mxM
UxV1tRAF14JrqBuEuP3P6Xq2vxAzt37/zPYXwW1irya2vwgBO03+sP1FmB3e
rk0B3V+E7j0etKc2E8HGWN2J2lyENY1W3aitRNhgdbwnta0IYyZamFBDhAqZ
1JR6lghHV18fSO0mQt61n0OpPUToo+k5kporQlqayWjqIBEabnWwoeaJsKLN
2/HUCSK8TNxvR80XYVCe/1RqmQj6l/WmU6tFiPXJmUGdK8Lc0u5O1BoRNnmk
z6XOFyEn7KErdZEIau7A+dQlzb+/3HMhtVaETlOEi6lLRUgvX7+UulyEN2u3
elNXiKD3bL0vdaUI7RuFAdTVImSO8QqibhBh1X3zUOpGEfaOeRNGzclAReZa
HrV+Bg5aTIimNsyAp+e1WLZ/BtYudk9g+2fgTNj1JLZ/BiorJqay/TNQ9Dgv
ne2fgdzDHwRs/wyc226bwfbPQO83sRK2fwZmHd4lY/tn4OHcMgXbPwMmb2qU
bP8MTD32I4vtn4Flvzkr2f4ZWF79axXbPwMz9tevYftnoEx8P4ftn4Grm4tz
2f4ZaG8hz2P7Z8Bl2YKNbP8MRAf02sz2z4A77+YWtn8G7hekb2X7Z6DdrGH/
sv0z0Bh2aTvbPwMfnLx2sv0z4KRXt4vtnwHh9ajdbP8MLL74cQ/bPwM7jIML
2P4ZEL+vKGT7izElxH4/218Mr+JtRWx/MQ40/DrA9hcDDm6H2P5iBN3cWMz2
F+Py0ZeH2f5izDEdeJTtL4bt4CUlbH8xhtWqjrH9xeioPn6c7S+GzbgXJ9j+
Yrg2tjrF9hcj/Ptfp9n+YnRysz7D9hejXf/pWra/GEX8uWfZ/mJo1fPOsf3F
CAmZd57tL4a7+dwLbH8x1r+yv8j2F+NWifUltr8YXU6bXmb7i1HVSa+U7d/8
+aeqmbViTHt76QrbX4z0rZqrbH8xHreOu8b2F0MxwPE621+M+d173GD7i5H9
/glzgxiDL24tY/uLkbPP9ybbX4Jfp/qXs/0laN3+IbOhBI0bs26x/SW4sAq3
2f4SfPpRz2wuwY636++w/SUoCrG/y/aXgL/2NTMksEqU3GP7SyAYOvg+21+C
54WnmT0kWNp/4QO2vwSXFLXMQRJk/5dcwfaX4Imyw0O2vwRp9jnMfAk6W/R/
xPZv/jzPHcxqCbY9Nn/M9pdg/sndzBoJHDqYP2H7S5B3+1/mIgmmDuz3lO0v
wc12a5i1EhyQ6z9j+zd//8eTmMslKNhWy1whgaurx3O2vwRLrp1nrpag1cBR
lWx/CSYvW8PcKEGpoomZI4XFwaUv2P5SnH92itlQinyTfi/Z/lJcjEhiNpOi
7O09ZnMp5ilHV7H9pdAESpltpahMf8oMKTq/GPOK7S9F7aoMZjcp+m6+x+wh
hX7HIa/Z/lK0fhnFHCRF75FnmHlSTKk3eMP2l8LBZj4zX4pLrTYwy6SY6vOC
WS1Fm8VD37L9pbBvCGbWNL9bFjDnSzGqz3vmIimkJRbVbH8pCo1CmbVSmFjm
M5dKYd3tFXO5FGPOmdaw/aUY7ejBXCnFyJ1q5urm7+P1ZeYGKeIN/jA3SmHT
x6aW7S/D/j7LmfVl8DfMYzaUYW3r68zGMqR+/cVsJoNNvcU7tr8Mhz4uYbaS
4U1bBbOtDDkWR5khQ2JYFfMsGYZc71LH9pdhmPNEZg8Zar74MnNlOHk5kzlI
hldXDjHzZFj13yPmBBnKVrR6z/aXYWvPYcwyGX78nsOslmHvcB5zrgwJG1cz
a2To6XmEOV8G08AK5iIZBl1oYi5p/j7jTerZ/jK8FNkxl8oQULeYuVyGRcUJ
zBUyfH+Ww1zZvFdEMXO1DMVBt5gbZHh34z1zowycbQYf2P5yPHg7mFlfDmyb
xmwoR7e7i5mN5fiZHs1sJkdhvpLZXI7LbjuYreR4nHSK2VaOkOH3mCHH+2V1
zLPkKOvXpoHtL0doUB9mDzl6249m5srRZ8/fzEFy7NmxmJknx3/jwpkT5Bjn
JWTmyxHYL4dZJsfOhN3Majm+8U4y58oxV/8ms0aOTXjBnC/Hjb6fmYvkOLyh
7Ue2vxyjzvVk1srxSz2UuVSOKoMJzOVyrLZ0ZK6Q4wJnEXOlHEbCQOZqOQYU
xzI3yCHKzWBulOOq1WpmjgJRaVuZ9RVoJ9rPbKhA/bRTzMYKbDxyldlMgaTq
B8zmCry+/4rZSgE70UdmWwUu1/9mhgIVJh0+sf0VKNLvxeymwMpjA5g9FNhn
OYqZ2/z5wbbMQQosD3Fg5ingbOPCnKBAz4sezPzm+2Z+zDIFdjqGMasVWGMX
z5yrwI4ffGaNAi9lCuZ8BWa8Wc1cpMCV7puYSxTwN9rJrFVAr2ofc6kCmyVH
mcsVMPhzhrlCgZGzS5krFagOLWeubu7nX8HcoIDAppK5sfne47fMnEyELPnA
rJ+J2MPfmA0zUVvzm9k4E9lNbT+z/TPR93VHZvNMOBUaMVtl4pp7H2bbTCy4
358ZmVDbDmWelYlRSRbMbpko32DN7NF8b7MtMzcT+wRTmYMyYe74NzMvE0M+
ODEnZGJskiszPxP11QuYZZl4PcmTWZ2JXdHezLmZOKb2Z9ZkonB1MHN+Jlql
hjMXZWKiczRzSSYetk1g1mZi8fYU5tJM2FkImMsz8XGjmLkiE9+/yZkrM6G1
y2Kubv79glYxN2TCU5DD3JgJPXEeM0eJUTGbmfWVmOi6jdlQiVW9djIbK7Hx
6m6d/ZU4Elqos78SDj+KdPZXYktcsc7+Sox4cVRn/+aftzuhs78Sk4WndfZX
gnfsrM7+SoyvvKCzvxLPvl3W2V+JU7+v6uyvxKCvN3T2V8LnabnO/kpcOHJH
Z38l1gru6+yvhOnUhzr7K1FY91hnfyXEqmc6+yvRYPZCZ//m73dXlc7+SkjN
3ujs3/x9q6p19ldC/r5WZ38liuzf6+yvxBf5B539lVBc+qizvxIHv3/W2V+J
Hf2+6eyvhMa2UWd/FR7M+qGzvwoCl186+6twz+mPzv4qtJ/E+cL2V8FlYGtm
cxUe/teG2UqFJ3faMduqINrcnhkq6HENmGepkGXckdlNhTmlnZg9VAiK6MLM
VaFHF0PmIBXitndj5qlw0ro7c4IKXY/1YOarsGZCL2aZCsn7ejOrVXjZrw9z
rgpfxCbMGhXuvOnLnK/CbvRjLlJh7WpT5hIVTj/vz6xVwWnIAOZSFZz9BzKX
q5r//h7EXKGC/83BzJUq7Ps5hLlahV8DhjE3qBAy3Zy5UYXuXsOZOVkwjRrB
rJ+F9YKRzIZZ2JdpwWychTD1KJ39s/Ar21Jn/yyEK0br7J+FqnQrnf2zEMEb
o7N/FiyXWuvsn4WJDjY6+2dh55CxOvtnIavNOJ39s9DhqY6DsjDi4Hid/bNg
IJqgs38Wzrja6uyfBa7xRJ39m/s80bE6C7s32ensnwWh5ySd/bOwqvtknf2z
8LlUx0VZOJw0RWf/LNSYT9XZPwv/3tFxaXM+aZrO/lloMIXO/s0/f0bHlVkw
87LX2T8Lid913NDcN2u6zv5Z+D3QQWf/bMws1rF+NvZM/1tn/2yML9OxcTa+
Lpyhs382/jzRsXk2PLgzdfbPhtELHdtmw87bUWf/bFQ++p//D6I9pJs=
      
      "]]}}, {}, {}, {{}, {}}},
  AspectRatio->NCache[GoldenRatio^(-1), 0.6180339887498948],
  Axes->{True, True},
  AxesLabel->{None, None},
  AxesOrigin->{0, 2.3675395069555254`},
  DisplayFunction->Identity,
  Frame->{{False, False}, {False, False}},
  FrameLabel->{{None, None}, {None, None}},
  FrameTicks->{{Automatic, Automatic}, {Automatic, Automatic}},
  GridLines->{None, None},
  GridLinesStyle->Directive[
    GrayLevel[0.5, 0.4]],
  ImagePadding->All,
  Method->{"CoordinatesToolOptions" -> {"DisplayFunction" -> ({
        (Part[{{Identity, Identity}, {Identity, Identity}}, 1, 2][#]& )[
         Part[#, 1]], 
        (Part[{{Identity, Identity}, {Identity, Identity}}, 2, 2][#]& )[
         Part[#, 2]]}& ), "CopiedValueFunction" -> ({
        (Part[{{Identity, Identity}, {Identity, Identity}}, 1, 2][#]& )[
         Part[#, 1]], 
        (Part[{{Identity, Identity}, {Identity, Identity}}, 2, 2][#]& )[
         Part[#, 2]]}& )}},
  PlotRange->{{0, 1000.}, {2.49, 4.9392098608895}},
  PlotRangeClipping->True,
  PlotRangePadding->{{
     Scaled[0.02], 
     Scaled[0.02]}, {
     Scaled[0.05], 
     Scaled[0.05]}},
  Ticks->{Automatic, Automatic}]], "Output",
 CellChangeTimes->{
  3.6961893369525404`*^9, 3.6962764137211757`*^9, 3.6962837727030854`*^9, 
   3.696284386173174*^9, {3.698762135718943*^9, 3.6987621752359257`*^9}, 
   3.699036540980123*^9, 3.69904290109009*^9, 3.700912508447586*^9, 
   3.701705232643724*^9, 3.706897245527033*^9, 3.706897329078245*^9, 
   3.7069583796422453`*^9, 3.7092999138798847`*^9, 3.70930016343519*^9}]
}, Open  ]]
}, Closed]],

Cell[CellGroupData[{

Cell["Effect Sizes over time", "Section",
 CellChangeTimes->{{3.7089647424887733`*^9, 3.70896476122825*^9}}],

Cell[CellGroupData[{

Cell["Host-only GWAS", "Subsection",
 CellChangeTimes->{{3.709299938216723*^9, 3.709299941303628*^9}}],

Cell[CellGroupData[{

Cell[BoxData["\[Beta]HOdiff"], "Input"],

Cell[BoxData[
 RowBox[{"{", 
  RowBox[{
   RowBox[{"\[Beta]0", "\[Rule]", 
    RowBox[{
     FractionBox["1", "4"], " ", 
     RowBox[{"(", 
      RowBox[{"2", "-", 
       RowBox[{"bH0", " ", "\[Alpha]"}], "+", 
       RowBox[{"bP0", " ", "\[Alpha]"}], "-", 
       RowBox[{"eH", " ", "\[Alpha]"}], "+", 
       RowBox[{"eP", " ", "\[Alpha]"}], "+", 
       RowBox[{"bP1", " ", "pP1", " ", "\[Alpha]"}], "+", 
       RowBox[{"bP2", " ", "pP2", " ", "\[Alpha]"}]}], ")"}]}]}], ",", 
   RowBox[{"\[Beta]H1", "\[Rule]", 
    RowBox[{"-", 
     FractionBox[
      RowBox[{"bH1", " ", "\[Alpha]"}], "4"]}]}], ",", 
   RowBox[{"\[Beta]H2", "\[Rule]", 
    RowBox[{"-", 
     FractionBox[
      RowBox[{"bH2", " ", "\[Alpha]"}], "4"]}]}], ",", 
   RowBox[{"\[Beta]H12", "\[Rule]", "0"}]}], "}"}]], "Output",
 CellChangeTimes->{3.709300010861479*^9}]
}, Open  ]],

Cell[BoxData[
 RowBox[{
  RowBox[{"PlotHOdiff", "=", 
   RowBox[{"{", 
    RowBox[{
     RowBox[{"Table", "[", 
      RowBox[{
       RowBox[{
        RowBox[{
         RowBox[{
          RowBox[{"{", 
           RowBox[{"t", ",", "\[Beta]0"}], "}"}], "/.", "\[Beta]HOdiff"}], "/.",
          "pars3"}], "/.", 
        RowBox[{"{", 
         RowBox[{
          RowBox[{"pP1", "\[Rule]", 
           RowBox[{"pPlist", "[", 
            RowBox[{"[", 
             RowBox[{"1", ",", "t"}], "]"}], "]"}]}], ",", 
          RowBox[{"pP2", "\[Rule]", 
           RowBox[{"pPlist", "[", 
            RowBox[{"[", 
             RowBox[{"2", ",", "t"}], "]"}], "]"}]}], ",", 
          RowBox[{"LDP", "\[Rule]", 
           RowBox[{"pPlist", "[", 
            RowBox[{"[", 
             RowBox[{"3", ",", "t"}], "]"}], "]"}]}]}], "}"}]}], ",", 
       RowBox[{"{", 
        RowBox[{"t", ",", "1", ",", 
         RowBox[{"tmax", "/.", "pars3"}]}], "}"}]}], "]"}], ",", 
     RowBox[{"Table", "[", 
      RowBox[{
       RowBox[{
        RowBox[{
         RowBox[{
          RowBox[{"{", 
           RowBox[{"t", ",", "\[Beta]H1"}], "}"}], "/.", "\[Beta]HOdiff"}], "/.",
          "pars3"}], "/.", 
        RowBox[{"{", 
         RowBox[{
          RowBox[{"pP1", "\[Rule]", 
           RowBox[{"pPlist", "[", 
            RowBox[{"[", 
             RowBox[{"1", ",", "t"}], "]"}], "]"}]}], ",", 
          RowBox[{"pP2", "\[Rule]", 
           RowBox[{"pPlist", "[", 
            RowBox[{"[", 
             RowBox[{"2", ",", "t"}], "]"}], "]"}]}], ",", 
          RowBox[{"LDP", "\[Rule]", 
           RowBox[{"pPlist", "[", 
            RowBox[{"[", 
             RowBox[{"3", ",", "t"}], "]"}], "]"}]}]}], "}"}]}], ",", 
       RowBox[{"{", 
        RowBox[{"t", ",", "1", ",", 
         RowBox[{"tmax", "/.", "pars3"}]}], "}"}]}], "]"}], ",", 
     "\[IndentingNewLine]", 
     RowBox[{"Table", "[", 
      RowBox[{
       RowBox[{
        RowBox[{
         RowBox[{
          RowBox[{"{", 
           RowBox[{"t", ",", "\[Beta]H2"}], "}"}], "/.", "\[Beta]HOdiff"}], "/.",
          "pars3"}], "/.", 
        RowBox[{"{", 
         RowBox[{
          RowBox[{"pP1", "\[Rule]", 
           RowBox[{"pPlist", "[", 
            RowBox[{"[", 
             RowBox[{"1", ",", "t"}], "]"}], "]"}]}], ",", 
          RowBox[{"pP2", "\[Rule]", 
           RowBox[{"pPlist", "[", 
            RowBox[{"[", 
             RowBox[{"2", ",", "t"}], "]"}], "]"}]}], ",", 
          RowBox[{"LDP", "\[Rule]", 
           RowBox[{"pPlist", "[", 
            RowBox[{"[", 
             RowBox[{"3", ",", "t"}], "]"}], "]"}]}]}], "}"}]}], ",", 
       RowBox[{"{", 
        RowBox[{"t", ",", "1", ",", 
         RowBox[{"tmax", "/.", "pars3"}]}], "}"}]}], "]"}], ",", 
     "\[IndentingNewLine]", 
     RowBox[{"Table", "[", 
      RowBox[{
       RowBox[{
        RowBox[{
         RowBox[{
          RowBox[{"{", 
           RowBox[{"t", ",", "\[Beta]H12"}], "}"}], "/.", "\[Beta]HOdiff"}], "/.",
          "pars3"}], "/.", 
        RowBox[{"{", 
         RowBox[{
          RowBox[{"pP1", "\[Rule]", 
           RowBox[{"pPlist", "[", 
            RowBox[{"[", 
             RowBox[{"1", ",", "t"}], "]"}], "]"}]}], ",", 
          RowBox[{"pP2", "\[Rule]", 
           RowBox[{"pPlist", "[", 
            RowBox[{"[", 
             RowBox[{"2", ",", "t"}], "]"}], "]"}]}], ",", 
          RowBox[{"LDP", "\[Rule]", 
           RowBox[{"pPlist", "[", 
            RowBox[{"[", 
             RowBox[{"3", ",", "t"}], "]"}], "]"}]}]}], "}"}]}], ",", 
       RowBox[{"{", 
        RowBox[{"t", ",", "1", ",", 
         RowBox[{"tmax", "/.", "pars3"}]}], "}"}]}], "]"}]}], "}"}]}], 
  ";"}]], "Input",
 CellChangeTimes->{{3.709300037214797*^9, 3.7093000689933147`*^9}, {
   3.7093001670069036`*^9, 3.709300374457711*^9}, 3.7093004046749496`*^9, {
   3.7093004364518337`*^9, 3.709300478113412*^9}}],

Cell[CellGroupData[{

Cell[BoxData[
 RowBox[{"ListLinePlot", "[", 
  RowBox[{"PlotHOdiff", ",", 
   RowBox[{"PlotStyle", "\[Rule]", 
    RowBox[{"{", 
     RowBox[{
      RowBox[{"Directive", "[", 
       RowBox[{"{", 
        RowBox[{"Thick", ",", "Black"}], "}"}], "]"}], ",", 
      RowBox[{"Directive", "[", 
       RowBox[{"{", 
        RowBox[{"Thick", ",", "Red"}], "}"}], "]"}], ",", 
      RowBox[{"Directive", "[", 
       RowBox[{"{", 
        RowBox[{"Thick", ",", "Red"}], "}"}], "]"}], ",", 
      RowBox[{"Directive", "[", 
       RowBox[{"{", 
        RowBox[{"Thick", ",", 
         RowBox[{"Lighter", "[", "Red", "]"}], ",", "Dashed"}], "}"}], 
       "]"}]}], "}"}]}]}], "]"}]], "Input",
 CellChangeTimes->{{3.709300408247622*^9, 3.709300416826254*^9}, {
  3.709300485707629*^9, 3.70930053364314*^9}}],

Cell[BoxData[
 GraphicsBox[{{}, {{}, {}, 
    {GrayLevel[0], PointSize[0.006944444444444445], Thickness[Large], 
     LineBox[CompressedData["
1:eJxN13dUk/fbBvC4cePGHa1V3KiouC83IlVERdwRAZkSdtjZO4G6qlZtqtY9
qHXgqEYc4Cyuljpq6h5VqdZRXG/e8+vz3Hf/4XzOlztXLq7T09MOYQnBEVUl
EsmjahLJ///83z8VI/73895/PyW4PMpffvbR3f/sgbW3S6bZLgn2RA/fCV0W
HRLcFGeqP9qZsEGwF4L1zSoOWQW3wd5r49bMShMsxdkugzfPkwnuiG+yTeZr
AYI7YVwn35Dz/QV3xqnrs3dP6iDYG65nyWci6wvuBt3uxbK2lXf+cw80f/Bm
f8ZDwb2w5+XDVaprgn1w/asB0YNOCu6DX5s9+3LjT4L74pPvKu2JDYL7wbVi
WrWVywT74k3J8qod9IL74339J7fnKAQPwM4F5xtNiBU8EOta3h59Z55gP8y+
cD+p01TBg5B8402tuv6CB+P4zLSXBcMED0H0CZ2zsJ/gofgnb/u+8G6ChyGv
2Hx7UwfBw5HrWuGd2FLwCDx7eyTq50aCgaZL66bo6vxnJXCqcUyXE9WE95Fo
ODojWf7xz//eR6L13cMRhrf/WTIKoyO7+lR9KbyPwm8tJ/e+8ZfwPhoLUjq9
qPdIeB+N4w/291pyV3gfg7ipZXcibgvvY7DUfHCg5obwPhavJH5L7v8mvI9F
ZMHdfONV4X0cJlie14y6JLyPQ9Yf6TWUF4X38TiXlV12/pzwPh6Lb2beCTgj
vPtj1he/P35zWnj3x/txbUounBTeJ+D13g/m88XC+wTktlqYUuEU3gNwUBby
fMAx4T0Ai7Pv2Nb+LLxPxNCYTw07HhHeJ+JWQdqM4kPCeyC+L7kdk31QeA/E
2fAVSZOKhPev8Lry3P4BB4T3r/D07A9r++0X3ifhekT81tH7hPdJGGK4mhax
V3ifjPjzgYe/+Ul4nwzLuuTRv+8R3oMQKlvyt7dgBCH9cN8juh+F3w/CkCOn
dzwv/M/OINzwD/8jTLBkCr6LWJr9527hfgoUG3oVRwtWToG21vR3lbuE+ymo
XxiXukywJBifUvqv6S8Ywah37Mn1WzuF+2DUKEveZhXsDIaq6HvbSMGSqVgw
ONPzww7hfip63bSXHBasnApJ+vzJSsHOqfjDXjJxgmDJNHx/PnVRc/F+GgLe
xk19uF24n4ZNl22nDwt2TgOCuuYsFSyZjjzDar/FgjEdLf5+eHSieD8dYdGx
17uL99MRpVXObCDeh6DFKb8Gr7YJ9yHoGdTs4u+ClSEIOXgqsViwMwSZ+U+v
7hAsmYHfgu9cWynez0BjnWW6XryfgRJju4Gp4v0MPK/zYX6EeB+KLvu0B0LE
+1Dk//Wy8wTxPhTLwgeuGirehyJuSnmlj3g/ExG1rwzqLN7PhOlh3tg24v1M
5I1VNGgi3s+ELCJXX0e8n4UuXRY5qor3s3B2UY2g91uF+1koedLc/I9g5yyc
L+w75rlgyWzsdBSlPBKM2YiLLm58V7yfjR76Zs3/EO9no2BS8/Tfxfs5mP/5
cK9r4v0c9NuqG3BJvJ+D8lcJxgvi/RwYNz1td1a8n4uwB1f/OS3ez0VE29ga
J8X7uQjPmRB4XLyfi0FNZKeOivfzoJj/LO6IeD8PphjFiEPi/Tx8DDg3qEi8
nwd9s+eh+8X7+Vjaq+PqveL9fIS+uVW5R7yfjymlpYofxfv56OB/oFGheC/D
tdebT+wSLJVhcnWndaf4eTIUxfnH7hAsk8E+ePvc7eLny1BeNzFsm2CHDMXH
hyu2inkyXJx7Ze0WwS4Z4j1qXt4s5i/ArmEnm4iWLsDUtp5hm8T8Bci88enw
D2L+AuRNPiAVrVyA4nXy/I1i/gL0q5JYS7RzAUrX1jNuEPMX4GH2Rk/RkjBM
zP/BsV7MD8OOEsNA0QjDnbEXrn4v5oeh5ZIqCtHKMDx8UCQV7QhDb1P+RYeY
H4ZdPbqqRLvCEBru4ydashC2tiGvvhPzF2Lql1P2iMZCPNl/K0W0bCEeN/55
sGjlQnzVbl810Y6FuOdR8Ms6MX8h0itbrxPtWoihp7sliJaEo9XGr0eJlobD
74W3l2iEw/743Iu1Yn44qmtDz4hWhqO02+6Noh3hWLJ8j0q0MxzKb8fLRLvC
MbHOdIiWRGCl8kQH0dIINJ2YU100IoAxix+tEfMjsGu/5oJoZQRSRu74SbQj
AgeP/rZatDMCfXq8VYt2RUC2/EOsaEkkcj5fny5aGok/Q/QQjUhcnvuqO+VH
YvOaFl6UH4k2Ux9Xp/xIFMXMf/mtmB8J/5hEl2hXJIbFtPhFtGQRKmsHHBUt
XYQHEVV3icYiDG8weJ1o2SKs+fTELlq5CJ1WNFSKdizCsIL1iZS/CK6P6xZS
/iJEjJCEUH4Uznw67k/5UZjZzTWE8qNw+UVIb8qPwpUDHb+g/Cjs6oAWlB+F
3M/b61J+FFYFL5RQfhT8/Be+Xi3mRyN8wNYnoqXRaLOqr0s0ovFTw4/XRMvc
vz+r5nnRymjUDg0sFu2IRp3qF4pEO6MRl6LfLdoVjSrlaZsoPwZnUtaspfwY
zN/0ehnlx2DpTaWV8mPQZPVQLeXHwC+5Szblx+BWPaRQfgxCWuviKD8GaQte
h1N+LLbuzp9L+bHwuhscQvmxeHhv2GTKj0Xm1sn+lB+LC70NIyk/FmeVdwdT
fixO7FroS/mxuHW1Zi/Kj8OK5ue7UH4cAr/b04Hy43Dp+4OtKT8OlTNczSg/
DlOqdvak/DhseWiqQ/lxuDatbg3Kj8OsNVs/rxLz49GpeXilaGk8RrUf/Fo0
4rGlZfcK0bJ4vI4d8FS0Mh6DVLMfiHbE43Tpqj9FO+NRua/ipmhXPJo555dT
/mJ4hj24QvmLIW+l/YXyF8M71u8c5S9Gwu9VSyh/MdY/u1NM+YvRuV/5Ucpf
jAC/O4cofzG62iUHKD8BS0v7/kT5CXiVo9hN+QkYOv7SdspPQMmxoVsoPwFT
dIc2Un4Crg4M+J7yE6DJeLqW8hNQ+HztasqX49iwBd+I9pSjccP+y+j7yFGl
fsuvRfvIcfJuPTt9PzkiR3paRAfJcfRaRyN9XznmB4/RiZbLoYtJUdP3l6Pp
lT15ogvksIz6nE195KiQz8wUXSjH5RbH06mfHH4v+6eKLpNj5ZEDSdTX/fu+
4+SiK+To1OrPeOqfiPY9jbHUPxGbew+Jpv6J+PPev5HUPxG+jU6GU/9EDM1c
FUb9E1H6IENG/RNxvl3EPOqfiLCns+ZQ/0QcbT57FvVPRPe4iFDqn4iqRRkh
1D8R20q+mUb9E2GIPhZM/RMhia8Iov6JSFvfbTL1T8SwG/FfUf8kLHt8cCL1
T8JmR4MA6p8E/dVYf+qfhA6zLo2j/kkYXWvEWOqfBPuevaOpfxLS+vUdRf2T
MDTsAKh/Ep63GDOC+idhbq/yYdQ/Ca2VyUOpfxKyHjUbQv2TYBx9bBD1T0LV
xQl+1D8J88Z2Hkj9k3B0893+1D8ZFcmbfal/MmJNif2ofzImlo7sS/2TMaGR
Vx/qn4zisf/0pv7J2Db+117UPxn5//7ck/onY9nw7T2ofzLiKtd2p/7JmN1o
RTfqnwyfqKVdqX8yxt5b7k39k6GIXduF+rt//97WztQ/GUH9D39J/ZMxbNyl
TtQ/BeWfnn5B/VOQNb4uWZqCSo/eHal/Ctb0mNGB+qeg9RqNlPqnYP3Ive2p
fwrO13rcjvqn4LvfO5CVKTCun9eW+qdg4aTv2lD/FMSdudua+qdgnKQH2ZmC
f26nt6L+Kbg5vaQl9U+Bc3IrckUKjh2We1H/VEwxnm1B/VMRsLELWZqKK58M
zal/KmIMT5tR/1T82TOYHJSKuXcON6X+qQhe7k2Wp0I7cGUT6p+KaofqkAtS
0b2BsjH1T8X6L981ov6pmP0yiexMhSmywpP6p2JripzsSkVOw1cNqX8q6nRT
kCVpWH7gcwPqn4ZN201kaRqqVjYj+6Rh14qN9al/Gp6m9icHpaG/tbQe9U/D
2ItzyfI01Onzui71T8POrXZyQRpsPbuRHWkYuaekDvVPw5Kei8jONKiWe5DL
0jDMtb029U9Dj+pTyBVpuP32rQf1T0frPQ6yZzqudp1Ilqaja8jbWtQ/HTG9
fiAjHY23TSMHpeOkswZZlo6gmKKa1D8de9bFkZXpqBfSkVyQji3G32tQ/3T8
22sJuTAdy0cGkp3pGHqwFrksHWX2k9WpfzpmHlaTK9Ih8RtFlijQ9FNVsqcC
1Wudqkb9FVgQaCT7KHCzJJAMBcYnNyYHKbDU//eq1F+ByyO/J8sV6DMzhqxU
4IPRl1ygwLfnPleh/gosa32eXKiANXkV2anAkIuLyGUKZHYeSHYpMDS9FrnC
fX+4XEL9M1DwfBvZMwOaurlkaQaO1g8m+2RgR0VnMjJwdfeHzyvF/hm4NO4K
WZaB6T9uI8sz0PWpmqx0u2I2uSADAUf6kx0ZWDLRk1yYgbarn34S7cxw//97
CbksAxciNpJdGbDcUJEr3H2qyMiSTNy+OpzsmYmcKe3I0kwMSPn0UbRPJooG
3SYjEyXrnOSgTPR1rCfLMnFjsI4sz8RPsVFkZSZ+7h1ILshETa0P2ZGJHyOa
kQsz8fhS5Qfqn4lnp1zkskxUH1FCdmXCNHgXuSITd/YtJ0uyoN6VQ/bMwsMO
kWRpFhz1J5N9sjAuwY+MLOSO6UgOykKluR5ZluX+N+Tte+qfheNhd8jKLGx5
cYFckIUG9w+SHVm4iU3kwix4VFlKdmah4Aslucz9fTbFk11ZeGCYTa5w+9QE
siQbG+b5kT2zMSmoC1majY6rmpN9shE2sCYZ2ZjR9U0l9Xc7/gFZlg1nld/I
8my8vldCVmYjvNlBckE2NF9vIzuy8cuMNeTCbFyMtJOd2aj7s5Jclo3WM5PJ
rmysHBRJrshGl7kzyZIcJBQHkj1z0CEKZGkO/gn0JfvkYGOCNxk5eHuxDeuf
g/3RjVj/HOwZXpP1z8HxwPf/Uv8cOJdUkAtykN/wAdmRg5bFN8iFOZiw9RLZ
mYOmJ0vIZTmQNzpKduVgbsFeckUObo7YTpbk4k279WTPXBzosYoszUWfqAKy
Ty4yywxk5GJneB45KBdPvkgny3IxrX4CWZ6LZtJFrH8uQmfPZ/1zMeXoDNY/
F339g1j/XPi+82f9c/HNhZGsfy5Wlwxm/XOhvd+P9Xe/d+7J+uehm7kz658H
bUMp65+H9/tasv55eJjdhPXPg2NhfdY/D/roWqx/Ht7aqrD+eZhZ9v4d9c9D
I5835II8mHdUkB156Df2KbkwDxn/3ic783Cp1EUuy8PuPTfIrjzY9v9KrsjD
/SuXyBIl+te5QPZQ4mNoKdlTiePHTpC9lKg5/BhZqsS0K4fI3u7Py9tP9nF7
5B6ynxL3vHaRocSVGtvI/kqsqLWJHOTOb7ueHKrE0/HryDIl9uhWk6OU2Pnr
CrJciezBS8kKJZyF+ezvr4TXICvZqES3K0a2hxKrc3XklUo0HKJm+yjRzyOP
vEWJwvtZbC8lfK8oyEVKxJSlsv2UqHEriVyqxL53CWxPJXp8EU8uV0I6J4bt
q8S4DYvIj5QIeRfO9lbCY3YY+Z2777n5bH8V4D+X7a/C8Muz2P4qlEWFsv1V
2Fc3hO2vQuGhqWx/FdSpU9j+KjwfMpntr8LB+l+x/VXY9iSA7a+C/rI/218F
r1Pj2P4qdC4ew/ZXIefMKLa/Cg+vg+2vQp83w9n+KnRtPYztr8LaCUPY/irM
UQ1i+6swsHgg21+Fz3UHsP1VMM7zZfursPFgX7a/Cl3a9mH7q/DA2Jvtr0LR
h55sfxWSFD3Y/io8e9+N7a9CFUNXtr8KhpbebH8VZv3Ume2vwtRpX7L9VZj0
4Qu2vxre2zuy/dU4IuvA9lfjSRsp21+N/Nvt2P5qmLe0ZfurcTi9Ddtfjapf
tWb7qzHCuxXbX43ptVuy/dXoXNGC7a/G0pvN2f5qqC82Y/urce1UU7a/GvLi
Jmx/NQafbMz2V6P5uUZsfzWe/erJ9ldjw8OGbH812n9swPZXI7AFs0ONhgPq
s/3VmDKzHttfjffKumx/Nd7uqMP2V6PXrdpsfzWsjZjL3PcTPNj+akTqa7H9
1Sg6XZPtr8YfdZgr1DgZXIPtr8aMddXZ/hronlVj+2swGMyeGkSuqMr21+D1
iypsfw1+DWT21qByh4Ttr8FkT2Y/DU6mfX5L+2sQ4PpE9tfgciBzkAaBRz6S
QzXY3ItZpkH5hg/kKA3Ot2aWa5C54j1ZocEvTZiVGhQvrSQbNRjdnLlAg7Hf
/kteqcGRjswODVbveEfeosE1P+ZCDWQlb8lFGvQOZXZq0P/pG3KpBtFK5jIN
jrZgLteg+4+vyS4NNgYyP9Kg/ZN/yBUafG1ifqfB392YJVr4XnxF9tAiOJnZ
Uwu0YvbS4nXxS7JUi+h4Zm8tlrRk9tEiquRvsp8WrjRmuD+vC7O/FuuuV7D9
tbhkZw7VwjiGWabFkfcv2P5ahO1llmuRtphZocWLrsxKLU4/eM72d3+fjcwF
WiSHM6/UYtiXzA4t/B8+Y/trUbCNuVCLhgnMRVoc82V2arHy/V9sfy2WnWAu
06LQylyuxb0QZpcW3TsyP9JC+fwp21+Lm4eZ32kx1Mws0WH1TGYPnfvvw+yp
g9/7J2x/HRIvMEt1WOJg9nZ/Xgqzjw7qCcx+Ooxvzwwd7r5+zPbXYeoF5iD3
5//AHKrD2lxmmQ6LQ5mjdKjWj1muw4wGzAodIp88Yvvr0KuE2ajDlo3MBTpc
VTOv1GHHAmaHDr1HMm9x53VgLtShQ1XmIh2sdx+y/XVYeoq5VId+W5jLdIiy
MJfr0DeB2eX+vKnMj3RI8mOucP992zK/0+FmNWaJHrOfPGD7u32J2VOP60XM
XnqUO5ilegSZmL31GJnE7KPHltnMfnqoxjJDj/O9mf310LdiDtJjRw3mUD2G
/32f7a+H3y3mKD2+OcMs12PufmaFHpoNzEo96nzNbNTjRS5zgR594plX6nFx
NrNDj5MBzFv08BzMXKjHnq7MRe6/R0tmpx4VtZlL9TBW3mP767H4KXO5Hhtu
Mrv06HiR+ZEefx1jrtDj84/M7/QI3cgsMeDtCmYPA26YmD0NqJLD7GVAjJxZ
akCTcGZvA97PYPYxQBrI7Gdw/xefGe73/sz+BrzryhxkgEd75lADgpsyywy4
VJs5ygD957tsfwPkr5kVBtieMisNuPUns9GAeeXMBQZ4/sK80oCXp5gdBlT9
mXmLAdjLXGjAtu3MRQaM3MDsNKDat8ylBjxfwlzmfrcwl7s/X8PsMuCHLOZH
BvRJYa4w4E4c8zsDDkUwS4zYP4/Zw4hfZzB7GtFyCrOXEbkBzFIjqo9h9jZi
5zBmHyPSBjL7GTGvDzOMiOzO7G+E9UvmICN+ac8cakSfVswyI3Y3ZY4yIqAh
39+Iz7X5/kaUVef7G3H48x22vxHOSuYCI26/Zl5pRPO/mR3u7/8X8xYjLj5k
LjRi0l3mIiPu/8HsNGLJdeZSI6b9ylxmRK/LzOVGtLnI7DKi/VnmR0YMOM1c
YcSCYuZ3RjiOMktMeHmI2cOE0APMniZc/InZy4QZhcxSE17tYPY24butzD4m
zNnE7GdC9w3MMKG2g9nfhLdrmINMeLOKOdSEat8wy0yQLmOOMiHga2a5CVo7
s8KE8xZmpQkdTXx/E3R6vr87X8P3NyFFxfc34XMu39+EFdl8fxMGZfL9TXiS
zvc34YdUvr8Jccl8fxNGJPL9TWiTwPc3oUY839/994vh+5vwOorvb8LHSL6/
GQ0i+P5mdF/I9zcjaAHf34y8+Xx/M4rm8v3N+Hc239+M0bP4/masCOX7m/Ey
hO9vRsh0vr8ZxVP5/mYMDOb7m7EniO/vfp/M93fff8X3N2NaIN/fjBcBfH8z
vp7A9zdjkD/f34zH4/j+Zqwby/c3Y9YYvr8Z7Ubz/c14MJLvb8Z+8P3NsI7g
+5sRNZzvb0bAML6/GT5D+f5mtB3C9zej4WC+vxm1BvH9Lajmx/e3oOZAvr8F
9Qfw/S1o2Z/vb0E3X76/BejH97dgVl++vwWZffj+Fqz14ftbcKo339+Cil58
fws6csssCOnJ97cgvwff34Jz3fn+FtTjVloQ1I3vb8HKrnx/C+558/0t8OV2
WKDvwve34FZnvr8FA7iLLFj2Jd/fgn868f0tmMFdZsHRL/j+FnThdrk/ryPf
34Lq3BUWpHfg+1vwl5Tvb0U4t4cVf7Tn+1sxh9vLilvt+P5WyLi9rbjflu9v
RRy3nxVv2vD9rVBz+1vRiDvIivWt+f5W+HLLrDjbiu9vRRi33Ir3Lfn+Vqzg
Vro/j9toxVUvvr8VqdwrrWjJ7bDiaAu+vxUR3IVWNOAusqKoOd/f/ffnLrWi
CXeZFSea8f2tSOF2WdGZ+5EVN5ry/a0o4H5nhT+3xAYJt4cNh5vw/W1I4/ay
oR+31Ia/G/P9bSjk9rEhkdvPBl9u2PC2Ed/fhiPcQTaouENt8OeW2eDJHWXD
dU++vw0buBU2JHArbRjCbbShNneBDeUN+f42bOZ22KDg3uL+ftyFNrTiLrLh
eQO+vw3F3KU2fMNdZkM8d7kNo7ldNrTmfmTDq/p8fxsucL+zYRO3xA4Vt4cd
c7g97fDj9rKjGbfUjpf1+P52lHH72LGb28+OAm7YkcDtb0cQd5AdfblD7WjK
LbPjTV2+vx3XueV2/MytsGM9t9IOA7fRjnjuAjuCuVe6/x7cDjuk3FvsqMVd
aMeLOnx/O8q5nXY4uUvt2MZdZscy7nI78rhddkRzP7JjOneFHeB+Z0cPbkk+
WnJ75KMGt2c+Xtbm++fDxS3NxwVu73wc4fbJxzZuv3ys5kY+zP/5/wBqE8pA

      "]]}, 
    {RGBColor[1, 0, 0], PointSize[0.006944444444444445], Thickness[Large], 
     LineBox[CompressedData["
1:eJxd0TnMA0cZBuARNCldULhIsSCELISiDQlgrmQ4AuZewmXuIRAwZ5bb3AMJ
YO4tXW7pckt3jETjckuXW7rc0iWKiIT+Z5rVs59efXr1vfa5F559/lUhhNur
Q3j5+783P/3kEy+///z7lR/xoR/BC/wavMSP4gq/Dr8evwGv8Bvxm/BjuMaP
4zfjJ/CT+C34rfhteI3fjt+B34nfhd+Nn8JP4/jQGYf3MMfhvcxxeB9zHN7P
HIdnmOPwAeY4fJA5DhvmOHyIOQ4fZo7DR5jj8FHmOHyMOQ4fZ47DJ5jj0Dx0
xBkXHD5JHmdccHiWPM644PAp8jjjgsOnyeOMCw6fIY8zLjh8ljzOuODwOfI4
44LDljzOuODwefI444LDF8jjjAsOXySPMy44fIk8zrjg8GXyOOOCw1fI44wL
Dl8ljzMuOKSHrnDECWfc44InHL7Gfhxxwhn3uOAJh+fYjyNOOOMeFzzh8HX2
44gTzrjHBU84fIP9OOKEM+5xwRMOz7MfR5xwxj0ueMLhm+zHESeccY8LnnD4
FvtxxAln3OOCJxx27McRJ5xxjwuecPg2+3HECWfc44InHL7Dfhxxwhn3uOAJ
h++yH0eccMY9LnjC4XvsxxEnnHGPC55w+D77ccQJZ9zjgiccfsB+HHHCGfe4
4AmHF9iPI0444x4XPOHQPvQCV7jGETc44RZn3OEeD7jgEU94xuGH9McVrnHE
DU64xRl3uMcDLnjEE55x+BH9cYVrHHGDE25xxh3u8YALHvGEZxx+TH9c4RpH
3OCEW5xxh3s84IJHPOEZh5/QH1e4xhE3OOEWZ9zhHg+44BFPeMbhp/THFa5x
xA1OuMUZd7jHAy54xBOecfgZ/XGFaxxxgxNuccYd7vGACx7xhGccfk5/XOEa
R9zghFuccYd7POCCRzzhGYc9/XGFaxxxgxNuccYd7vGACx7xhGccfkF/XOEa
R9zghFuccYd7POCCRzzhGYdf0h9XuMYRNzjhFmfc4R4PuOART3jG4Vf0xxWu
ccQNTrjFGXe4xwMueMQTnnH4Nf1xhWsccYMTbnHGHe7xgAse8YRnHH5Df1zh
Gkfc4IRbnHGHezzggkc84RmH39IfV7jGETc44RZn3OEeD7jgEU94xuF39McV
rnHEDU64xRl3uMcDLnjEE55xyA/9CF7gJa7wCtd4jSPe4AZvccI73OI9zviA
O3zEPT7hAZ9xwRc84iue8A3P+I7D77k/XuAlrvAK13iNI97gBm9xwjvc4j3O
+IA7fMQ9PuEBn3HBFzziK57wDc/4jsMfuD9e4CWu8ArXeI0j3uAGb3HCO9zi
Pc74gDt8xD0+4QGfccEXPOIrnvANz/iOw4vcHy/wEld4hWu8xhFvcIO3OOEd
bvEeZ3zAHT7iHp/wgM+44Ase8RVP+IZnfMfhJe6PF3iJK7zCNV7jiDe4wVuc
8A63eI8zPuAOH3GPT3jAZ1zwBY/4iid8wzO+4/BH7o8XeIkrvMI1XuOIN7jB
W5zwDrd4jzM+4A4fcY9PeMBnXPAFj/iKJ3zDM77j8Cfujxd4iSu8wjVe44g3
uMFbnPAOt3iPMz7gDh9xj094wGdc8AWP+IonfMMzvuPwZ+6PF3iJK7zCNV7j
iDe4wVuc8A63eI8zPuAOH3GPT3jAZ1zwBY/4iid8wzO+43Dg/niBl7jCK1zj
NY54gxu8xQnvcIv3OOMD7vAR9/iEB3zGBV/wiK94wjc84zsOf+H+eIGXuMIr
XOM1jniDG7zFCe9wi/c44wPu8BH3+IQHfMYFX/CIr3jCNzzjOw5/5f54gZe4
witc4zWOeIMbvMUJ73CL9zjjA+7wEff4hAd8xgVf8IiveMI3POM7Dn/j/niB
l7jCK1zjNY54gxu8xQnvcIv3OOMD7vAR9/iEB3zGBV/wiK94wjc84zsOf+f+
eIGXuMIrXOM1jniDG7zFCe9wi/c44wPu8BH3+IQHfMYFX/CIr3jCNzzjOw7/
4P54gZe4witc4zWOeIMbvMUJ73CL9zjjA+7wEff4hAd8xgVf8IiveMI3POM7
Dv/k/niBl7jCK1zjNY54gxu8xQnvcIv3OOMD7vAR9/iEB3zGBV/wiK94wjc8
4zsO/+L+eIGXuMIrXOM1jv/3fwHfLRxY
      "]]}, 
    {RGBColor[1, 0, 0], PointSize[0.006944444444444445], Thickness[Large], 
     LineBox[CompressedData["
1:eJxd0TnMA0cZBuARNCldULigWBBCFkLRcpsrmRAC5l7CZe4hEHCAkOU293Cb
e0tDtaXLLU3FlC63dLmlyy1dRhFI6H+mWT376dWnV9+rnnnh6WdfFkK4vTyE
l77/ffPj//rnS+/f//nfj/jQj+AFfgVe4lfiCr8avwa/Fq/w6/Dr8aO4xm/A
b8Rvwm/Gb8FvxW/Da/x2/A78Tvwu/G78GH4cx4fOODzBHIf3MMfhSeY4vJc5
Dk8xx+F9zHF4P3McNsxx+ABzHD7IHIcPMcfhw8xx+AhzHD7KHIePMceheeiI
My44fJw8zrjg8DR5nHHB4RPkccYFh0+SxxkXHD5FHmdccPg0eZxxweEz5HHG
BYcteZxxweGz5HHGBYfPkccZFxw+Tx5nXHD4AnmcccHhi+RxxgWHL5HHGRcc
vkweZ1xwSA9d4YgTzrjHBU84fIX9OOKEM+5xwRMOz7AfR5xwxj0ueMLhq+zH
ESeccY8LnnD4GvtxxAln3OOCJxyeZT+OOOGMe1zwhMPX2Y8jTjjjHhc84fAN
9uOIE864xwVPOOzYjyNOOOMeFzzh8Bz7ccQJZ9zjgiccvsl+HHHCGfe44AmH
b7EfR5xwxj0ueMLh2+zHESeccY8LnnB4nv044oQz7nHBEw7fYT+OOOGMe1zw
hMML7McRJ5xxjwuecGgfeoErXOOIG5xwizPucI8HXPCIJzzj8F364wrXOOIG
J9zijDvc4wEXPOIJzzh8j/64wjWOuMEJtzjjDvd4wAWPeMIzDt+nP65wjSNu
cMItzrjDPR5wwSOe8IzDD+iPK1zjiBuccIsz7nCPB1zwiCc84/BD+uMK1zji
Bifc4ow73OMBFzziCc84/Ij+uMI1jrjBCbc44w73eMAFj3jCMw4/pj+ucI0j
bnDCLc64wz0ecMEjnvCMw57+uMI1jrjBCbc44w73eMAFj3jCMw4/oT+ucI0j
bnDCLc64wz0ecMEjnvCMw0/pjytc44gbnHCLM+5wjwdc8IgnPOPwM/rjCtc4
4gYn3OKMO9zjARc84gnPOPyc/rjCNY64wQm3OOMO93jABY94wjMOv6A/rnCN
I25wwi3OuMM9HnDBI57wjMMv6Y8rXOOIG5xwizPucI8HXPCIJzzj8Cv64wrX
OOIGJ9zijDvc4wEXPOIJzzjkh34EL/ASV3iFa7zGEW9wg7c44R1u8R5nfMAd
PuIen/CAz7jgCx7xFU/4hmd8x+HX3B8v8BJXeIVrvMYRb3CDtzjhHW7xHmd8
wB0+4h6f8IDPuOALHvEVT/iGZ3zH4TfcHy/wEld4hWu8xhFvcIO3OOEdbvEe
Z3zAHT7iHp/wgM+44Ase8RVP+IZnfMfht9wfL/ASV3iFa7zGEW9wg7c44R1u
8R5nfMAdPuIen/CAz7jgCx7xFU/4hmd8x+F33B8v8BJXeIVrvMYRb3CDtzjh
HW7xHmd8wB0+4h6f8IDPuOALHvEVT/iGZ3zH4ffcHy/wEld4hWu8xhFvcIO3
OOEdbvEeZ3zAHT7iHp/wgM+44Ase8RVP+IZnfMfhD9wfL/ASV3iFa7zGEW9w
g7c44R1u8R5nfMAdPuIen/CAz7jgCx7xFU/4hmd8x+GP3B8v8BJXeIVrvMYR
b3CDtzjhHW7xHmd8wB0+4h6f8IDPuOALHvEVT/iGZ3zH4cD98QIvcYVXuMZr
HPEGN3iLE97hFu9xxgfc4SPu8QkP+IwLvuARX/GEb3jGdxz+xP3xAi9xhVe4
xmsc8QY3eIsT3uEW73HGB9zhI+7xCQ/4jAu+4BFf8YRveMZ3HP7M/fECL3GF
V7jGaxzxBjd4ixPe4RbvccYH3OEj7vEJD/iMC77gEV/xhG94xncc/sL98QIv
cYVXuMZrHPEGN3iLE97hFu9xxgfc4SPu8QkP+IwLvuARX/GEb3jGdxz+yv3x
Ai9xhVe4xmsc8QY3eIsT3uEW73HGB9zhI+7xCQ/4jAu+4BFf8YRveMZ3HP7G
/fECL3GFV7jGaxzxBjd4ixPe4RbvccYH3OEj7vEJD/iMC77gEV/xhG94xncc
/s798QIvcYVXuMZrHPEGN3iLE97hFu9xxgfc4SPu8QkP+IwLvuARX/GEb3jG
dxz+wf3xAi9xhVe4xmsc/+8XAZaETG8=
      "]]}, 
    {RGBColor[1, 
      NCache[
       Rational[1, 3], 0.3333333333333333], 
      NCache[
       Rational[1, 3], 0.3333333333333333]], PointSize[0.006944444444444445], 
     Thickness[Large], Dashing[{Small, Small}], LineBox[CompressedData["
1:eJxdzTfMw1oZBuAjWDJ6YMjAYBBCEULI9FDvoYduLi10c+FCqNf00A89dI8Z
PWb0mPGMGT1m9JjR4z8ixID8fMunR69evS977oVnn39RCOHx4hD++/938zNh
eXHJFS7wS/AavxSX+OX4FfiVeINfhV+NX4Mr/Fr8Ovx6/Ab8Rvwm/Ga8xW/B
b8Vvw2/H78DvxM/guHTC4V3kOLybHIf3kOPwXnIc3keOw/vJcfgAOQ47chw+
SI7Dh8hx+DA5Dh8hx+Gj5Dh8jByHj5PjUC8dccIZh0/QxwlnHJ6ljxPOOHyS
Pk444/Ap+jjhjMOn6eOEMw6foY8Tzjh8lj5OOOOwp48Tzjh8jj5OOOPwefo4
4YzDF+jjhDMOX6SPE844fIk+Tjjj8GX6OOGMw1fo44QzDs3SJY64wQn3OOMJ
h6+yjyNucMI9znjC4Tn2ccQNTrjHGU84fI19HHGDE+5xxhMOX2cfR9zghHuc
8YTD8+zjiBuccI8znnD4Bvs44gYn3OOMJxy+yT6OuMEJ9zjjCYcD+zjiBifc
44wnHL7FPo64wQn3OOMJh2+zjyNucMI9znjC4Tvs44gbnHCPM55w+C77OOIG
J9zjjCccvsc+jrjBCfc44wmH77OPI25wwj3OeMLhBfZxxA1OuMcZTzi0Sxe4
xBWOuMYNbnHCHe7xgDMe8YRnHH6wdIFLXOGIa9zgFifc4R4POOMRT3jG4YdL
F7jEFY64xg1uccId7vGAMx7xhGccfrR0gUtc4Yhr3OAWJ9zhHg844xFPeMbh
x0sXuMQVjrjGDW5xwh3u8YAzHvGEZxx+snSBS1zhiGvc4BYn3OEeDzjjEU94
xuGnSxe4xBWOuMYNbnHCHe7xgDMe8YRnHH62dIFLXOGIa9zgFifc4R4POOMR
T3jG4bh0gUtc4Yhr3OAWJ9zhHg844xFPeMbh50sXuMQVjrjGDW5xwh3u8YAz
HvGEZxx+sXSBS1zhiGvc4BYn3OEeDzjjEU94xuGXSxe4xBWOuMYNbnHCHe7x
gDMe8YRnHH61dIFLXOGIa9zgFifc4R4POOMRT3jG4ddLF7jEFY64xg1uccId
7vGAMx7xhGccfrN0gUtc4Yhr3OAWJ9zhHg844xFPeMbht0sXuMQVjrjGDW5x
wh3u8YAzHvGEZxzS0itc4DUu8QZXeIsj3uEa73GDD7jFR5zwCXf4jHt8wQO+
4oxveMR3POEHnvETDr9beoULvMYl3uAKb3HEO1zjPW7wAbf4iBM+4Q6fcY8v
eMBXnPENj/iOJ/zAM37C4fdLr3CB17jEG1zhLY54h2u8xw0+4BYfccIn3OEz
7vEFD/iKM77hEd/xhB94xk84/GHpFS7wGpd4gyu8xRHvcI33uMEH3OIjTviE
O3zGPb7gAV9xxjc84jue8APP+AmHPy69wgVe4xJvcIW3OOIdrvEeN/iAW3zE
CZ9wh8+4xxc84CvO+IZHfMcTfuAZP+Hwp6VXuMBrXOINrvAWR7zDNd7jBh9w
i4844RPu8Bn3+IIHfMUZ3/CI73jCDzzjJxz+vPQKF3iNS7zBFd7iiHe4xnvc
4ANu8REnfMIdPuMeX/CArzjjGx7xHU/4gWf8hMNfll7hAq9xiTe4wlsc8Q7X
eI8bfMAtPuKET7jDZ9zjCx7wFWd8wyO+4wk/8IyfcDgtvcIFXuMSb3CFtzji
Ha7xHjf4gFt8xAmfcIfPuMcXPOArzviGR3zHE37gGT/h8NelV7jAa1ziDa7w
Fke8wzXe4wYfcIuPOOET7vAZ9/iCB3zFGd/wiO94wg884ycc/rb0Chd4jUu8
wRXe4oh3uMZ73OADbvERJ3zCHT7jHl/wgK844xse8R1P+IFn/ITD35de4QKv
cYk3uMJbHPEO13iPG3zALT7ihE+4w2fc4wse8BVnfMMjvuMJP/CMn3D4x9Ir
XOA1LvEGV3iLI97hGu9xgw+4xUec8Al3+Ix7fMEDvuKMb3jEdzzhB57xEw7/
XHqFC7zGJd7gCm9xxDtc4z1u8AG3+IgTPuEOn3GPL3jAV5zxDY/4jif8wDN+
wuFfS69wgde4xBtc4S2OeIdrvMcNPuAWH3HCJ9zhM+7xBQ/4ijO+4RHf8YQf
eMZPOPx76RUu8BqXeIMrvMXx//4Pt4GIqw==
      "]]}}, {}, {}, {{}, {}}},
  AspectRatio->NCache[GoldenRatio^(-1), 0.6180339887498948],
  Axes->{True, True},
  AxesLabel->{None, None},
  AxesOrigin->{0, 0},
  DisplayFunction->Identity,
  Frame->{{False, False}, {False, False}},
  FrameLabel->{{None, None}, {None, None}},
  FrameTicks->{{Automatic, Automatic}, {Automatic, Automatic}},
  GridLines->{None, None},
  GridLinesStyle->Directive[
    GrayLevel[0.5, 0.4]],
  ImagePadding->All,
  Method->{"CoordinatesToolOptions" -> {"DisplayFunction" -> ({
        (Part[{{Identity, Identity}, {Identity, Identity}}, 1, 2][#]& )[
         Part[#, 1]], 
        (Part[{{Identity, Identity}, {Identity, Identity}}, 2, 2][#]& )[
         Part[#, 2]]}& ), "CopiedValueFunction" -> ({
        (Part[{{Identity, Identity}, {Identity, Identity}}, 1, 2][#]& )[
         Part[#, 1]], 
        (Part[{{Identity, Identity}, {Identity, Identity}}, 2, 2][#]& )[
         Part[#, 2]]}& )}},
  PlotRange->{{0, 1000.}, {-0.15000000000000002`, 0.625}},
  PlotRangeClipping->True,
  PlotRangePadding->{{
     Scaled[0.02], 
     Scaled[0.02]}, {
     Scaled[0.05], 
     Scaled[0.05]}},
  Ticks->{Automatic, Automatic}]], "Output",
 CellChangeTimes->{{3.7093004126026897`*^9, 3.7093004216202183`*^9}, 
   3.709300481362093*^9, 3.709300534172711*^9}]
}, Open  ]]
}, Closed]],

Cell[CellGroupData[{

Cell["Host-Pathogen Co-GWAS", "Subsection",
 CellChangeTimes->{{3.7093003912386627`*^9, 3.709300396573881*^9}, {
  3.709300539132701*^9, 3.709300548387629*^9}}],

Cell[CellGroupData[{

Cell[BoxData["\[Beta]HPdiff"], "Input",
 CellChangeTimes->{{3.709300723307468*^9, 3.7093007254341793`*^9}}],

Cell[BoxData[
 RowBox[{"{", 
  RowBox[{
   RowBox[{"\[Beta]0", "\[Rule]", 
    RowBox[{
     FractionBox["1", "4"], " ", 
     RowBox[{"(", 
      RowBox[{"2", "-", 
       RowBox[{"bH0", " ", "\[Alpha]"}], "+", 
       RowBox[{"bP0", " ", "\[Alpha]"}], "-", 
       RowBox[{"eH", " ", "\[Alpha]"}], "+", 
       RowBox[{"eP", " ", "\[Alpha]"}]}], ")"}]}]}], ",", 
   RowBox[{"\[Beta]H1", "\[Rule]", 
    RowBox[{"-", 
     FractionBox[
      RowBox[{"bH1", " ", "\[Alpha]"}], "4"]}]}], ",", 
   RowBox[{"\[Beta]H2", "\[Rule]", 
    RowBox[{"-", 
     FractionBox[
      RowBox[{"bH2", " ", "\[Alpha]"}], "4"]}]}], ",", 
   RowBox[{"\[Beta]H12", "\[Rule]", "0"}], ",", 
   RowBox[{"\[Beta]P1", "\[Rule]", 
    FractionBox[
     RowBox[{"bP1", " ", "\[Alpha]"}], "4"]}], ",", 
   RowBox[{"\[Beta]P2", "\[Rule]", 
    FractionBox[
     RowBox[{"bP2", " ", "\[Alpha]"}], "4"]}], ",", 
   RowBox[{"\[Beta]P12", "\[Rule]", "0"}], ",", 
   RowBox[{"\[Beta]H1P1", "\[Rule]", "0"}], ",", 
   RowBox[{"\[Beta]H1P2", "\[Rule]", "0"}], ",", 
   RowBox[{"\[Beta]H2P1", "\[Rule]", "0"}], ",", 
   RowBox[{"\[Beta]H2P2", "\[Rule]", "0"}]}], "}"}]], "Output",
 CellChangeTimes->{3.709300725887599*^9}]
}, Open  ]],

Cell[BoxData[
 RowBox[{
  RowBox[{"PlotHPdiff", "=", 
   RowBox[{"{", 
    RowBox[{
     RowBox[{"Table", "[", 
      RowBox[{
       RowBox[{
        RowBox[{
         RowBox[{
          RowBox[{"{", 
           RowBox[{"t", ",", "\[Beta]0"}], "}"}], "/.", "\[Beta]HOdiff"}], "/.",
          "pars3"}], "/.", 
        RowBox[{"{", 
         RowBox[{
          RowBox[{"pP1", "\[Rule]", 
           RowBox[{"pPlist", "[", 
            RowBox[{"[", 
             RowBox[{"1", ",", "t"}], "]"}], "]"}]}], ",", 
          RowBox[{"pP2", "\[Rule]", 
           RowBox[{"pPlist", "[", 
            RowBox[{"[", 
             RowBox[{"2", ",", "t"}], "]"}], "]"}]}], ",", 
          RowBox[{"LDP", "\[Rule]", 
           RowBox[{"pPlist", "[", 
            RowBox[{"[", 
             RowBox[{"3", ",", "t"}], "]"}], "]"}]}]}], "}"}]}], ",", 
       RowBox[{"{", 
        RowBox[{"t", ",", "1", ",", 
         RowBox[{"tmax", "/.", "pars3"}]}], "}"}]}], "]"}], ",", 
     RowBox[{"Table", "[", 
      RowBox[{
       RowBox[{
        RowBox[{
         RowBox[{
          RowBox[{"{", 
           RowBox[{"t", ",", "\[Beta]H1"}], "}"}], "/.", "\[Beta]HPdiff"}], "/.",
          "pars3"}], "/.", 
        RowBox[{"{", 
         RowBox[{
          RowBox[{"pP1", "\[Rule]", 
           RowBox[{"pPlist", "[", 
            RowBox[{"[", 
             RowBox[{"1", ",", "t"}], "]"}], "]"}]}], ",", 
          RowBox[{"pP2", "\[Rule]", 
           RowBox[{"pPlist", "[", 
            RowBox[{"[", 
             RowBox[{"2", ",", "t"}], "]"}], "]"}]}], ",", 
          RowBox[{"LDP", "\[Rule]", 
           RowBox[{"pPlist", "[", 
            RowBox[{"[", 
             RowBox[{"3", ",", "t"}], "]"}], "]"}]}]}], "}"}]}], ",", 
       RowBox[{"{", 
        RowBox[{"t", ",", "1", ",", 
         RowBox[{"tmax", "/.", "pars3"}]}], "}"}]}], "]"}], ",", 
     "\[IndentingNewLine]", 
     RowBox[{"Table", "[", 
      RowBox[{
       RowBox[{
        RowBox[{
         RowBox[{
          RowBox[{"{", 
           RowBox[{"t", ",", "\[Beta]H2"}], "}"}], "/.", "\[Beta]HPdiff"}], "/.",
          "pars3"}], "/.", 
        RowBox[{"{", 
         RowBox[{
          RowBox[{"pP1", "\[Rule]", 
           RowBox[{"pPlist", "[", 
            RowBox[{"[", 
             RowBox[{"1", ",", "t"}], "]"}], "]"}]}], ",", 
          RowBox[{"pP2", "\[Rule]", 
           RowBox[{"pPlist", "[", 
            RowBox[{"[", 
             RowBox[{"2", ",", "t"}], "]"}], "]"}]}], ",", 
          RowBox[{"LDP", "\[Rule]", 
           RowBox[{"pPlist", "[", 
            RowBox[{"[", 
             RowBox[{"3", ",", "t"}], "]"}], "]"}]}]}], "}"}]}], ",", 
       RowBox[{"{", 
        RowBox[{"t", ",", "1", ",", 
         RowBox[{"tmax", "/.", "pars3"}]}], "}"}]}], "]"}], ",", 
     "\[IndentingNewLine]", 
     RowBox[{"Table", "[", 
      RowBox[{
       RowBox[{
        RowBox[{
         RowBox[{
          RowBox[{"{", 
           RowBox[{"t", ",", "\[Beta]H12"}], "}"}], "/.", "\[Beta]HPdiff"}], "/.",
          "pars3"}], "/.", 
        RowBox[{"{", 
         RowBox[{
          RowBox[{"pP1", "\[Rule]", 
           RowBox[{"pPlist", "[", 
            RowBox[{"[", 
             RowBox[{"1", ",", "t"}], "]"}], "]"}]}], ",", 
          RowBox[{"pP2", "\[Rule]", 
           RowBox[{"pPlist", "[", 
            RowBox[{"[", 
             RowBox[{"2", ",", "t"}], "]"}], "]"}]}], ",", 
          RowBox[{"LDP", "\[Rule]", 
           RowBox[{"pPlist", "[", 
            RowBox[{"[", 
             RowBox[{"3", ",", "t"}], "]"}], "]"}]}]}], "}"}]}], ",", 
       RowBox[{"{", 
        RowBox[{"t", ",", "1", ",", 
         RowBox[{"tmax", "/.", "pars3"}]}], "}"}]}], "]"}], ",", 
     "\[IndentingNewLine]", 
     RowBox[{"Table", "[", 
      RowBox[{
       RowBox[{
        RowBox[{
         RowBox[{
          RowBox[{"{", 
           RowBox[{"t", ",", "\[Beta]P1"}], "}"}], "/.", "\[Beta]HPdiff"}], "/.",
          "pars3"}], "/.", 
        RowBox[{"{", 
         RowBox[{
          RowBox[{"pP1", "\[Rule]", 
           RowBox[{"pPlist", "[", 
            RowBox[{"[", 
             RowBox[{"1", ",", "t"}], "]"}], "]"}]}], ",", 
          RowBox[{"pP2", "\[Rule]", 
           RowBox[{"pPlist", "[", 
            RowBox[{"[", 
             RowBox[{"2", ",", "t"}], "]"}], "]"}]}], ",", 
          RowBox[{"LDP", "\[Rule]", 
           RowBox[{"pPlist", "[", 
            RowBox[{"[", 
             RowBox[{"3", ",", "t"}], "]"}], "]"}]}]}], "}"}]}], ",", 
       RowBox[{"{", 
        RowBox[{"t", ",", "1", ",", 
         RowBox[{"tmax", "/.", "pars3"}]}], "}"}]}], "]"}], ",", 
     "\[IndentingNewLine]", 
     RowBox[{"Table", "[", 
      RowBox[{
       RowBox[{
        RowBox[{
         RowBox[{
          RowBox[{"{", 
           RowBox[{"t", ",", "\[Beta]P2"}], "}"}], "/.", "\[Beta]HPdiff"}], "/.",
          "pars3"}], "/.", 
        RowBox[{"{", 
         RowBox[{
          RowBox[{"pP1", "\[Rule]", 
           RowBox[{"pPlist", "[", 
            RowBox[{"[", 
             RowBox[{"1", ",", "t"}], "]"}], "]"}]}], ",", 
          RowBox[{"pP2", "\[Rule]", 
           RowBox[{"pPlist", "[", 
            RowBox[{"[", 
             RowBox[{"2", ",", "t"}], "]"}], "]"}]}], ",", 
          RowBox[{"LDP", "\[Rule]", 
           RowBox[{"pPlist", "[", 
            RowBox[{"[", 
             RowBox[{"3", ",", "t"}], "]"}], "]"}]}]}], "}"}]}], ",", 
       RowBox[{"{", 
        RowBox[{"t", ",", "1", ",", 
         RowBox[{"tmax", "/.", "pars3"}]}], "}"}]}], "]"}], ",", 
     "\[IndentingNewLine]", 
     RowBox[{"Table", "[", 
      RowBox[{
       RowBox[{
        RowBox[{
         RowBox[{
          RowBox[{"{", 
           RowBox[{"t", ",", "\[Beta]P12"}], "}"}], "/.", "\[Beta]HPdiff"}], "/.",
          "pars3"}], "/.", 
        RowBox[{"{", 
         RowBox[{
          RowBox[{"pP1", "\[Rule]", 
           RowBox[{"pPlist", "[", 
            RowBox[{"[", 
             RowBox[{"1", ",", "t"}], "]"}], "]"}]}], ",", 
          RowBox[{"pP2", "\[Rule]", 
           RowBox[{"pPlist", "[", 
            RowBox[{"[", 
             RowBox[{"2", ",", "t"}], "]"}], "]"}]}], ",", 
          RowBox[{"LDP", "\[Rule]", 
           RowBox[{"pPlist", "[", 
            RowBox[{"[", 
             RowBox[{"3", ",", "t"}], "]"}], "]"}]}]}], "}"}]}], ",", 
       RowBox[{"{", 
        RowBox[{"t", ",", "1", ",", 
         RowBox[{"tmax", "/.", "pars3"}]}], "}"}]}], "]"}], ",", 
     "\[IndentingNewLine]", 
     RowBox[{"Table", "[", 
      RowBox[{
       RowBox[{
        RowBox[{
         RowBox[{
          RowBox[{"{", 
           RowBox[{"t", ",", "\[Beta]H1P1"}], "}"}], "/.", "\[Beta]HPdiff"}], 
         "/.", "pars3"}], "/.", 
        RowBox[{"{", 
         RowBox[{
          RowBox[{"pP1", "\[Rule]", 
           RowBox[{"pPlist", "[", 
            RowBox[{"[", 
             RowBox[{"1", ",", "t"}], "]"}], "]"}]}], ",", 
          RowBox[{"pP2", "\[Rule]", 
           RowBox[{"pPlist", "[", 
            RowBox[{"[", 
             RowBox[{"2", ",", "t"}], "]"}], "]"}]}], ",", 
          RowBox[{"LDP", "\[Rule]", 
           RowBox[{"pPlist", "[", 
            RowBox[{"[", 
             RowBox[{"3", ",", "t"}], "]"}], "]"}]}]}], "}"}]}], ",", 
       RowBox[{"{", 
        RowBox[{"t", ",", "1", ",", 
         RowBox[{"tmax", "/.", "pars3"}]}], "}"}]}], "]"}], ",", 
     "\[IndentingNewLine]", 
     RowBox[{"Table", "[", 
      RowBox[{
       RowBox[{
        RowBox[{
         RowBox[{
          RowBox[{"{", 
           RowBox[{"t", ",", "\[Beta]H1P2"}], "}"}], "/.", "\[Beta]HPdiff"}], 
         "/.", "pars3"}], "/.", 
        RowBox[{"{", 
         RowBox[{
          RowBox[{"pP1", "\[Rule]", 
           RowBox[{"pPlist", "[", 
            RowBox[{"[", 
             RowBox[{"1", ",", "t"}], "]"}], "]"}]}], ",", 
          RowBox[{"pP2", "\[Rule]", 
           RowBox[{"pPlist", "[", 
            RowBox[{"[", 
             RowBox[{"2", ",", "t"}], "]"}], "]"}]}], ",", 
          RowBox[{"LDP", "\[Rule]", 
           RowBox[{"pPlist", "[", 
            RowBox[{"[", 
             RowBox[{"3", ",", "t"}], "]"}], "]"}]}]}], "}"}]}], ",", 
       RowBox[{"{", 
        RowBox[{"t", ",", "1", ",", 
         RowBox[{"tmax", "/.", "pars3"}]}], "}"}]}], "]"}], ",", 
     "\[IndentingNewLine]", 
     RowBox[{"Table", "[", 
      RowBox[{
       RowBox[{
        RowBox[{
         RowBox[{
          RowBox[{"{", 
           RowBox[{"t", ",", "\[Beta]H2P1"}], "}"}], "/.", "\[Beta]HPdiff"}], 
         "/.", "pars3"}], "/.", 
        RowBox[{"{", 
         RowBox[{
          RowBox[{"pP1", "\[Rule]", 
           RowBox[{"pPlist", "[", 
            RowBox[{"[", 
             RowBox[{"1", ",", "t"}], "]"}], "]"}]}], ",", 
          RowBox[{"pP2", "\[Rule]", 
           RowBox[{"pPlist", "[", 
            RowBox[{"[", 
             RowBox[{"2", ",", "t"}], "]"}], "]"}]}], ",", 
          RowBox[{"LDP", "\[Rule]", 
           RowBox[{"pPlist", "[", 
            RowBox[{"[", 
             RowBox[{"3", ",", "t"}], "]"}], "]"}]}]}], "}"}]}], ",", 
       RowBox[{"{", 
        RowBox[{"t", ",", "1", ",", 
         RowBox[{"tmax", "/.", "pars3"}]}], "}"}]}], "]"}], ",", 
     "\[IndentingNewLine]", 
     RowBox[{"Table", "[", 
      RowBox[{
       RowBox[{
        RowBox[{
         RowBox[{
          RowBox[{"{", 
           RowBox[{"t", ",", "\[Beta]H2P2"}], "}"}], "/.", "\[Beta]HPdiff"}], 
         "/.", "pars3"}], "/.", 
        RowBox[{"{", 
         RowBox[{
          RowBox[{"pP1", "\[Rule]", 
           RowBox[{"pPlist", "[", 
            RowBox[{"[", 
             RowBox[{"1", ",", "t"}], "]"}], "]"}]}], ",", 
          RowBox[{"pP2", "\[Rule]", 
           RowBox[{"pPlist", "[", 
            RowBox[{"[", 
             RowBox[{"2", ",", "t"}], "]"}], "]"}]}], ",", 
          RowBox[{"LDP", "\[Rule]", 
           RowBox[{"pPlist", "[", 
            RowBox[{"[", 
             RowBox[{"3", ",", "t"}], "]"}], "]"}]}]}], "}"}]}], ",", 
       RowBox[{"{", 
        RowBox[{"t", ",", "1", ",", 
         RowBox[{"tmax", "/.", "pars3"}]}], "}"}]}], "]"}]}], "}"}]}], 
  ";"}]], "Input",
 CellChangeTimes->{{3.709300037214797*^9, 3.7093000689933147`*^9}, {
   3.7093001670069036`*^9, 3.709300374457711*^9}, 3.7093004046749496`*^9, {
   3.7093004364518337`*^9, 3.709300478113412*^9}, {3.709300737008205*^9, 
   3.709300786356876*^9}, {3.709300875075034*^9, 3.70930088404445*^9}}],

Cell[CellGroupData[{

Cell[BoxData[
 RowBox[{"ListLinePlot", "[", 
  RowBox[{"PlotHPdiff", ",", 
   RowBox[{"PlotStyle", "\[Rule]", 
    RowBox[{"{", 
     RowBox[{
      RowBox[{"Directive", "[", 
       RowBox[{"{", 
        RowBox[{"Thick", ",", "Black"}], "}"}], "]"}], ",", 
      RowBox[{"Directive", "[", 
       RowBox[{"{", 
        RowBox[{"Thick", ",", "Red"}], "}"}], "]"}], ",", 
      RowBox[{"Directive", "[", 
       RowBox[{"{", 
        RowBox[{"Thick", ",", "Red"}], "}"}], "]"}], ",", 
      RowBox[{"Directive", "[", 
       RowBox[{"{", 
        RowBox[{"Thick", ",", 
         RowBox[{"Lighter", "[", "Red", "]"}], ",", "Dashed"}], "}"}], "]"}], 
      ",", 
      RowBox[{"Directive", "[", 
       RowBox[{"{", 
        RowBox[{"Thick", ",", "Blue"}], "}"}], "]"}], ",", 
      RowBox[{"Directive", "[", 
       RowBox[{"{", 
        RowBox[{"Thick", ",", "Blue"}], "}"}], "]"}], ",", 
      RowBox[{"Directive", "[", 
       RowBox[{"{", 
        RowBox[{"Thick", ",", 
         RowBox[{"Lighter", "[", "Blue", "]"}], ",", "Dashed"}], "}"}], "]"}],
       ",", 
      RowBox[{"Directive", "[", 
       RowBox[{"{", 
        RowBox[{"Thick", ",", 
         RowBox[{"Lighter", "[", "Purple", "]"}], ",", "Dashed"}], "}"}], 
       "]"}], ",", 
      RowBox[{"Directive", "[", 
       RowBox[{"{", 
        RowBox[{"Thick", ",", 
         RowBox[{"Lighter", "[", "Purple", "]"}], ",", "Dashed"}], "}"}], 
       "]"}], ",", 
      RowBox[{"Directive", "[", 
       RowBox[{"{", 
        RowBox[{"Thick", ",", 
         RowBox[{"Lighter", "[", "Purple", "]"}], ",", "Dashed"}], "}"}], 
       "]"}], ",", 
      RowBox[{"Directive", "[", 
       RowBox[{"{", 
        RowBox[{"Thick", ",", 
         RowBox[{"Lighter", "[", "Purple", "]"}], ",", "Dashed"}], "}"}], 
       "]"}]}], "}"}]}]}], "]"}]], "Input",
 CellChangeTimes->{{3.709300408247622*^9, 3.709300416826254*^9}, {
  3.709300485707629*^9, 3.70930053364314*^9}, {3.709300791805314*^9, 
  3.709300835046307*^9}}],

Cell[BoxData[
 GraphicsBox[{{}, {{}, {}, 
    {GrayLevel[0], PointSize[0.002777777777777778], Thickness[Large], 
     LineBox[CompressedData["
1:eJxN13dUk/fbBvC4cePGHa1V3KiouC83IlVERdwRAZkSdtjZO4G6qlZtqtY9
qHXgqEYc4Cyuljpq6h5VqdZRXG/e8+vz3Hf/4XzOlztXLq7T09MOYQnBEVUl
EsmjahLJ///83z8VI/73895/PyW4PMpffvbR3f/sgbW3S6bZLgn2RA/fCV0W
HRLcFGeqP9qZsEGwF4L1zSoOWQW3wd5r49bMShMsxdkugzfPkwnuiG+yTeZr
AYI7YVwn35Dz/QV3xqnrs3dP6iDYG65nyWci6wvuBt3uxbK2lXf+cw80f/Bm
f8ZDwb2w5+XDVaprgn1w/asB0YNOCu6DX5s9+3LjT4L74pPvKu2JDYL7wbVi
WrWVywT74k3J8qod9IL74339J7fnKAQPwM4F5xtNiBU8EOta3h59Z55gP8y+
cD+p01TBg5B8402tuv6CB+P4zLSXBcMED0H0CZ2zsJ/gofgnb/u+8G6ChyGv
2Hx7UwfBw5HrWuGd2FLwCDx7eyTq50aCgaZL66bo6vxnJXCqcUyXE9WE95Fo
ODojWf7xz//eR6L13cMRhrf/WTIKoyO7+lR9KbyPwm8tJ/e+8ZfwPhoLUjq9
qPdIeB+N4w/291pyV3gfg7ipZXcibgvvY7DUfHCg5obwPhavJH5L7v8mvI9F
ZMHdfONV4X0cJlie14y6JLyPQ9Yf6TWUF4X38TiXlV12/pzwPh6Lb2beCTgj
vPtj1he/P35zWnj3x/txbUounBTeJ+D13g/m88XC+wTktlqYUuEU3gNwUBby
fMAx4T0Ai7Pv2Nb+LLxPxNCYTw07HhHeJ+JWQdqM4kPCeyC+L7kdk31QeA/E
2fAVSZOKhPev8Lry3P4BB4T3r/D07A9r++0X3ifhekT81tH7hPdJGGK4mhax
V3ifjPjzgYe/+Ul4nwzLuuTRv+8R3oMQKlvyt7dgBCH9cN8juh+F3w/CkCOn
dzwv/M/OINzwD/8jTLBkCr6LWJr9527hfgoUG3oVRwtWToG21vR3lbuE+ymo
XxiXukywJBifUvqv6S8Ywah37Mn1WzuF+2DUKEveZhXsDIaq6HvbSMGSqVgw
ONPzww7hfip63bSXHBasnApJ+vzJSsHOqfjDXjJxgmDJNHx/PnVRc/F+GgLe
xk19uF24n4ZNl22nDwt2TgOCuuYsFSyZjjzDar/FgjEdLf5+eHSieD8dYdGx
17uL99MRpVXObCDeh6DFKb8Gr7YJ9yHoGdTs4u+ClSEIOXgqsViwMwSZ+U+v
7hAsmYHfgu9cWynez0BjnWW6XryfgRJju4Gp4v0MPK/zYX6EeB+KLvu0B0LE
+1Dk//Wy8wTxPhTLwgeuGirehyJuSnmlj3g/ExG1rwzqLN7PhOlh3tg24v1M
5I1VNGgi3s+ELCJXX0e8n4UuXRY5qor3s3B2UY2g91uF+1koedLc/I9g5yyc
L+w75rlgyWzsdBSlPBKM2YiLLm58V7yfjR76Zs3/EO9no2BS8/Tfxfs5mP/5
cK9r4v0c9NuqG3BJvJ+D8lcJxgvi/RwYNz1td1a8n4uwB1f/OS3ez0VE29ga
J8X7uQjPmRB4XLyfi0FNZKeOivfzoJj/LO6IeD8PphjFiEPi/Tx8DDg3qEi8
nwd9s+eh+8X7+Vjaq+PqveL9fIS+uVW5R7yfjymlpYofxfv56OB/oFGheC/D
tdebT+wSLJVhcnWndaf4eTIUxfnH7hAsk8E+ePvc7eLny1BeNzFsm2CHDMXH
hyu2inkyXJx7Ze0WwS4Z4j1qXt4s5i/ArmEnm4iWLsDUtp5hm8T8Bci88enw
D2L+AuRNPiAVrVyA4nXy/I1i/gL0q5JYS7RzAUrX1jNuEPMX4GH2Rk/RkjBM
zP/BsV7MD8OOEsNA0QjDnbEXrn4v5oeh5ZIqCtHKMDx8UCQV7QhDb1P+RYeY
H4ZdPbqqRLvCEBru4ydashC2tiGvvhPzF2Lql1P2iMZCPNl/K0W0bCEeN/55
sGjlQnzVbl810Y6FuOdR8Ms6MX8h0itbrxPtWoihp7sliJaEo9XGr0eJlobD
74W3l2iEw/743Iu1Yn44qmtDz4hWhqO02+6Noh3hWLJ8j0q0MxzKb8fLRLvC
MbHOdIiWRGCl8kQH0dIINJ2YU100IoAxix+tEfMjsGu/5oJoZQRSRu74SbQj
AgeP/rZatDMCfXq8VYt2RUC2/EOsaEkkcj5fny5aGok/Q/QQjUhcnvuqO+VH
YvOaFl6UH4k2Ux9Xp/xIFMXMf/mtmB8J/5hEl2hXJIbFtPhFtGQRKmsHHBUt
XYQHEVV3icYiDG8weJ1o2SKs+fTELlq5CJ1WNFSKdizCsIL1iZS/CK6P6xZS
/iJEjJCEUH4Uznw67k/5UZjZzTWE8qNw+UVIb8qPwpUDHb+g/Cjs6oAWlB+F
3M/b61J+FFYFL5RQfhT8/Be+Xi3mRyN8wNYnoqXRaLOqr0s0ovFTw4/XRMvc
vz+r5nnRymjUDg0sFu2IRp3qF4pEO6MRl6LfLdoVjSrlaZsoPwZnUtaspfwY
zN/0ehnlx2DpTaWV8mPQZPVQLeXHwC+5Szblx+BWPaRQfgxCWuviKD8GaQte
h1N+LLbuzp9L+bHwuhscQvmxeHhv2GTKj0Xm1sn+lB+LC70NIyk/FmeVdwdT
fixO7FroS/mxuHW1Zi/Kj8OK5ue7UH4cAr/b04Hy43Dp+4OtKT8OlTNczSg/
DlOqdvak/DhseWiqQ/lxuDatbg3Kj8OsNVs/rxLz49GpeXilaGk8RrUf/Fo0
4rGlZfcK0bJ4vI4d8FS0Mh6DVLMfiHbE43Tpqj9FO+NRua/ipmhXPJo555dT
/mJ4hj24QvmLIW+l/YXyF8M71u8c5S9Gwu9VSyh/MdY/u1NM+YvRuV/5Ucpf
jAC/O4cofzG62iUHKD8BS0v7/kT5CXiVo9hN+QkYOv7SdspPQMmxoVsoPwFT
dIc2Un4Crg4M+J7yE6DJeLqW8hNQ+HztasqX49iwBd+I9pSjccP+y+j7yFGl
fsuvRfvIcfJuPTt9PzkiR3paRAfJcfRaRyN9XznmB4/RiZbLoYtJUdP3l6Pp
lT15ogvksIz6nE195KiQz8wUXSjH5RbH06mfHH4v+6eKLpNj5ZEDSdTX/fu+
4+SiK+To1OrPeOqfiPY9jbHUPxGbew+Jpv6J+PPev5HUPxG+jU6GU/9EDM1c
FUb9E1H6IENG/RNxvl3EPOqfiLCns+ZQ/0QcbT57FvVPRPe4iFDqn4iqRRkh
1D8R20q+mUb9E2GIPhZM/RMhia8Iov6JSFvfbTL1T8SwG/FfUf8kLHt8cCL1
T8JmR4MA6p8E/dVYf+qfhA6zLo2j/kkYXWvEWOqfBPuevaOpfxLS+vUdRf2T
MDTsAKh/Ep63GDOC+idhbq/yYdQ/Ca2VyUOpfxKyHjUbQv2TYBx9bBD1T0LV
xQl+1D8J88Z2Hkj9k3B0893+1D8ZFcmbfal/MmJNif2ofzImlo7sS/2TMaGR
Vx/qn4zisf/0pv7J2Db+117UPxn5//7ck/onY9nw7T2ofzLiKtd2p/7JmN1o
RTfqnwyfqKVdqX8yxt5b7k39k6GIXduF+rt//97WztQ/GUH9D39J/ZMxbNyl
TtQ/BeWfnn5B/VOQNb4uWZqCSo/eHal/Ctb0mNGB+qeg9RqNlPqnYP3Ive2p
fwrO13rcjvqn4LvfO5CVKTCun9eW+qdg4aTv2lD/FMSdudua+qdgnKQH2ZmC
f26nt6L+Kbg5vaQl9U+Bc3IrckUKjh2We1H/VEwxnm1B/VMRsLELWZqKK58M
zal/KmIMT5tR/1T82TOYHJSKuXcON6X+qQhe7k2Wp0I7cGUT6p+KaofqkAtS
0b2BsjH1T8X6L981ov6pmP0yiexMhSmywpP6p2JripzsSkVOw1cNqX8q6nRT
kCVpWH7gcwPqn4ZN201kaRqqVjYj+6Rh14qN9al/Gp6m9icHpaG/tbQe9U/D
2ItzyfI01Onzui71T8POrXZyQRpsPbuRHWkYuaekDvVPw5Kei8jONKiWe5DL
0jDMtb029U9Dj+pTyBVpuP32rQf1T0frPQ6yZzqudp1Ilqaja8jbWtQ/HTG9
fiAjHY23TSMHpeOkswZZlo6gmKKa1D8de9bFkZXpqBfSkVyQji3G32tQ/3T8
22sJuTAdy0cGkp3pGHqwFrksHWX2k9WpfzpmHlaTK9Ih8RtFlijQ9FNVsqcC
1Wudqkb9FVgQaCT7KHCzJJAMBcYnNyYHKbDU//eq1F+ByyO/J8sV6DMzhqxU
4IPRl1ygwLfnPleh/gosa32eXKiANXkV2anAkIuLyGUKZHYeSHYpMDS9FrnC
fX+4XEL9M1DwfBvZMwOaurlkaQaO1g8m+2RgR0VnMjJwdfeHzyvF/hm4NO4K
WZaB6T9uI8sz0PWpmqx0u2I2uSADAUf6kx0ZWDLRk1yYgbarn34S7cxw//97
CbksAxciNpJdGbDcUJEr3H2qyMiSTNy+OpzsmYmcKe3I0kwMSPn0UbRPJooG
3SYjEyXrnOSgTPR1rCfLMnFjsI4sz8RPsVFkZSZ+7h1ILshETa0P2ZGJHyOa
kQsz8fhS5Qfqn4lnp1zkskxUH1FCdmXCNHgXuSITd/YtJ0uyoN6VQ/bMwsMO
kWRpFhz1J5N9sjAuwY+MLOSO6UgOykKluR5ZluX+N+Tte+qfheNhd8jKLGx5
cYFckIUG9w+SHVm4iU3kwix4VFlKdmah4Aslucz9fTbFk11ZeGCYTa5w+9QE
siQbG+b5kT2zMSmoC1majY6rmpN9shE2sCYZ2ZjR9U0l9Xc7/gFZlg1nld/I
8my8vldCVmYjvNlBckE2NF9vIzuy8cuMNeTCbFyMtJOd2aj7s5Jclo3WM5PJ
rmysHBRJrshGl7kzyZIcJBQHkj1z0CEKZGkO/gn0JfvkYGOCNxk5eHuxDeuf
g/3RjVj/HOwZXpP1z8HxwPf/Uv8cOJdUkAtykN/wAdmRg5bFN8iFOZiw9RLZ
mYOmJ0vIZTmQNzpKduVgbsFeckUObo7YTpbk4k279WTPXBzosYoszUWfqAKy
Ty4yywxk5GJneB45KBdPvkgny3IxrX4CWZ6LZtJFrH8uQmfPZ/1zMeXoDNY/
F339g1j/XPi+82f9c/HNhZGsfy5Wlwxm/XOhvd+P9Xe/d+7J+uehm7kz658H
bUMp65+H9/tasv55eJjdhPXPg2NhfdY/D/roWqx/Ht7aqrD+eZhZ9v4d9c9D
I5835II8mHdUkB156Df2KbkwDxn/3ic783Cp1EUuy8PuPTfIrjzY9v9KrsjD
/SuXyBIl+te5QPZQ4mNoKdlTiePHTpC9lKg5/BhZqsS0K4fI3u7Py9tP9nF7
5B6ynxL3vHaRocSVGtvI/kqsqLWJHOTOb7ueHKrE0/HryDIl9uhWk6OU2Pnr
CrJciezBS8kKJZyF+ezvr4TXICvZqES3K0a2hxKrc3XklUo0HKJm+yjRzyOP
vEWJwvtZbC8lfK8oyEVKxJSlsv2UqHEriVyqxL53CWxPJXp8EU8uV0I6J4bt
q8S4DYvIj5QIeRfO9lbCY3YY+Z2777n5bH8V4D+X7a/C8Muz2P4qlEWFsv1V
2Fc3hO2vQuGhqWx/FdSpU9j+KjwfMpntr8LB+l+x/VXY9iSA7a+C/rI/218F
r1Pj2P4qdC4ew/ZXIefMKLa/Cg+vg+2vQp83w9n+KnRtPYztr8LaCUPY/irM
UQ1i+6swsHgg21+Fz3UHsP1VMM7zZfursPFgX7a/Cl3a9mH7q/DA2Jvtr0LR
h55sfxWSFD3Y/io8e9+N7a9CFUNXtr8KhpbebH8VZv3Ume2vwtRpX7L9VZj0
4Qu2vxre2zuy/dU4IuvA9lfjSRsp21+N/Nvt2P5qmLe0ZfurcTi9Ddtfjapf
tWb7qzHCuxXbX43ptVuy/dXoXNGC7a/G0pvN2f5qqC82Y/urce1UU7a/GvLi
Jmx/NQafbMz2V6P5uUZsfzWe/erJ9ldjw8OGbH812n9swPZXI7AFs0ONhgPq
s/3VmDKzHttfjffKumx/Nd7uqMP2V6PXrdpsfzWsjZjL3PcTPNj+akTqa7H9
1Sg6XZPtr8YfdZgr1DgZXIPtr8aMddXZ/hronlVj+2swGMyeGkSuqMr21+D1
iypsfw1+DWT21qByh4Ttr8FkT2Y/DU6mfX5L+2sQ4PpE9tfgciBzkAaBRz6S
QzXY3ItZpkH5hg/kKA3Ot2aWa5C54j1ZocEvTZiVGhQvrSQbNRjdnLlAg7Hf
/kteqcGRjswODVbveEfeosE1P+ZCDWQlb8lFGvQOZXZq0P/pG3KpBtFK5jIN
jrZgLteg+4+vyS4NNgYyP9Kg/ZN/yBUafG1ifqfB392YJVr4XnxF9tAiOJnZ
Uwu0YvbS4nXxS7JUi+h4Zm8tlrRk9tEiquRvsp8WrjRmuD+vC7O/FuuuV7D9
tbhkZw7VwjiGWabFkfcv2P5ahO1llmuRtphZocWLrsxKLU4/eM72d3+fjcwF
WiSHM6/UYtiXzA4t/B8+Y/trUbCNuVCLhgnMRVoc82V2arHy/V9sfy2WnWAu
06LQylyuxb0QZpcW3TsyP9JC+fwp21+Lm4eZ32kx1Mws0WH1TGYPnfvvw+yp
g9/7J2x/HRIvMEt1WOJg9nZ/Xgqzjw7qCcx+Ooxvzwwd7r5+zPbXYeoF5iD3
5//AHKrD2lxmmQ6LQ5mjdKjWj1muw4wGzAodIp88Yvvr0KuE2ajDlo3MBTpc
VTOv1GHHAmaHDr1HMm9x53VgLtShQ1XmIh2sdx+y/XVYeoq5VId+W5jLdIiy
MJfr0DeB2eX+vKnMj3RI8mOucP992zK/0+FmNWaJHrOfPGD7u32J2VOP60XM
XnqUO5ilegSZmL31GJnE7KPHltnMfnqoxjJDj/O9mf310LdiDtJjRw3mUD2G
/32f7a+H3y3mKD2+OcMs12PufmaFHpoNzEo96nzNbNTjRS5zgR594plX6nFx
NrNDj5MBzFv08BzMXKjHnq7MRe6/R0tmpx4VtZlL9TBW3mP767H4KXO5Hhtu
Mrv06HiR+ZEefx1jrtDj84/M7/QI3cgsMeDtCmYPA26YmD0NqJLD7GVAjJxZ
akCTcGZvA97PYPYxQBrI7Gdw/xefGe73/sz+BrzryhxkgEd75lADgpsyywy4
VJs5ygD957tsfwPkr5kVBtieMisNuPUns9GAeeXMBQZ4/sK80oCXp5gdBlT9
mXmLAdjLXGjAtu3MRQaM3MDsNKDat8ylBjxfwlzmfrcwl7s/X8PsMuCHLOZH
BvRJYa4w4E4c8zsDDkUwS4zYP4/Zw4hfZzB7GtFyCrOXEbkBzFIjqo9h9jZi
5zBmHyPSBjL7GTGvDzOMiOzO7G+E9UvmICN+ac8cakSfVswyI3Y3ZY4yIqAh
39+Iz7X5/kaUVef7G3H48x22vxHOSuYCI26/Zl5pRPO/mR3u7/8X8xYjLj5k
LjRi0l3mIiPu/8HsNGLJdeZSI6b9ylxmRK/LzOVGtLnI7DKi/VnmR0YMOM1c
YcSCYuZ3RjiOMktMeHmI2cOE0APMniZc/InZy4QZhcxSE17tYPY24butzD4m
zNnE7GdC9w3MMKG2g9nfhLdrmINMeLOKOdSEat8wy0yQLmOOMiHga2a5CVo7
s8KE8xZmpQkdTXx/E3R6vr87X8P3NyFFxfc34XMu39+EFdl8fxMGZfL9TXiS
zvc34YdUvr8Jccl8fxNGJPL9TWiTwPc3oUY839/994vh+5vwOorvb8LHSL6/
GQ0i+P5mdF/I9zcjaAHf34y8+Xx/M4rm8v3N+Hc239+M0bP4/masCOX7m/Ey
hO9vRsh0vr8ZxVP5/mYMDOb7m7EniO/vfp/M93fff8X3N2NaIN/fjBcBfH8z
vp7A9zdjkD/f34zH4/j+Zqwby/c3Y9YYvr8Z7Ubz/c14MJLvb8Z+8P3NsI7g
+5sRNZzvb0bAML6/GT5D+f5mtB3C9zej4WC+vxm1BvH9Lajmx/e3oOZAvr8F
9Qfw/S1o2Z/vb0E3X76/BejH97dgVl++vwWZffj+Fqz14ftbcKo339+Cil58
fws6csssCOnJ97cgvwff34Jz3fn+FtTjVloQ1I3vb8HKrnx/C+558/0t8OV2
WKDvwve34FZnvr8FA7iLLFj2Jd/fgn868f0tmMFdZsHRL/j+FnThdrk/ryPf
34Lq3BUWpHfg+1vwl5Tvb0U4t4cVf7Tn+1sxh9vLilvt+P5WyLi9rbjflu9v
RRy3nxVv2vD9rVBz+1vRiDvIivWt+f5W+HLLrDjbiu9vRRi33Ir3Lfn+Vqzg
Vro/j9toxVUvvr8VqdwrrWjJ7bDiaAu+vxUR3IVWNOAusqKoOd/f/ffnLrWi
CXeZFSea8f2tSOF2WdGZ+5EVN5ry/a0o4H5nhT+3xAYJt4cNh5vw/W1I4/ay
oR+31Ia/G/P9bSjk9rEhkdvPBl9u2PC2Ed/fhiPcQTaouENt8OeW2eDJHWXD
dU++vw0buBU2JHArbRjCbbShNneBDeUN+f42bOZ22KDg3uL+ftyFNrTiLrLh
eQO+vw3F3KU2fMNdZkM8d7kNo7ldNrTmfmTDq/p8fxsucL+zYRO3xA4Vt4cd
c7g97fDj9rKjGbfUjpf1+P52lHH72LGb28+OAm7YkcDtb0cQd5AdfblD7WjK
LbPjTV2+vx3XueV2/MytsGM9t9IOA7fRjnjuAjuCuVe6/x7cDjuk3FvsqMVd
aMeLOnx/O8q5nXY4uUvt2MZdZscy7nI78rhddkRzP7JjOneFHeB+Z0cPbkk+
WnJ75KMGt2c+Xtbm++fDxS3NxwVu73wc4fbJxzZuv3ys5kY+zP/5/wBqE8pA

      "]]}, 
    {RGBColor[1, 0, 0], PointSize[0.002777777777777778], Thickness[Large], 
     LineBox[CompressedData["
1:eJxd0TnMA0cZBuARNCldULhIsSCELISiDQlgrmQ4AuZewmXuIRAwZ5bb3AMJ
YO4tXW7pckt3jETjckuXW7rc0iWKiIT+Z5rVs59efXr1vfa5F559/lUhhNur
Q3j5+783P/3kEy+///z7lR/xoR/BC/wavMSP4gq/Dr8evwGv8Bvxm/BjuMaP
4zfjJ/CT+C34rfhteI3fjt+B34nfhd+Nn8JP4/jQGYf3MMfhvcxxeB9zHN7P
HIdnmOPwAeY4fJA5DhvmOHyIOQ4fZo7DR5jj8FHmOHyMOQ4fZ47DJ5jj0Dx0
xBkXHD5JHmdccHiWPM644PAp8jjjgsOnyeOMCw6fIY8zLjh8ljzOuODwOfI4
44LDljzOuODwefI444LDF8jjjAsOXySPMy44fIk8zrjg8GXyOOOCw1fI44wL
Dl8ljzMuOKSHrnDECWfc44InHL7Gfhxxwhn3uOAJh+fYjyNOOOMeFzzh8HX2
44gTzrjHBU84fIP9OOKEM+5xwRMOz7MfR5xwxj0ueMLhm+zHESeccY8LnnD4
FvtxxAln3OOCJxx27McRJ5xxjwuecPg2+3HECWfc44InHL7Dfhxxwhn3uOAJ
h++yH0eccMY9LnjC4XvsxxEnnHGPC55w+D77ccQJZ9zjgiccfsB+HHHCGfe4
4AmHF9iPI0444x4XPOHQPvQCV7jGETc44RZn3OEeD7jgEU94xuGH9McVrnHE
DU64xRl3uMcDLnjEE55x+BH9cYVrHHGDE25xxh3u8YALHvGEZxx+TH9c4RpH
3OCEW5xxh3s84IJHPOEZh5/QH1e4xhE3OOEWZ9zhHg+44BFPeMbhp/THFa5x
xA1OuMUZd7jHAy54xBOecfgZ/XGFaxxxgxNuccYd7vGACx7xhGccfk5/XOEa
R9zghFuccYd7POCCRzzhGYc9/XGFaxxxgxNuccYd7vGACx7xhGccfkF/XOEa
R9zghFuccYd7POCCRzzhGYdf0h9XuMYRNzjhFmfc4R4PuOART3jG4Vf0xxWu
ccQNTrjFGXe4xwMueMQTnnH4Nf1xhWsccYMTbnHGHe7xgAse8YRnHH5Df1zh
Gkfc4IRbnHGHezzggkc84RmH39IfV7jGETc44RZn3OEeD7jgEU94xuF39McV
rnHEDU64xRl3uMcDLnjEE55xyA/9CF7gJa7wCtd4jSPe4AZvccI73OI9zviA
O3zEPT7hAZ9xwRc84iue8A3P+I7D77k/XuAlrvAK13iNI97gBm9xwjvc4j3O
+IA7fMQ9PuEBn3HBFzziK57wDc/4jsMfuD9e4CWu8ArXeI0j3uAGb3HCO9zi
Pc74gDt8xD0+4QGfccEXPOIrnvANz/iOw4vcHy/wEld4hWu8xhFvcIO3OOEd
bvEeZ3zAHT7iHp/wgM+44Ase8RVP+IZnfMfhJe6PF3iJK7zCNV7jiDe4wVuc
8A63eI8zPuAOH3GPT3jAZ1zwBY/4iid8wzO+4/BH7o8XeIkrvMI1XuOIN7jB
W5zwDrd4jzM+4A4fcY9PeMBnXPAFj/iKJ3zDM77j8Cfujxd4iSu8wjVe44g3
uMFbnPAOt3iPMz7gDh9xj094wGdc8AWP+IonfMMzvuPwZ+6PF3iJK7zCNV7j
iDe4wVuc8A63eI8zPuAOH3GPT3jAZ1zwBY/4iid8wzO+43Dg/niBl7jCK1zj
NY54gxu8xQnvcIv3OOMD7vAR9/iEB3zGBV/wiK94wjc84zsOf+H+eIGXuMIr
XOM1jniDG7zFCe9wi/c44wPu8BH3+IQHfMYFX/CIr3jCNzzjOw5/5f54gZe4
witc4zWOeIMbvMUJ73CL9zjjA+7wEff4hAd8xgVf8IiveMI3POM7Dn/j/niB
l7jCK1zjNY54gxu8xQnvcIv3OOMD7vAR9/iEB3zGBV/wiK94wjc84zsOf+f+
eIGXuMIrXOM1jniDG7zFCe9wi/c44wPu8BH3+IQHfMYFX/CIr3jCNzzjOw7/
4P54gZe4witc4zWOeIMbvMUJ73CL9zjjA+7wEff4hAd8xgVf8IiveMI3POM7
Dv/k/niBl7jCK1zjNY54gxu8xQnvcIv3OOMD7vAR9/iEB3zGBV/wiK94wjc8
4zsO/+L+eIGXuMIrXOM1jv/3fwHfLRxY
      "]]}, 
    {RGBColor[1, 0, 0], PointSize[0.002777777777777778], Thickness[Large], 
     LineBox[CompressedData["
1:eJxd0TnMA0cZBuARNCldULigWBBCFkLRcpsrmRAC5l7CZe4hEHCAkOU293Cb
e0tDtaXLLU3FlC63dLmlyy1dRhFI6H+mWT376dWnV9+rnnnh6WdfFkK4vTyE
l77/ffPj//rnS+/f//nfj/jQj+AFfgVe4lfiCr8avwa/Fq/w6/Dr8aO4xm/A
b8Rvwm/Gb8FvxW/Da/x2/A78Tvwu/G78GH4cx4fOODzBHIf3MMfhSeY4vJc5
Dk8xx+F9zHF4P3McNsxx+ABzHD7IHIcPMcfhw8xx+AhzHD7KHIePMceheeiI
My44fJw8zrjg8DR5nHHB4RPkccYFh0+SxxkXHD5FHmdccPg0eZxxweEz5HHG
BYcteZxxweGz5HHGBYfPkccZFxw+Tx5nXHD4AnmcccHhi+RxxgWHL5HHGRcc
vkweZ1xwSA9d4YgTzrjHBU84fIX9OOKEM+5xwRMOz7AfR5xwxj0ueMLhq+zH
ESeccY8LnnD4GvtxxAln3OOCJxyeZT+OOOGMe1zwhMPX2Y8jTjjjHhc84fAN
9uOIE864xwVPOOzYjyNOOOMeFzzh8Bz7ccQJZ9zjgiccvsl+HHHCGfe44AmH
b7EfR5xwxj0ueMLh2+zHESeccY8LnnB4nv044oQz7nHBEw7fYT+OOOGMe1zw
hMML7McRJ5xxjwuecGgfeoErXOOIG5xwizPucI8HXPCIJzzj8F364wrXOOIG
J9zijDvc4wEXPOIJzzh8j/64wjWOuMEJtzjjDvd4wAWPeMIzDt+nP65wjSNu
cMItzrjDPR5wwSOe8IzDD+iPK1zjiBuccIsz7nCPB1zwiCc84/BD+uMK1zji
Bifc4ow73OMBFzziCc84/Ij+uMI1jrjBCbc44w73eMAFj3jCMw4/pj+ucI0j
bnDCLc64wz0ecMEjnvCMw57+uMI1jrjBCbc44w73eMAFj3jCMw4/oT+ucI0j
bnDCLc64wz0ecMEjnvCMw0/pjytc44gbnHCLM+5wjwdc8IgnPOPwM/rjCtc4
4gYn3OKMO9zjARc84gnPOPyc/rjCNY64wQm3OOMO93jABY94wjMOv6A/rnCN
I25wwi3OuMM9HnDBI57wjMMv6Y8rXOOIG5xwizPucI8HXPCIJzzj8Cv64wrX
OOIGJ9zijDvc4wEXPOIJzzjkh34EL/ASV3iFa7zGEW9wg7c44R1u8R5nfMAd
PuIen/CAz7jgCx7xFU/4hmd8x+HX3B8v8BJXeIVrvMYRb3CDtzjhHW7xHmd8
wB0+4h6f8IDPuOALHvEVT/iGZ3zH4TfcHy/wEld4hWu8xhFvcIO3OOEdbvEe
Z3zAHT7iHp/wgM+44Ase8RVP+IZnfMfht9wfL/ASV3iFa7zGEW9wg7c44R1u
8R5nfMAdPuIen/CAz7jgCx7xFU/4hmd8x+F33B8v8BJXeIVrvMYRb3CDtzjh
HW7xHmd8wB0+4h6f8IDPuOALHvEVT/iGZ3zH4ffcHy/wEld4hWu8xhFvcIO3
OOEdbvEeZ3zAHT7iHp/wgM+44Ase8RVP+IZnfMfhD9wfL/ASV3iFa7zGEW9w
g7c44R1u8R5nfMAdPuIen/CAz7jgCx7xFU/4hmd8x+GP3B8v8BJXeIVrvMYR
b3CDtzjhHW7xHmd8wB0+4h6f8IDPuOALHvEVT/iGZ3zH4cD98QIvcYVXuMZr
HPEGN3iLE97hFu9xxgfc4SPu8QkP+IwLvuARX/GEb3jGdxz+xP3xAi9xhVe4
xmsc8QY3eIsT3uEW73HGB9zhI+7xCQ/4jAu+4BFf8YRveMZ3HP7M/fECL3GF
V7jGaxzxBjd4ixPe4RbvccYH3OEj7vEJD/iMC77gEV/xhG94xncc/sL98QIv
cYVXuMZrHPEGN3iLE97hFu9xxgfc4SPu8QkP+IwLvuARX/GEb3jGdxz+yv3x
Ai9xhVe4xmsc8QY3eIsT3uEW73HGB9zhI+7xCQ/4jAu+4BFf8YRveMZ3HP7G
/fECL3GFV7jGaxzxBjd4ixPe4RbvccYH3OEj7vEJD/iMC77gEV/xhG94xncc
/s798QIvcYVXuMZrHPEGN3iLE97hFu9xxgfc4SPu8QkP+IwLvuARX/GEb3jG
dxz+wf3xAi9xhVe4xmsc/+8XAZaETG8=
      "]]}, 
    {RGBColor[1, 
      NCache[
       Rational[1, 3], 0.3333333333333333], 
      NCache[
       Rational[1, 3], 0.3333333333333333]], PointSize[0.002777777777777778], 
     Thickness[Large], Dashing[{Small, Small}], LineBox[CompressedData["
1:eJxdzTfMw1oZBuAjWDJ6YMjAYBBCEULI9FDvoYduLi10c+FCqNf00A89dI8Z
PWb0mPGMGT1m9JjR4z8ixID8fMunR69evS977oVnn39RCOHx4hD++/938zNh
eXHJFS7wS/AavxSX+OX4FfiVeINfhV+NX4Mr/Fr8Ovx6/Ab8Rvwm/Ga8xW/B
b8Vvw2/H78DvxM/guHTC4V3kOLybHIf3kOPwXnIc3keOw/vJcfgAOQ47chw+
SI7Dh8hx+DA5Dh8hx+Gj5Dh8jByHj5PjUC8dccIZh0/QxwlnHJ6ljxPOOHyS
Pk444/Ap+jjhjMOn6eOEMw6foY8Tzjh8lj5OOOOwp48Tzjh8jj5OOOPwefo4
4YzDF+jjhDMOX6SPE844fIk+Tjjj8GX6OOGMw1fo44QzDs3SJY64wQn3OOMJ
h6+yjyNucMI9znjC4Tn2ccQNTrjHGU84fI19HHGDE+5xxhMOX2cfR9zghHuc
8YTD8+zjiBuccI8znnD4Bvs44gYn3OOMJxy+yT6OuMEJ9zjjCYcD+zjiBifc
44wnHL7FPo64wQn3OOMJh2+zjyNucMI9znjC4Tvs44gbnHCPM55w+C77OOIG
J9zjjCccvsc+jrjBCfc44wmH77OPI25wwj3OeMLhBfZxxA1OuMcZTzi0Sxe4
xBWOuMYNbnHCHe7xgDMe8YRnHH6wdIFLXOGIa9zgFifc4R4POOMRT3jG4YdL
F7jEFY64xg1uccId7vGAMx7xhGccfrR0gUtc4Yhr3OAWJ9zhHg844xFPeMbh
x0sXuMQVjrjGDW5xwh3u8YAzHvGEZxx+snSBS1zhiGvc4BYn3OEeDzjjEU94
xuGnSxe4xBWOuMYNbnHCHe7xgDMe8YRnHH62dIFLXOGIa9zgFifc4R4POOMR
T3jG4bh0gUtc4Yhr3OAWJ9zhHg844xFPeMbh50sXuMQVjrjGDW5xwh3u8YAz
HvGEZxx+sXSBS1zhiGvc4BYn3OEeDzjjEU94xuGXSxe4xBWOuMYNbnHCHe7x
gDMe8YRnHH61dIFLXOGIa9zgFifc4R4POOMRT3jG4ddLF7jEFY64xg1uccId
7vGAMx7xhGccfrN0gUtc4Yhr3OAWJ9zhHg844xFPeMbht0sXuMQVjrjGDW5x
wh3u8YAzHvGEZxzS0itc4DUu8QZXeIsj3uEa73GDD7jFR5zwCXf4jHt8wQO+
4oxveMR3POEHnvETDr9beoULvMYl3uAKb3HEO1zjPW7wAbf4iBM+4Q6fcY8v
eMBXnPENj/iOJ/zAM37C4fdLr3CB17jEG1zhLY54h2u8xw0+4BYfccIn3OEz
7vEFD/iKM77hEd/xhB94xk84/GHpFS7wGpd4gyu8xRHvcI33uMEH3OIjTviE
O3zGPb7gAV9xxjc84jue8APP+AmHPy69wgVe4xJvcIW3OOIdrvEeN/iAW3zE
CZ9wh8+4xxc84CvO+IZHfMcTfuAZP+Hwp6VXuMBrXOINrvAWR7zDNd7jBh9w
i4844RPu8Bn3+IIHfMUZ3/CI73jCDzzjJxz+vPQKF3iNS7zBFd7iiHe4xnvc
4ANu8REnfMIdPuMeX/CArzjjGx7xHU/4gWf8hMNfll7hAq9xiTe4wlsc8Q7X
eI8bfMAtPuKET7jDZ9zjCx7wFWd8wyO+4wk/8IyfcDgtvcIFXuMSb3CFtzji
Ha7xHjf4gFt8xAmfcIfPuMcXPOArzviGR3zHE37gGT/h8NelV7jAa1ziDa7w
Fke8wzXe4wYfcIuPOOET7vAZ9/iCB3zFGd/wiO94wg884ycc/rb0Chd4jUu8
wRXe4oh3uMZ73OADbvERJ3zCHT7jHl/wgK844xse8R1P+IFn/ITD35de4QKv
cYk3uMJbHPEO13iPG3zALT7ihE+4w2fc4wse8BVnfMMjvuMJP/CMn3D4x9Ir
XOA1LvEGV3iLI97hGu9xgw+4xUec8Al3+Ix7fMEDvuKMb3jEdzzhB57xEw7/
XHqFC7zGJd7gCm9xxDtc4z1u8AG3+IgTPuEOn3GPL3jAV5zxDY/4jif8wDN+
wuFfS69wgde4xBtc4S2OeIdrvMcNPuAWH3HCJ9zhM+7xBQ/4ijO+4RHf8YQf
eMZPOPx76RUu8BqXeIMrvMXx//4Pt4GIqw==
      "]]}, 
    {RGBColor[0, 0, 1], PointSize[0.002777777777777778], Thickness[Large], 
     LineBox[CompressedData["
1:eJxd0TfsO0kZBuARNFe6oHBxxYIQstAJLdnE/5BNXo5k0jEXMfGWbPKQTd7S
UG3pckuXU5puS5dbutzSJTqBhH7PNKtnP7369Op75TMvPvn8y0IIt5eH8NL3
v29+9K9/vvT+/eh/P+JDP4YX+BV4iR/HFX4VfjV+DV7h1+In8OtwjV+P34Df
iN+E34zfgt+K1/ht+O34Hfid+F343fgRjg+dcXgPcxzeyxyH9zHH4f3McfgA
cxw+yByHDzHHYcMchw8zx+EjzHH4KHMcPsYch48zx+ETzHH4JHMcmoeOOOOC
w6fI44wLDk+SxxkXHD5NHmdccPgMeZxxweGz5HHGBYfPkccZFxw+Tx5nXHDY
kscZFxy+QB5nXHD4InmcccHhS+RxxgWHL5PHGRccvkIeZ1xweIo8zrjg8FXy
OOOCQ3roCkeccMY9LnjC4Wn244gTzrjHBU84PMN+HHHCGfe44AmHZ9mPI044
4x4XPOHwHPtxxAln3OOCJxyeZz+OOOGMe1zwhMML7McRJ5xxjwuecPga+3HE
CWfc44InHHbsxxEnnHGPC55w+Dr7ccQJZ9zjgiccvsF+HHHCGfe44AmHb7If
R5xwxj0ueMLhW+zHESeccY8LnnD4NvtxxAln3OOCJxy+w34cccIZ97jgCYcX
2Y8jTjjjHhc84dA+9AJXuMYRNzjhFmfc4R4PuOART3jG4bv0xxWuccQNTrjF
GXe4xwMueMQTnnH4Hv1xhWsccYMTbnHGHe7xgAse8YRnHL5Pf1zhGkfc4IRb
nHGHezzggkc84RmHH9AfV7jGETc44RZn3OEeD7jgEU94xuGH9McVrnHEDU64
xRl3uMcDLnjEE55x+BH9cYVrHHGDE25xxh3u8YALHvGEZxx+TH9c4RpH3OCE
W5xxh3s84IJHPOEZhz39cYVrHHGDE25xxh3u8YALHvGEZxx+Qn9c4RpH3OCE
W5xxh3s84IJHPOEZh5/SH1e4xhE3OOEWZ9zhHg+44BFPeMbhZ/THFa5xxA1O
uMUZd7jHAy54xBOecfg5/XGFaxxxgxNuccYd7vGACx7xhGccfkF/XOEaR9zg
hFuccYd7POCCRzzhGYdf0h9XuMYRNzjhFmfc4R4PuOART3jG4Vf0xxWuccQN
TrjFGXe4xwMueMQTnnHID/0YXuAlrvAK13iNI97gBm9xwjvc4j3O+IA7fMQ9
PuEBn3HBFzziK57wDc/4jsOvuT9e4CWu8ArXeI0j3uAGb3HCO9ziPc74gDt8
xD0+4QGfccEXPOIrnvANz/iOw2+4P17gJa7wCtd4jSPe4AZvccI73OI9zviA
O3zEPT7hAZ9xwRc84iue8A3P+I7Db7k/XuAlrvAK13iNI97gBm9xwjvc4j3O
+IA7fMQ9PuEBn3HBFzziK57wDc/4jsPvuD9e4CWu8ArXeI0j3uAGb3HCO9zi
Pc74gDt8xD0+4QGfccEXPOIrnvANz/iOw++5P17gJa7wCtd4jSPe4AZvccI7
3OI9zviAO3zEPT7hAZ9xwRc84iue8A3P+I7DH7g/XuAlrvAK13iNI97gBm9x
wjvc4j3O+IA7fMQ9PuEBn3HBFzziK57wDc/4jsMfuT9e4CWu8ArXeI0j3uAG
b3HCO9ziPc74gDt8xD0+4QGfccEXPOIrnvANz/iOw4H74wVe4gqvcI3XOOIN
bvAWJ7zDLd7jjA+4w0fc4xMe8BkXfMEjvuIJ3/CM7zj8ifvjBV7iCq9wjdc4
4g1u8BYnvMMt3uOMD7jDR9zjEx7wGRd8wSO+4gnf8IzvOPyZ++MFXuIKr3CN
1zjiDW7wFie8wy3e44wPuMNH3OMTHvAZF3zBI77iCd/wjO84/IX74wVe4gqv
cI3XOOINbvAWJ7zDLd7jjA+4w0fc4xMe8BkXfMEjvuIJ3/CM7zj8lfvjBV7i
Cq9wjdc44g1u8BYnvMMt3uOMD7jDR9zjEx7wGRd8wSO+4gnf8IzvOPyN++MF
XuIKr3CN1zjiDW7wFie8wy3e44wPuMNH3OMTHvAZF3zBI77iCd/wjO84/J37
4wVe4gqvcI3XOOINbvAWJ7zDLd7jjA+4w0fc4xMe8BkXfMEjvuIJ3/CM7zj8
g/vjBV7iCq9wjdc4/t//AcrzltE=
      "]]}, 
    {RGBColor[0, 0, 1], PointSize[0.002777777777777778], Thickness[Large], 
     LineBox[CompressedData["
1:eJxd0TfsO0kZBuARNFe6oHBxxYIQstAJLdnE/5BNXo5k0jEXMfGWbPKQTd7S
UG1pui1dTulyS5dbutzSJTqBhH7PNKtnP7369Op75TMvPvn8y0IIt5eH8NL3
v29+9K9/vvT+/eh/P+JDP4YX+BV4iR/HFX4VfjV+DV7h1+In8OtwjV+P34Df
iN+E34zfgt+K1/ht+O34Hfid+F343fgRjg+dcXgPcxzeyxyH9zHH4f3McfgA
cxw+yByHDzHHYcMchw8zx+EjzHH4KHMcPsYch48zx+ETzHH4JHMcmoeOOOOC
w6fI44wLDk+SxxkXHD5NHmdccPgMeZxxweGz5HHGBYfPkccZFxw+Tx5nXHDY
kscZFxy+QB5nXHD4InmcccHhS+RxxgWHL5PHGRccvkIeZ1xweIo8zrjg8FXy
OOOCQ3roCkeccMY9LnjC4Wn244gTzrjHBU84PMN+HHHCGfe44AmHZ9mPI044
4x4XPOHwHPtxxAln3OOCJxyeZz+OOOGMe1zwhMML7McRJ5xxjwuecPga+3HE
CWfc44InHHbsxxEnnHGPC55w+Dr7ccQJZ9zjgiccvsF+HHHCGfe44AmHb7If
R5xwxj0ueMLhW+zHESeccY8LnnD4NvtxxAln3OOCJxy+w34cccIZ97jgCYcX
2Y8jTjjjHhc84dA+9AJXuMYRNzjhFmfc4R4PuOART3jG4bv0xxWuccQNTrjF
GXe4xwMueMQTnnH4Hv1xhWsccYMTbnHGHe7xgAse8YRnHL5Pf1zhGkfc4IRb
nHGHezzggkc84RmHH9AfV7jGETc44RZn3OEeD7jgEU94xuGH9McVrnHEDU64
xRl3uMcDLnjEE55x+BH9cYVrHHGDE25xxh3u8YALHvGEZxx+TH9c4RpH3OCE
W5xxh3s84IJHPOEZhz39cYVrHHGDE25xxh3u8YALHvGEZxx+Qn9c4RpH3OCE
W5xxh3s84IJHPOEZh5/SH1e4xhE3OOEWZ9zhHg+44BFPeMbhZ/THFa5xxA1O
uMUZd7jHAy54xBOecfg5/XGFaxxxgxNuccYd7vGACx7xhGccfkF/XOEaR9zg
hFuccYd7POCCRzzhGYdf0h9XuMYRNzjhFmfc4R4PuOART3jG4Vf0xxWuccQN
TrjFGXe4xwMueMQTnnHID/0YXuAlrvAK13iNI97gBm9xwjvc4j3O+IA7fMQ9
PuEBn3HBFzziK57wDc/4jsOvuT9e4CWu8ArXeI0j3uAGb3HCO9ziPc74gDt8
xD0+4QGfccEXPOIrnvANz/iOw2+4P17gJa7wCtd4jSPe4AZvccI73OI9zviA
O3zEPT7hAZ9xwRc84iue8A3P+I7Db7k/XuAlrvAK13iNI97gBm9xwjvc4j3O
+IA7fMQ9PuEBn3HBFzziK57wDc/4jsPvuD9e4CWu8ArXeI0j3uAGb3HCO9zi
Pc74gDt8xD0+4QGfccEXPOIrnvANz/iOw++5P17gJa7wCtd4jSPe4AZvccI7
3OI9zviAO3zEPT7hAZ9xwRc84iue8A3P+I7DH7g/XuAlrvAK13iNI97gBm9x
wjvc4j3O+IA7fMQ9PuEBn3HBFzziK57wDc/4jsMfuT9e4CWu8ArXeI0j3uAG
b3HCO9ziPc74gDt8xD0+4QGfccEXPOIrnvANz/iOw4H74wVe4gqvcI3XOOIN
bvAWJ7zDLd7jjA+4w0fc4xMe8BkXfMEjvuIJ3/CM7zj8ifvjBV7iCq9wjdc4
4g1u8BYnvMMt3uOMD7jDR9zjEx7wGRd8wSO+4gnf8IzvOPyZ++MFXuIKr3CN
1zjiDW7wFie8wy3e44wPuMNH3OMTHvAZF3zBI77iCd/wjO84/IX74wVe4gqv
cI3XOOINbvAWJ7zDLd7jjA+4w0fc4xMe8BkXfMEjvuIJ3/CM7zj8lfvjBV7i
Cq9wjdc44g1u8BYnvMMt3uOMD7jDR9zjEx7wGRd8wSO+4gnf8IzvOPyN++MF
XuIKr3CN1zjiDW7wFie8wy3e44wPuMNH3OMTHvAZF3zBI77iCd/wjO84/J37
4wVe4gqvcI3XOOINbvAWJ7zDLd7jjA+4w0fc4xMe8BkXfMEjvuIJ3/CM7zj8
g/vjBV7iCq9wjdc4/t//AZQzGdE=
      "]]}, 
    {RGBColor[
      NCache[
       Rational[1, 3], 0.3333333333333333], 
      NCache[
       Rational[1, 3], 0.3333333333333333], 1], PointSize[
     0.002777777777777778], Thickness[Large], Dashing[{Small, Small}], 
     LineBox[CompressedData["
1:eJxdzTfMw1oZBuAjWDJ6YMjAYBBCEULI9FDvoYduLi10c+FCqNf00A89dI8Z
PWb0mPGMGT1m9JjR4z8ixID8fMunR69evS977oVnn39RCOHx4hD++/938zNh
eXHJFS7wS/AavxSX+OX4FfiVeINfhV+NX4Mr/Fr8Ovx6/Ab8Rvwm/Ga8xW/B
b8Vvw2/H78DvxM/guHTC4V3kOLybHIf3kOPwXnIc3keOw/vJcfgAOQ47chw+
SI7Dh8hx+DA5Dh8hx+Gj5Dh8jByHj5PjUC8dccIZh0/QxwlnHJ6ljxPOOHyS
Pk444/Ap+jjhjMOn6eOEMw6foY8Tzjh8lj5OOOOwp48Tzjh8jj5OOOPwefo4
4YzDF+jjhDMOX6SPE844fIk+Tjjj8GX6OOGMw1fo44QzDs3SJY64wQn3OOMJ
h6+yjyNucMI9znjC4Tn2ccQNTrjHGU84fI19HHGDE+5xxhMOX2cfR9zghHuc
8YTD8+zjiBuccI8znnD4Bvs44gYn3OOMJxy+yT6OuMEJ9zjjCYcD+zjiBifc
44wnHL7FPo64wQn3OOMJh2+zjyNucMI9znjC4Tvs44gbnHCPM55w+C77OOIG
J9zjjCccvsc+jrjBCfc44wmH77OPI25wwj3OeMLhBfZxxA1OuMcZTzi0Sxe4
xBWOuMYNbnHCHe7xgDMe8YRnHH6wdIFLXOGIa9zgFifc4R4POOMRT3jG4YdL
F7jEFY64xg1uccId7vGAMx7xhGccfrR0gUtc4Yhr3OAWJ9zhHg844xFPeMbh
x0sXuMQVjrjGDW5xwh3u8YAzHvGEZxx+snSBS1zhiGvc4BYn3OEeDzjjEU94
xuGnSxe4xBWOuMYNbnHCHe7xgDMe8YRnHH62dIFLXOGIa9zgFifc4R4POOMR
T3jG4bh0gUtc4Yhr3OAWJ9zhHg844xFPeMbh50sXuMQVjrjGDW5xwh3u8YAz
HvGEZxx+sXSBS1zhiGvc4BYn3OEeDzjjEU94xuGXSxe4xBWOuMYNbnHCHe7x
gDMe8YRnHH61dIFLXOGIa9zgFifc4R4POOMRT3jG4ddLF7jEFY64xg1uccId
7vGAMx7xhGccfrN0gUtc4Yhr3OAWJ9zhHg844xFPeMbht0sXuMQVjrjGDW5x
wh3u8YAzHvGEZxzS0itc4DUu8QZXeIsj3uEa73GDD7jFR5zwCXf4jHt8wQO+
4oxveMR3POEHnvETDr9beoULvMYl3uAKb3HEO1zjPW7wAbf4iBM+4Q6fcY8v
eMBXnPENj/iOJ/zAM37C4fdLr3CB17jEG1zhLY54h2u8xw0+4BYfccIn3OEz
7vEFD/iKM77hEd/xhB94xk84/GHpFS7wGpd4gyu8xRHvcI33uMEH3OIjTviE
O3zGPb7gAV9xxjc84jue8APP+AmHPy69wgVe4xJvcIW3OOIdrvEeN/iAW3zE
CZ9wh8+4xxc84CvO+IZHfMcTfuAZP+Hwp6VXuMBrXOINrvAWR7zDNd7jBh9w
i4844RPu8Bn3+IIHfMUZ3/CI73jCDzzjJxz+vPQKF3iNS7zBFd7iiHe4xnvc
4ANu8REnfMIdPuMeX/CArzjjGx7xHU/4gWf8hMNfll7hAq9xiTe4wlsc8Q7X
eI8bfMAtPuKET7jDZ9zjCx7wFWd8wyO+4wk/8IyfcDgtvcIFXuMSb3CFtzji
Ha7xHjf4gFt8xAmfcIfPuMcXPOArzviGR3zHE37gGT/h8NelV7jAa1ziDa7w
Fke8wzXe4wYfcIuPOOET7vAZ9/iCB3zFGd/wiO94wg884ycc/rb0Chd4jUu8
wRXe4oh3uMZ73OADbvERJ3zCHT7jHl/wgK844xse8R1P+IFn/ITD35de4QKv
cYk3uMJbHPEO13iPG3zALT7ihE+4w2fc4wse8BVnfMMjvuMJP/CMn3D4x9Ir
XOA1LvEGV3iLI97hGu9xgw+4xUec8Al3+Ix7fMEDvuKMb3jEdzzhB57xEw7/
XHqFC7zGJd7gCm9xxDtc4z1u8AG3+IgTPuEOn3GPL3jAV5zxDY/4jif8wDN+
wuFfS69wgde4xBtc4S2OeIdrvMcNPuAWH3HCJ9zhM+7xBQ/4ijO+4RHf8YQf
eMZPOPx76RUu8BqXeIMrvMXx//4Pt4GIqw==
      "]]}, 
    {RGBColor[0.6666666666666666, 
      NCache[
       Rational[1, 3], 0.3333333333333333], 0.6666666666666666], PointSize[
     0.002777777777777778], Thickness[Large], Dashing[{Small, Small}], 
     LineBox[CompressedData["
1:eJxdzTfMw1oZBuAjWDJ6YMjAYBBCEULI9FDvoYduLi10c+FCqNf00A89dI8Z
PWb0mPGMGT1m9JjR4z8ixID8fMunR69evS977oVnn39RCOHx4hD++/938zNh
eXHJFS7wS/AavxSX+OX4FfiVeINfhV+NX4Mr/Fr8Ovx6/Ab8Rvwm/Ga8xW/B
b8Vvw2/H78DvxM/guHTC4V3kOLybHIf3kOPwXnIc3keOw/vJcfgAOQ47chw+
SI7Dh8hx+DA5Dh8hx+Gj5Dh8jByHj5PjUC8dccIZh0/QxwlnHJ6ljxPOOHyS
Pk444/Ap+jjhjMOn6eOEMw6foY8Tzjh8lj5OOOOwp48Tzjh8jj5OOOPwefo4
4YzDF+jjhDMOX6SPE844fIk+Tjjj8GX6OOGMw1fo44QzDs3SJY64wQn3OOMJ
h6+yjyNucMI9znjC4Tn2ccQNTrjHGU84fI19HHGDE+5xxhMOX2cfR9zghHuc
8YTD8+zjiBuccI8znnD4Bvs44gYn3OOMJxy+yT6OuMEJ9zjjCYcD+zjiBifc
44wnHL7FPo64wQn3OOMJh2+zjyNucMI9znjC4Tvs44gbnHCPM55w+C77OOIG
J9zjjCccvsc+jrjBCfc44wmH77OPI25wwj3OeMLhBfZxxA1OuMcZTzi0Sxe4
xBWOuMYNbnHCHe7xgDMe8YRnHH6wdIFLXOGIa9zgFifc4R4POOMRT3jG4YdL
F7jEFY64xg1uccId7vGAMx7xhGccfrR0gUtc4Yhr3OAWJ9zhHg844xFPeMbh
x0sXuMQVjrjGDW5xwh3u8YAzHvGEZxx+snSBS1zhiGvc4BYn3OEeDzjjEU94
xuGnSxe4xBWOuMYNbnHCHe7xgDMe8YRnHH62dIFLXOGIa9zgFifc4R4POOMR
T3jG4bh0gUtc4Yhr3OAWJ9zhHg844xFPeMbh50sXuMQVjrjGDW5xwh3u8YAz
HvGEZxx+sXSBS1zhiGvc4BYn3OEeDzjjEU94xuGXSxe4xBWOuMYNbnHCHe7x
gDMe8YRnHH61dIFLXOGIa9zgFifc4R4POOMRT3jG4ddLF7jEFY64xg1uccId
7vGAMx7xhGccfrN0gUtc4Yhr3OAWJ9zhHg844xFPeMbht0sXuMQVjrjGDW5x
wh3u8YAzHvGEZxzS0itc4DUu8QZXeIsj3uEa73GDD7jFR5zwCXf4jHt8wQO+
4oxveMR3POEHnvETDr9beoULvMYl3uAKb3HEO1zjPW7wAbf4iBM+4Q6fcY8v
eMBXnPENj/iOJ/zAM37C4fdLr3CB17jEG1zhLY54h2u8xw0+4BYfccIn3OEz
7vEFD/iKM77hEd/xhB94xk84/GHpFS7wGpd4gyu8xRHvcI33uMEH3OIjTviE
O3zGPb7gAV9xxjc84jue8APP+AmHPy69wgVe4xJvcIW3OOIdrvEeN/iAW3zE
CZ9wh8+4xxc84CvO+IZHfMcTfuAZP+Hwp6VXuMBrXOINrvAWR7zDNd7jBh9w
i4844RPu8Bn3+IIHfMUZ3/CI73jCDzzjJxz+vPQKF3iNS7zBFd7iiHe4xnvc
4ANu8REnfMIdPuMeX/CArzjjGx7xHU/4gWf8hMNfll7hAq9xiTe4wlsc8Q7X
eI8bfMAtPuKET7jDZ9zjCx7wFWd8wyO+4wk/8IyfcDgtvcIFXuMSb3CFtzji
Ha7xHjf4gFt8xAmfcIfPuMcXPOArzviGR3zHE37gGT/h8NelV7jAa1ziDa7w
Fke8wzXe4wYfcIuPOOET7vAZ9/iCB3zFGd/wiO94wg884ycc/rb0Chd4jUu8
wRXe4oh3uMZ73OADbvERJ3zCHT7jHl/wgK844xse8R1P+IFn/ITD35de4QKv
cYk3uMJbHPEO13iPG3zALT7ihE+4w2fc4wse8BVnfMMjvuMJP/CMn3D4x9Ir
XOA1LvEGV3iLI97hGu9xgw+4xUec8Al3+Ix7fMEDvuKMb3jEdzzhB57xEw7/
XHqFC7zGJd7gCm9xxDtc4z1u8AG3+IgTPuEOn3GPL3jAV5zxDY/4jif8wDN+
wuFfS69wgde4xBtc4S2OeIdrvMcNPuAWH3HCJ9zhM+7xBQ/4ijO+4RHf8YQf
eMZPOPx76RUu8BqXeIMrvMXx//4Pt4GIqw==
      "]]}, 
    {RGBColor[0.6666666666666666, 
      NCache[
       Rational[1, 3], 0.3333333333333333], 0.6666666666666666], PointSize[
     0.002777777777777778], Thickness[Large], Dashing[{Small, Small}], 
     LineBox[CompressedData["
1:eJxdzTfMw1oZBuAjWDJ6YMjAYBBCEULI9FDvoYduLi10c+FCqNf00A89dI8Z
PWb0mPGMGT1m9JjR4z8ixID8fMunR69evS977oVnn39RCOHx4hD++/938zNh
eXHJFS7wS/AavxSX+OX4FfiVeINfhV+NX4Mr/Fr8Ovx6/Ab8Rvwm/Ga8xW/B
b8Vvw2/H78DvxM/guHTC4V3kOLybHIf3kOPwXnIc3keOw/vJcfgAOQ47chw+
SI7Dh8hx+DA5Dh8hx+Gj5Dh8jByHj5PjUC8dccIZh0/QxwlnHJ6ljxPOOHyS
Pk444/Ap+jjhjMOn6eOEMw6foY8Tzjh8lj5OOOOwp48Tzjh8jj5OOOPwefo4
4YzDF+jjhDMOX6SPE844fIk+Tjjj8GX6OOGMw1fo44QzDs3SJY64wQn3OOMJ
h6+yjyNucMI9znjC4Tn2ccQNTrjHGU84fI19HHGDE+5xxhMOX2cfR9zghHuc
8YTD8+zjiBuccI8znnD4Bvs44gYn3OOMJxy+yT6OuMEJ9zjjCYcD+zjiBifc
44wnHL7FPo64wQn3OOMJh2+zjyNucMI9znjC4Tvs44gbnHCPM55w+C77OOIG
J9zjjCccvsc+jrjBCfc44wmH77OPI25wwj3OeMLhBfZxxA1OuMcZTzi0Sxe4
xBWOuMYNbnHCHe7xgDMe8YRnHH6wdIFLXOGIa9zgFifc4R4POOMRT3jG4YdL
[truncated: 575,819 more chars]
