# Supplementary material for: Keeping Pace with the Red Queen: Identifying the Genetic Basis of Susceptibility to Infectious Disease
Source: Genetics. 2017 Dec 8;208(2):779–89. doi: 10.1534/genetics.117.300481 (PMC5788537; doi:10.1534/genetics.117.300481)
Supplement: Supplementary file 3 [file 779FileS1.zip › 1270_0_new_final_file_27091_p0mff4_sty.mht]

From: "Saved by Internet Explorer 11"
Subject: 
Date: Fri, 8 Dec 2017 14:33:54 -0500
MIME-Version: 1.0
Content-Type: text/html;
	charset="utf-8"
Content-Transfer-Encoding: quoted-printable
Content-Location: https://genetics.msubmit.net/genetics_files/2017/11/06/00001270/00/1270_0_new_final_file_27091_p0mff4.sty
X-MimeOLE: Produced By Microsoft MimeOLE V6.1.7601.23651

=EF=BB=BF<!DOCTYPE HTML>
<!DOCTYPE html PUBLIC "" ""><HTML><HEAD><META content=3D"IE=3D11.0000"=20
http-equiv=3D"X-UA-Compatible">

<META http-equiv=3D"Content-Type" content=3D"text/html; =
charset=3Dutf-8">
<META name=3D"GENERATOR" content=3D"MSHTML 11.00.9600.18838"></HEAD>
<BODY>
<PRE>%=0A=
%  Redefinitions to Genetics style (works only under latex 2e)=0A=
%=0A=
\renewcommand{\section}{\@startsection{section}{1}{\z@}%=0A=
                                   {-3.5ex \@plus -1ex \@minus -.2ex}%=0A=
                                   {2.3ex \@plus.2ex}%=0A=
                                   =
{\reset@font\centering\large\MakeUppercase}}=0A=
\renewcommand\subsection[1]{{\normalfont\normalsize\bfseries#1}:}=0A=
%                         {\@startsection{subsection}{2}{\parindent}%=0A=
%                                       {0mm}%{3.25ex \@plus1ex \@minus =
.2ex}%=0A=
%                                       {-1em}%=0A=
%                                      {\normalfont\normalsize\bfseries}}=0A=
\renewcommand\subsubsection{\@startsection{subsubsection}{3}{\z@}%=0A=
                                     {-3.25ex\@plus -1ex \@minus -.2ex}%=0A=
                                     {1.5ex \@plus .2ex}%=0A=
                                     {\normalfont\normalsize\bfseries}}=0A=
\renewcommand\paragraph{\@startsection{paragraph}{4}{\z@}%=0A=
                                    {3.25ex \@plus1ex \@minus.2ex}%=0A=
                                    {-1em}%=0A=
                                    {\normalfont\normalsize\bfseries}}=0A=
\renewcommand\subparagraph{\@startsection{subparagraph}{5}{\parindent}%=0A=
                                       {3.25ex \@plus1ex \@minus .2ex}%=0A=
                                       {-1em}%=0A=
                                      {\normalfont\normalsize\bfseries}}=0A=
\setcounter{secnumdepth}{-1}=0A=
\renewcommand\refname{Literature Cited}=0A=
\setlength\bibsep{0pt}=0A=
=0A=
</PRE></BODY></HTML>
